# Supplementary material for: Tyrosine phosphatase activity is restricted by basic charge substituting mutation of substrates
Source: Sci Rep. 2022 Sep 5;12:15095. doi: 10.1038/s41598-022-19133-4 (PMC9445012; doi:10.1038/s41598-022-19133-4)
Supplement: Supplementary file 3 — Supplementary Tables. [file 41598_2022_19133_MOESM3_ESM.xlsx]

## Sheet: Table S1. Basic mutations at -1
mut	count	chr_id	chr_pos	ref_nt	alt_nt	uniprot_ac	refseq_ac	cds_pos	pep_pos	uniprot_pos	ref_aa	alt_aa	MOD_RSD	SITE_...7_AA
AADAC.p.301	1	3	151545663	T	G	P22760-1	NP_001077.2	903	301	301	N	K	Y302-p	HVyNNPNyGSSELAK
AADAC.p.341	1	3	151545781	C	A	P22760-1	NP_001077.2	1021	341	341	Q	K	Y342-p	TYVItCQyDLLRDDG
AARSD1.p.105	1	17	41113226	T	C	Q9BTE6-1	NP_001248363.1	314	105	105	H	R	Y106-p	ELAHVEHyAELLKKV
ABCA13.p.3519	2	7	48391953	A	C	Q86UQ4-1	-	10557	3519	3519	K	N	Y3520-p	LPADGFKyNyVFAPL
ABCA2.p.1693	9	9	139907042	C	T	Q9BZC7-1	-	5079	1693	1693	R	R	Y1694-p	DRFRLHRyGAITFGN
ABCA2.p.1693	9	9	139907165	G	T	Q9BZC7-1	-	5077	1693	1693	R	R	Y1694-p	DRFRLHRyGAITFGN
ABCA2.p.1693	9	9	139907164	C	T	Q9BZC7-1	-	5078	1693	1693	R	Q	Y1694-p	DRFRLHRyGAITFGN
ABCA2.p.1693	9	9	139907165	G	A	Q9BZC7-1	-	5077	1693	1693	R	W	Y1694-p	DRFRLHRyGAITFGN
ABCA2.p.1693	9	9	139907164	C	A	Q9BZC7-1	-	5078	1693	1693	R	L	Y1694-p	DRFRLHRyGAITFGN
ABCA6.p.159	1	17	67130869	C	T	Q8N139-1	NP_525023.2	475	159	159	G	R	Y160-p	sAHCWDGyGEFSCTL
ABCC12.p.1092	2	16	48125042	C	T	Q96J65-1	NP_150229.2	3274	1092	1092	E	K	Y1093-p	SVELLREyISTCVPE
ABCC2.p.615	2	10	101569920	G	T	Q92887-1	NP_000383.1	1845	615	615	K	N	Y616-p	sTERLEkyLGGDDLD
ABCC5.p.1201	1	3	183660607	C	A	O15440-1	NP_005679.2	3602	1201	1201	R	M	Y1202-p	FENAEMRyRENLPLV
ABCC8.p.1352	4	11	17418528	G	A	Q09428-1	NP_000343.2	4054	1352	1352	R	C	Y1353-p	IQNLSVRyDssLKPV
ABCC8.p.797	5	11	17436060	G	A	Q09428-1	NP_000343.2	2389	797	797	R	W	Y798-p	SPFNKQRyKMVIEAC
ABCC8.p.797	5	11	17436059	C	T	Q09428-1	NP_000343.2	2390	797	797	R	Q	Y798-p	SPFNKQRyKMVIEAC
ABCF1.p.331	1	6	30551461	G	T	Q8NE71-1	NP_001020262.1	992	331	331	R	L	Y332-p	YIVAGRRyGLVGPNG
ABCF1.p.709	2	6	30557643	G	A	Q8NE71-1	NP_001020262.1	2125	709	709	E	K	Y710-p	MEETPTEyLQRGFNL
ABCF2.p.464	1	7	150913064	G	A	Q9UG63-1	NP_009120.1	1390	464	464	R	C	Y465-p	SHVkIGRyHQHLQEQ
ABCG8.p.313	4	2	44079980	C	T	Q9H221-1	NP_071882.1	937	313	313	R	C	Y314-p	IGYPCPRysNPADFY
ABCG8.p.313	4	2	44079982	C	T	Q9H221-1	NP_071882.1	939	313	313	R	R	Y314-p	IGYPCPRysNPADFY
ABHD18.p.396	4	4	128951772	C	T	Q0P651-1	-	1186	396	396	R	*	Y397-p	WPGCEIRyLEGGHIS
ABHD3.p.168	2	18	19282284	C	T	Q8WU67-1	NP_612213.2	502	168	168	G	R	Y169-p	HLSEELGyRCVVFNN
ABI1.p.283	2	10	27052863	C	T	Q8IZP0-1	NP_005461.2	847	283	283	G	R	Y284-p	GsAPGsQyGTMTRQI
ABI3.p.340	2	17	47299996	C	G	Q9P2A4-1	NP_001128658.1	1020	340	340	R	R	Y341-p	VICVtRRysDGWCEG
ABL1.p.166	4	9	133730431	G	A	P00519-1	NP_005148.2	497	166	166	R	K	Y167-p	QRSISLRyEGRVyHy
ABL1.p.263	2	9	133738389	A	T	P00519-1	NP_005148.2	789	263	263	K	N	Y264-p	yEGVWKKysLtVAVK
ABL1.p.263	2	9	133738387	A	T	P00519-1	NP_005148.2	787	263	263	K	*	Y264-p	yEGVWKKysLtVAVK
ABL2.p.212	1	1	179095564	C	A	P42684-1	NP_009298.1	635	212	212	R	M	Y213-p	QLsISLRyEGRVyHY
ABL2.p.403	3	1	179087736	C	A	P42684-1	NP_009298.1	1209	403	403	K	N	Y404-p	RLMTGDTyTAHAGAK
ABL2.p.667	6	1	179078402	T	C	P42684-1	NP_009298.1	2000	667	667	K	R	Y668-p	ENQPHKKyELTGLPE
ABLIM1.p.637	6	10	116203811	C	T	O14639-1	NP_002304.3	1910	637	637	R	H	Y638-p	ssLLAsRyDsPINsA
ABLIM3.p.375	4	5	148619370	G	A	O94929-1	NP_001287944.1|NP_055760.1	1123	375	375	G	R	Y376-p	RRAssPGyIDsPtys
ABLIM3.p.486	4	5	148624548	G	A	O94929-1	NP_001287944.1|NP_055760.1	1456	486	486	E	K	Y487-p	YYAsESEyWTyHGsP
ACACA.p.1498	3	17	35545390	G	A	Q13085-1	NP_942133.1|NP_942136.1	4492	1498	1498	R	W	Y1499-p	VRSMVMRyGSRLWKL
ACACB.p.1559	6	12	109677647	G	A	O00763-1	NP_001084.3	4675	1559	1559	E	K	Y1560-p	TKEAsFEyLQNEGER
ACKR3.p.333	1	2	237490106	A	C	P25106-1	NP_064707.1	998	333	333	K	T	Y334-p	MkAFIFKysAktGLT
ACO1.p.335	4	9	32423350	A	C	P21399-1	NP_001265281.1|NP_002188.1	1004	335	335	K	T	Y336-p	KLKYIKkyLQAVGMF
ACO2.p.431	2	22	41918986	G	C	Q99798-1	NP_001089.1	1291	431	431	G	R	Y432-p	ATIERDGyAQILRDL
ACOT9.p.103	1	X	23748960	T	G	Q9Y305-1	NP_001028755.2	308	103	103	K	T	Y104-p	EPELREkyLTVQNTV
ACOX3.p.73	8	4	8417653	T	C	O15254-1	NP_003492.2	218	73	73	K	R	Y74-p	ADLSLEkyRELNFLR
ACP4.p.88	2	19	51294077	G	A	Q9BZG2-1	NP_149059.1	263	88	88	R	H	Y89-p	GRFLRSRyEAFLSPE
ACP4.p.88	2	19	51294077	G	A	Q9BZG2-1	NP_149059.1	263	88	88	R	H	Y89-p	GRFLRSRyEGFLSRL
ACSF2.p.465	1	17	48549858	G	A	Q96CM8-1	NP_079425.3	1393	465	465	G	R	Y466-p	GELCIRGyCVMLGyW
ACSF3.p.543	6	16	89220512	C	G	Q4G176-1	NP_001120686.1|NP_001230208.1|NP_777577.2	1628	543	543	P	R	Y544-p	ARNVLAPyAVPSELV
ACSL4.p.414	2	X	108912288	C	T	O60488-1	NP_001305438.1|NP_075266.1	1240	414	414	G	R	Y415-p	LEQIKkGyDAPLCNL
ACSM2B.p.470	3	16	20554458	C	T	Q68CK6-1	NP_001098539.1|NP_872423.3	1408	470	470	G	R	Y471-p	DIINSSGyRIGPSEV
ACSM2B.p.539	9	16	20551990	T	A	Q68CK6-1	NP_001098539.1|NP_872423.3	1615	539	539	K	*	Y540-p	SVTAPyKyPRKIEFV
ACSM5.p.246	2	16	20432694	C	A	Q6NUN0-1	NP_001311300.1|NP_060358.2	738	246	246	S	R	Y247-p	VEHSQSSyGLGFVAS
ACSM6.p.151	8	10	96967012	C	T	Q6P461-1	NP_997204.2	451	151	151	R	C	Y152-p	LTAKKIRyQLRMSKA
ACTA2.p.363	2	10	90695027	C	T	P62736-1	NP_001135417.1|NP_001307784.1|NP_001604.1	1087	363	363	E	K	Y364-p	MWISKQEyDEAGPsI
ACTB.p.68	2	7	5568951	C	T	P60709-1	NP_001092.1	204	68	68	K	K	Y69-p	RGILtLkyPIEhGIV
ACTBL2.p.69	3	5	56778328	C	A	Q562R1-1	NP_001017992.1	207	69	69	K	N	Y70-p	RGVLTLkyPIEHGVV
ACTC1.p.241	1	15	35084376	G	T	P68032-1	NP_005150.1	723	241	241	S	R	Y242-p	sssLEksyELPDGQV
ACTG1.p.68	5	17	79479088	C	G	P63261-1	NP_001186883.1|NP_001605.1	204	68	68	K	N	Y69-p	RGILtLkyPIEHGIV
ACTR3.p.230	2	2	114699766	C	T	P61158-1	NP_005712.1	688	230	230	R	C	Y231-p	AkAVkERysyVCPDL
ACTRT1.p.365	2	X	127185093	C	T	Q8TDG2-1	NP_612146.1	1093	365	365	E	K	Y366-p	TSADFKEyGTSVVQR
ACVR1B.p.379	6	12	52379131	C	T	P36896-1	NP_004293.1	1135	379	379	R	*	Y380-p	QRVGTKRyMAPEVLD
ACVR1B.p.379	6	12	52379132	G	T	P36896-1	NP_004293.1	1136	379	379	R	L	Y380-p	QRVGTKRyMAPEVLD
ACVR2A.p.214	10	2	148672871	G	A	P27037-1	NP_001265508.1|NP_001607.1	640	214	214	E	K	Y215-p	KAQLLNEyVAVKIFP
ACVRL1.p.374	2	12	52309892	G	A	P37023-1	NP_000011.2|NP_001070869.1	1121	374	374	R	Q	Y375-p	PRVGTKRyMAPEVLD
ACVRL1.p.374	2	12	52309891	C	T	P37023-1	NP_000011.2|NP_001070869.1	1120	374	374	R	W	Y375-p	PRVGTKRyMAPEVLD
ADAD1.p.226	2	4	123317484	G	A	Q96M93-1	NP_640336.1	676	226	226	E	K	Y227-p	LISNRSEyLKySSSL
ADAMDEC1.p.71	1	8	24250779	G	T	O15204-1	NP_055294.1	212	71	71	R	M	Y72-p	KHGKEERyEPEVQYQ
ADAMTS10.p.239	8	19	8665906	C	T	Q9H324-1	NP_112219.3	716	239	239	R	H	Y240-p	RSVSRERyVETLVVA
ADAMTS10.p.239	8	19	8665907	G	A	Q9H324-1	-	715	239	239	R	C	Y240-p	RSVSRERyVETLVVA
ADAMTS10.p.239	8	19	8665907	G	A	Q9H324-1	NP_112219.3	715	239	239	R	C	Y240-p	RSVSRERyVETLVVA
ADAMTS10.p.239	8	19	8665906	C	T	Q9H324-1	-	716	239	239	R	H	Y240-p	RSVSRERyVETLVVA
ADAR.p.647	1	1	154569739	G	T	P55265-1	NP_001102.2	1939	647	647	Q	K	Y648-p	AHEPKFQyCVAVGAQ
ADCYAP1.p.152	4	18	909561	A	G	P18509-1	NP_001093203.1|NP_001108.2	456	152	152	K	K	Y153-p	KQMAVKKyLAAVLGK
ADD3.p.564	1	10	111890202	G	A	Q9UEY8-1	NP_001307520.1|NP_001307521.1|NP_001307522.1|NP_058432.1	1690	564	564	E	K	Y565-p	TEGELEEyKRTIERK
ADGRB3.p.1236	2	6	70070871	A	C	O60242-1	NP_001695.1	3706	1236	1236	S	R	Y1237-p	TNPEGLSyStLPGNV
ADGRB3.p.1418	2	6	70082311	G	A	O60242-1	NP_001695.1	4253	1418	1418	R	Q	Y1419-p	LERRKsRysDLDFEK
ADGRG3.p.69	1	16	57707380	G	T	Q86Y34-1	NP_740746.4	206	69	69	R	I	Y70-p	NVENLQRyWLNYEAH
ADGRL2.p.1422	1	1	82456713	T	C	O95490-1	-	4264	1422	1422	C	R	Y1423-p	GHQLQMCyQISRGNs
ADGRL2.p.800	1	1	82433770	G	A	O95490-1	-	2398	800	800	G	R	Y801-p	SERtMMGyWstQGCK
ADGRL2.p.951	2	1	82436129	A	G	O95490-1	-	2853	951	951	K	K	Y952-p	SEYSRKKyYyVAGYL
ADH1A.p.180	3	4	100205585	C	G	P07327-1	NP_000658.1	538	180	180	G	R	Y181-p	GCGFStGyGSAVNVA
ADK.p.76	2	10	76074456	G	A	P55263-1	NP_006712.2	226	76	76	E	K	Y77-p	VkKFKVEyHAGGSTQ
ADRA1B.p.143	5	5	159344340	G	A	P35368-1	NP_000670.1	428	143	143	R	H	Y144-p	CAISIDRyIGVRySL
ADRA1B.p.148	7	5	159344355	G	A	P35368-1	NP_000670.1	443	148	148	R	H	Y149-p	DRyIGVRySLQyPTL
ADRA1B.p.148	7	5	159344354	C	T	P35368-1	NP_000670.1	442	148	148	R	C	Y149-p	DRyIGVRySLQyPTL
ADRB2.p.131	3	5	148206786	G	A	P07550-1	NP_000015.1	392	131	131	R	H	Y132-p	CVIAVDRyFAITSPF
ADRB2.p.131	3	5	148206786	G	T	P07550-1	NP_000015.1	392	131	131	R	L	Y132-p	CVIAVDRyFAITSPF
ADRM1.p.21	2	20	60878686	A	G	Q16186-1	NP_008933.2|NP_783163.1	62	21	21	K	R	Y22-p	sRGAsNkyLVEFrAG
AFAP1.p.552	4	4	7776622	G	T	Q8N556-1	NP_940997.1	1654	552	552	Q	K	Y553-p	tGsNAAQykYGKNRV
AFAP1L2.p.667	2	10	116059133	G	T	Q8N4X5-1	NP_001001936.1	1999	667	667	R	R	Y668-p	TEAEVKRytEEKERL
AFDN.p.1479	2	6	168352492	G	A	P55196-4	-	4437	1479	1479	R	R	Y1480-p	IERRDLQyITVSKEE
AFF1.p.63	1	4	87967897	C	A	P51825-1	NP_005926.1	189	63	63	N	K	Y64-p	IQNMLGNyEEVKEFL
AFF4.p.1068	2	5	132219192	A	C	Q9UHB7-1	NP_055238.1	3204	1068	1068	N	K	Y1069-p	sPGNsGNySSGASSA
AFF4.p.985	2	5	132223263	A	C	Q9UHB7-1	NP_055238.1	2955	985	985	N	K	Y986-p	YTMKLKNyLAPDATA
AFG3L2.p.613	1	18	12340343	G	T	Q9Y4W6-1	NP_006787.2	1837	613	613	Q	K	Y614-p	QYLPkEQyLYTkEQL
AGBL5.p.314	1	2	27278581	C	A	Q8NDL9-1	NP_068603.4	940	314	314	Q	K	Y315-p	GVNLNRQyLkPDAVL
AGFG1.p.326	1	2	228398426	A	T	P52594-1	NP_004495.2	976	326	326	K	*	Y327-p	GLQtADKyAALANLD
AHDC1.p.1455	2	1	27874263	T	C	Q5TGY3-1	NP_001025053.1	4364	1455	1455	H	R	Y1456-p	LPLGQPHyDsPSCKG
AIFM1.p.94	4	X	129283512	C	T	O95831-1	NP_004199.1	281	94	94	R	K	Y95-p	MKEDEKRyNERIsGL
AK7.p.389	1	14	96922752	C	G	Q96M32-1	NP_689540.2	1167	389	389	N	K	Y390-p	IAkELANyykLHHIQ
AKAP3.p.213	6	12	4737430	T	G	O75969-1	-	638	213	213	K	T	Y214-p	QsPPNLKyKSTLKIK
AKAP3.p.213	6	12	4737430	T	G	O75969-1	NP_006413.3	638	213	213	K	T	Y214-p	QsPPNLKyKSTLKIK
AKAP6.p.1001	1	14	33201660	C	T	Q13023-1	NP_004265.3	3001	1001	1001	R	*	Y1002-p	QQHLYKRysVEMsIR
AKAP9.p.3009	2	7	91714991	A	G	Q99996-1	-	9027	3009	3009	R	R	Y3010-p	LQREAEVyDSSQSHE
AKAP9.p.3813	2	7	91736617	G	A	Q99996-1	-	11439	3813	3813	K	K	Y3814-p	AEKTDsFyHssGGLE
AKAP9.p.3838	1	7	91736691	G	C	Q99996-1	-	11513	3838	3838	R	T	Y3839-p	RsRsDLDyIrsPLPF
AKIRIN2.p.193	1	6	88385601	C	T	Q53H80-1	NP_060534.1	578	193	193	R	Q	Y194-p	HDQIMRRyGEQPAsy
AKR1B1.p.198	1	7	134133206	G	T	P15121-1	NP_001619.1	592	198	198	Q	K	Y199-p	tQEkLIQyCQSKGIV
AKR1B1.p.82	1	7	134135644	G	T	P15121-1	NP_001619.1	245	82	82	T	K	Y83-p	VsKLWCTyHEkGLVk
AKR1C1.p.4	2	10	5005646	A	G	Q04828-1	NP_001344.2	10	4	4	K	E	Y5-p	___MDSkyQCVkLND
AKR1C3.p.322	2	10	5149687	G	A	P42330-1	NP_003730.4	964	322	322	E	K	Y323-p	NYPysDEy_______
AKR1C4.p.183	2	10	5248339	G	T	P17516-1	-	549	183	183	K	N	Y184-p	LNkPGLkyKPVCNQV
AKR1C4.p.183	2	10	5248339	G	T	P17516-1	NP_001809.3	549	183	183	K	N	Y184-p	LNkPGLkyKPVCNQV
AKR1C4.p.271	4	10	5255089	C	A	P17516-1	-	813	271	271	S	R	Y272-p	VVVLAkSyNEQRIRE
AKR1C4.p.271	4	10	5255089	C	A	P17516-1	NP_001809.3	813	271	271	S	R	Y272-p	VVVLAkSyNEQRIRE
AKR1C4.p.304	4	10	5258737	C	T	P17516-1	NP_001809.3	910	304	304	R	*	Y305-p	GLNRNYRyVVMDFLM
AKR1C4.p.304	4	10	5258737	C	T	P17516-1	-	910	304	304	R	*	Y305-p	GLNRNYRyVVMDFLM
AKR1D1.p.48	2	7	137773395	G	A	P51857-1	NP_005980.1	142	48	48	G	R	Y49-p	KVAIDTGyRHIDGAy
AKT2.p.176	2	19	40747892	G	A	P31751-1	NP_001617.1	526	176	176	R	C	Y177-p	REKATGRyyAMKILR
ALB.p.424	1	4	74282051	G	A	P02768-1	NP_000468.1	1270	424	424	E	K	Y425-p	LFEQLGEykFQNALL
ALCAM.p.85	1	3	105243211	G	A	Q13740-1	NP_001618.2	253	85	85	E	K	Y86-p	QYDDVPEykDRLNLS
ALDH1A1.p.485	1	9	75516177	C	T	P00352-1	NP_000680.2	1453	485	485	E	K	Y486-p	GEyGFHEyTEVkTVt
ALDH2.p.147	1	12	112223150	G	T	P05091-1	NP_000681.2	440	147	147	R	L	Y148-p	MVLKCLryyAGWADk
ALDH3A1.p.442	3	17	19641658	C	A	P30838-1	NP_000682.3|NP_001128639.1|NP_001128640.1	1325	442	442	R	I	Y443-p	DEGLKVRyPPsPAKM
ALDH3B2.p.361	2	11	67430762	T	C	P48448-1	NP_000686.2	1082	361	361	H	R	Y362-p	EKLKEIHyPPyTDWN
ALDH3B2.p.361	2	11	67430762	T	C	P48448-1	NP_001026786.1	1082	361	361	H	R	Y362-p	EKLKEIHyPPyTDWN
ALDH7A1.p.38	1	5	125930779	G	T	P49419-1	NP_001173.2	112	38	38	Q	K	Y39-p	LLINQPQyAWLKELG
ALDOC.p.173	4	17	26901737	G	A	P09972-1	NP_005156.1	517	173	173	R	C	Y174-p	NANVLARyAsICQQN
ALG2.p.409	1	9	101980242	G	A	Q9H553-1	NP_149078.1	1225	409	409	R	*	Y410-p	FTEQLYRyVTkLLV_
ALKBH5.p.59	4	17	18087734	G	A	Q6P6C2-2	NP_060228.3	177	59	59	K	K	Y60-p	VsGAkRKyQEDsDPE
ALMS1.p.338	3	2	73651805	C	T	Q8TCU4-1	NP_055935.4	1012	338	338	R	C	Y339-p	IPKDCDRyDDLCsyM
ALPK2.p.1974	1	18	56184158	G	T	Q86TB3-1	NP_443179.3	5922	1974	1974	N	K	Y1975-p	DELIQRNykLAAQEC
ALPK3.p.321	7	15	85382262	G	A	Q96L96-1	NP_065829.3	962	321	321	R	H	Y322-p	DDtELDRyCGLPKYE
ALPK3.p.321	7	15	85382261	C	T	Q96L96-1	NP_065829.3	961	321	321	R	C	Y322-p	DDtELDRyCGLPKYE
ALX1.p.155	3	12	85677587	A	G	Q15699-1	NP_008913.2	464	155	155	H	R	Y156-p	KVFQKTHyPDVYVRE
AMPD2.p.720	4	1	110172868	A	G	Q01433-1	NP_001244289.1|NP_004028.3	2159	720	720	Q	R	Y721-p	RKAPVLQyLYYLAQI
AMY2A.p.196	3	1	104162248	G	A	P04746-1	NP_000690.1	586	196	196	E	K	Y197-p	VRSKIAEyMNHLIDI
AMY2A.p.76	5	1	104160634	G	T	P04746-1	NP_000690.1	227	76	76	R	I	Y77-p	FRPWWERyQPVsyKL
AMY2A.p.76	5	1	104160633	A	G	P04746-1	NP_000690.1	226	76	76	R	G	Y77-p	FRPWWERyQPVsyKL
AMY2B.p.165	3	1	104115864	C	A	P19961-1	NP_066188.1	495	165	165	N	K	Y166-p	GSGDIENyNDATQVR
AMY2B.p.196	1	1	104116402	G	A	P19961-1	NP_066188.1	586	196	196	E	K	Y197-p	VRSKIAEyMNHLIDI
AMY2B.p.272	1	1	104116953	G	T	P19961-1	NP_066188.1	816	272	272	K	N	Y273-p	GRVTEFKyGAKLGTV
AMY2B.p.76	4	1	104114790	G	T	P19961-1	NP_066188.1	227	76	76	R	I	Y77-p	FRPWWERyQPVsyKL
AMY2B.p.76	4	1	104114790	G	A	P19961-1	NP_066188.1	227	76	76	R	K	Y77-p	FRPWWERyQPVsyKL
AMY2B.p.76	4	1	104114789	A	G	P19961-1	NP_066188.1	226	76	76	R	G	Y77-p	FRPWWERyQPVsyKL
ANAPC4.p.468	4	4	25408848	A	G	Q9UJX5-1	NP_037499.2	1404	468	468	K	K	Y469-p	LYNRKGkyFNVERVG
ANGPT1.p.400	1	8	108296915	G	T	Q15389-1	NP_001137.2	1200	400	400	N	K	Y401-p	IGNEKQNyRLyLkGH
ANGPTL2.p.461	3	9	129851317	G	A	Q9UKU9-1	NP_036230.1	1383	461	461	R	R	Y462-p	GGHYRSRyQDGVyWA
ANGPTL2.p.461	3	9	129851318	C	T	Q9UKU9-1	NP_036230.1	1382	461	461	R	H	Y462-p	GGHYRSRyQDGVyWA
ANK2.p.3906	8	4	114294463	G	A	Q01484-4	NP_001139.3	11717	3906	3906	R	Q	Y3907-p	TRKIIRRyVssEGTE
ANK2.p.3906	8	4	114294462	C	T	Q01484-4	NP_001139.3	11716	3906	3906	R	W	Y3907-p	TRKIIRRyVssEGTE
ANK3.p.483	4	10	61959931	G	A	Q12955-3	NP_066267.2	1447	483	483	R	W	Y484-p	GQAEVVRyLVQDGAQ
ANK3.p.652	2	10	61946604	C	T	Q12955-3	NP_066267.2	1954	652	652	E	K	Y653-p	IATTLLEyGADANAV
ANK3.p.730	2	10	61932941	C	T	Q12955-3	NP_066267.2	2188	730	730	G	R	Y731-p	DAQTKMGytPLHVGC
ANKFN1.p.254	3	17	54450156	A	G	Q8N957-1	NP_694960.2	760	254	254	R	G	Y255-p	LKAWEWRyRLYRRMK
ANKLE2.p.508	1	12	133313549	C	T	Q86XL3-1	NP_055929.1	1523	508	508	R	H	Y509-p	EASHVSRyGGsPRDP
ANKLE2.p.917	2	12	133303896	G	T	Q86XL3-1	NP_055929.1	2749	917	917	R	S	Y918-p	GLGsPGRysPVHGsQ
ANKLE2.p.917	2	12	133303896	G	A	Q86XL3-1	NP_055929.1	2749	917	917	R	C	Y918-p	GLGsPGRysPVHGsQ
ANKUB1.p.45	2	3	149508669	G	A	A6NFN9-1	-	133	45	45	R	W	Y46-p	EDKQGRRyLELMYAG
ANKUB1.p.45	2	3	149508668	C	A	A6NFN9-1	-	134	45	45	R	L	Y46-p	EDKQGRRyLELMYAG
ANO1.p.313	3	11	69970497	G	C	Q5XXA6-1	NP_060513.5	939	313	313	K	N	Y314-p	RYGVFYkyQPIDLVR
ANPEP.p.160	2	15	90349337	C	T	P15144-1	NP_001141.2	478	160	160	E	K	Y161-p	ELVEPTEyLVVHLKG
ANPEP.p.912	3	15	90333708	C	T	P15144-1	NP_001141.2	2734	912	912	E	K	Y913-p	TRRFSTEyELQQLEQ
ANXA10.p.166	1	4	169098906	G	A	Q9UJ72-1	NP_009124.2	496	166	166	G	R	Y167-p	QGTREEGyTDPAMAA
ANXA13.p.89	1	8	124710721	C	T	P27216-1	NP_004297.2	265	89	89	E	K	Y90-p	LLDRPSEyAARQLQK
ANXA7.p.401	2	10	75139667	C	T	P20073-1	NP_004025.1	1201	401	401	G	R	Y402-p	VSREFsGyVESGLKT
AOX1.p.548	1	2	201480726	G	T	Q06278-1	NP_001150.3	1644	548	548	K	N	Y549-p	yPSLADKyEsALEDL
AOX1.p.58	6	2	201460064	G	T	Q06278-1	NP_001150.3	173	58	58	R	L	Y59-p	CTVMISRyNPITKRI
AOX1.p.58	6	2	201460064	G	A	Q06278-1	NP_001150.3	173	58	58	R	Q	Y59-p	CTVMISRyNPITKRI
AOX1.p.58	6	2	201460063	C	T	Q06278-1	NP_001150.3	172	58	58	R	*	Y59-p	CTVMISRyNPITKRI
AP1B1.p.5	6	22	29763219	T	G	Q10567-1	NP_001118.3	14	5	5	K	T	Y6-p	__MtDSkyFTTTKkG
AP1B1.p.5	6	22	29763219	T	G	Q10567-1	-	14	5	5	K	T	Y6-p	__MtDSkyFTTTKkG
AP1M1.p.133	1	19	16318959	G	A	Q9BXS5-1	NP_115882.1	397	133	133	E	K	Y134-p	DSKILQEyITQEGHk
AP1S1.p.86	6	7	100800732	G	A	P61966-1	NP_001274.1	257	86	86	R	Q	Y87-p	TLELIHRyVELLDKy
AP1S3.p.86	4	2	224640653	G	A	Q96PC3-1	-	256	86	86	R	C	Y87-p	TLEIVHRyVELLDKY
AP1S3.p.86	4	2	224640653	G	T	Q96PC3-1	-	256	86	86	R	S	Y87-p	TLEIVHRyVELLDKY
AP2A1.p.411	2	19	50302983	G	T	O95782-1	NP_055018.2	1232	411	411	R	L	Y412-p	IVSEMLRyLETADyA
AP2A1.p.411	2	19	50302982	C	T	O95782-1	NP_055018.2	1231	411	411	R	W	Y412-p	IVSEMLRyLETADyA
AP3M1.p.398	4	10	75883632	T	C	Q9Y2T2-1	NP_001307192.1|NP_001307193.1|NP_036227.1|NP_996895.1	1193	398	398	K	R	Y399-p	LDMYGEkyKPFKGVk
APBA1.p.128	2	9	72131745	C	T	Q02410-1	NP_001154.2	382	128	128	E	K	Y129-p	yRPEAEEyTEQAEAE
APBB1IP.p.330	5	10	26825090	C	T	Q7Z5R6-1	NP_061916.3	988	330	330	R	C	Y331-p	KKSWKRRyFLLRAsG
APBB1IP.p.330	5	10	26825091	G	A	Q7Z5R6-1	NP_061916.3	989	330	330	R	H	Y331-p	KKSWKRRyFLLRAsG
APC.p.1182	9	5	112174835	A	T	P25054-1	NP_000029.2|NP_001120982.1	3544	1182	1182	K	*	Y1183-p	PIDYSLKyATDIPSS
APOB.p.51	8	2	21265318	T	C	P04114-1	NP_000375.2	152	51	51	K	R	Y52-p	RFKHLRKyTYNYEAE
APOB.p.51	8	2	21265318	T	G	P04114-1	NP_000375.2	152	51	51	K	T	Y52-p	RFKHLRKyTYNYEAE
APOB.p.51	8	2	21265319	T	C	P04114-1	NP_000375.2	151	51	51	K	E	Y52-p	RFKHLRKyTYNYEAE
APP.p.686	1	21	27269893	G	T	P05067-1	NP_000475.1	2056	686	686	Q	K	Y687-p	NGyENPTyKFFEQMQ
ARC.p.273	2	8	143694816	G	T	Q7LC44-1	NP_056008.1	817	273	273	Q	K	Y274-p	FKKEFLQySEGTLSR
ARFGAP1.p.310	3	20	61918934	T	G	Q8N6T3-1	NP_060679.1	930	310	310	S	R	Y311-p	sPSEGHSyQNSGLDH
ARFGAP2.p.357	3	11	47189594	C	G	Q8N6H7-1	NP_115765.2	1071	357	357	K	N	Y358-p	FASGPPkykDNPFsL
ARFGAP2.p.357	3	11	47189674	T	C	Q8N6H7-1	NP_115765.2	1070	357	357	K	R	Y358-p	FASGPPkykDNPFsL
ARFGAP3.p.355	1	22	43206950	A	C	Q9NP61-1	NP_055385.3	1065	355	355	S	R	Y356-p	yFtSSssyFDEPVEL
ARFGEF1.p.1067	3	8	68150667	C	T	Q9Y6D6-1	NP_006412.2	3200	1067	1067	R	Q	Y1068-p	GtGVKPRyISGtVRG
ARHGAP23.p.89	1	17	36619098	C	T	Q9P227-1	NP_001186346.1	265	89	89	R	W	Y90-p	GGGPSPRyRLEPMDT
ARHGAP25.p.582	2	2	69053134	T	G	P42331-1	NP_001007232.2	1746	582	582	N	K	Y583-p	KNLEKENyDVWAKVV
ARHGAP32.p.1533	3	11	128840469	G	A	A7KAX9-1	NP_001136157.1	4597	1533	1533	R	C	Y1534-p	PASMGLryNtyVAPG
ARHGAP32.p.2006	1	11	128839050	G	T	A7KAX9-1	NP_001136157.1	6016	2006	2006	Q	K	Y2007-p	DPSVLyQyQPHGKRQ
ARHGAP33.p.196	1	19	36271198	G	T	O14559-1	-	587	196	196	R	L	Y197-p	AAHVIKRytAQAPDE
ARHGAP35.p.208	5	19	47422554	C	T	Q9NRY4-1	NP_004482.4	622	208	208	R	W	Y209-p	CDEGVERyIRDAHTF
ARHGAP35.p.208	5	19	47422555	G	A	Q9NRY4-1	NP_004482.4	623	208	208	R	Q	Y209-p	CDEGVERyIRDAHTF
ARHGAP45.p.294	1	19	1074194	G	T	Q92619-1	NP_036424.2	882	294	294	K	N	Y295-p	YAKNMAKyMKDLISY
ARHGEF10.p.639	1	8	1853756	G	A	O15013-1	-	1916	639	639	R	Q	Y640-p	LLSsGSRyLIRSDDM
ARHGEF17.p.392	1	11	73020858	G	A	Q96PE2-1	NP_055601.2	1175	392	392	R	H	Y393-p	GsRGssRysstETLK
ARHGEF2.p.393	6	1	155931936	C	T	Q92974-1	NP_001155855.1	1179	393	393	K	K	Y394-p	VTQRItkyPLLISRI
ARHGEF25.p.480	1	12	58010084	G	A	Q86VW2-1	NP_891992.2	1438	480	480	E	K	Y481-p	ALQsPIEyQRREsQT
ARHGEF5.p.181	2	7	144060304	G	C	Q12774-1	NP_005426.2	542	181	181	R	T	Y182-p	DNSGQTRyYsPCEEH
ARHGEF6.p.469	5	X	135764991	G	A	Q15052-1	NP_004831.1	1405	469	469	R	W	Y470-p	CEEKEERyLMLFSNV
ARHGEF6.p.469	5	X	135764989	C	G	Q15052-1	NP_004831.1	1407	469	469	R	R	Y470-p	CEEKEERyLMLFSNV
ARHGEF6.p.469	5	X	135764990	C	T	Q15052-1	NP_004831.1	1406	469	469	R	Q	Y470-p	CEEKEERyLMLFSNV
ARID4A.p.19	5	14	58768348	G	A	P29374-1	NP_002883.3	57	19	19	K	K	Y20-p	GTDVSAkyRGAFCEA
ARID4A.p.19	5	14	58768348	G	T	P29374-1	NP_002883.3	57	19	19	K	N	Y20-p	GTDVSAkyRGAFCEA
ARID4B.p.826	2	1	235345757	C	A	Q4LE39-1	NP_001193723.1|NP_057458.4	2477	826	826	R	M	Y827-p	IKRGKRRyCNtEECL
ARL15.p.91	6	5	53409222	T	C	Q9NXU5-1	NP_061960.1	272	91	91	K	R	Y92-p	GADNIRKyWsRYYQG
ARPP19.p.35	24	15	52849361	C	T	P56211-1	NP_001293124.1|NP_006619.1	104	35	35	R	K	Y36-p	EAkLkAryPHLGQkP
ARPP19.p.58	12	15	52844297	T	G	P56211-1	NP_001293124.1|NP_006619.1	173	58	58	K	T	Y59-p	RLQKGQkyFDsGDyN
ARPP21.p.287	1	3	35750524	G	A	Q9UBL0-1	NP_057384.2	859	287	287	E	K	Y288-p	IEErEEEyQRVRERI
ARRDC4.p.205	1	15	98511334	G	C	Q8NCT1-1	NP_899232.2	613	205	205	G	R	Y206-p	AKIERKGyCNGEAIP
ARSI.p.251	1	5	149677735	C	T	Q5FYB1-1	NP_001012301.1	752	251	251	R	H	Y252-p	PREYLYRyRTMGNVA
ASB10.p.456	2	7	150873237	G	A	Q8WXI3-1	NP_001135931.2	1366	456	456	R	C	Y457-p	LPPRLLRyLQLDFEG
ASF1B.p.116	1	19	14232400	C	T	Q9NVP2-1	NP_060624.1	346	116	116	E	K	Y117-p	GyYVNNEyLNPELRE
ASH1L.p.2801	1	1	155311800	C	T	Q9NR48-1	-	8402	2801	2801	R	H	Y2802-p	YKIHRNRyPVCTKPy
ASPA.p.63	4	17	3379641	G	A	P45381-1	NP_000040.1|NP_001121557.1	188	63	63	R	K	Y64-p	AVKKCTRyIDCDLNR
ASPM.p.1483	2	1	197073932	T	C	Q8IZT6-1	NP_060606.3	4449	1483	1483	K	K	Y1484-p	MHKELRKyIYIRSCV
ASS1.p.86	21	9	133333871	C	A	P00966-1	NP_000041.2|NP_446464.1	258	86	86	R	R	Y87-p	SALyEDRyLLGTsLA
ASS1.p.86	21	9	133333870	G	A	P00966-1	NP_000041.2|NP_446464.1	257	86	86	R	H	Y87-p	SALyEDRyLLGTsLA
ASXL2.p.1053	1	2	25966049	G	T	Q76L83-1	NP_060733.4	3157	1053	1053	Q	K	Y1054-p	SSIDTHQyHEGLsKA
ATAD5.p.1015	1	17	29187537	G	A	Q96QE3-1	NP_079133.3	3043	1015	1015	E	K	Y1016-p	KRKKPNEySKNLEKT
ATF7IP2.p.664	4	16	10576048	G	A	Q5U623-1	NP_079273.2	1991	664	664	R	Q	Y665-p	SKDIFGRyGPFCDIK
ATF7IP2.p.664	4	16	10576047	C	T	Q5U623-1	NP_079273.2	1990	664	664	R	*	Y665-p	SKDIFGRyGPFCDIK
ATG7.p.37	1	3	11340278	G	A	O95352-1	NP_006386.1	109	37	37	E	K	Y38-p	TQKKLNEyRLDEAPK
ATP10D.p.308	2	4	47537958	G	A	Q9P241-1	NP_065186.3	923	308	308	R	Q	Y309-p	LNNsGPRyKRSKLER
ATP13A2.p.164	1	1	17330893	C	T	Q9NQ11-1	NP_071372.1	491	164	164	R	Q	Y165-p	GQkRVLRyYLFQGQR
ATP1A1.p.9	1	1	116926648	A	G	P05023-1	NP_000692.2	25	9	9	K	E	Y10-p	KGVGRDkyEPAAVsE
ATP2A2.p.835	3	12	110781222	G	T	P16615-1	NP_733765.1	2504	835	835	R	L	Y836-p	sGWLFFRyLAIGCYV
ATP2A2.p.835	3	12	110781221	C	T	P16615-1	NP_733765.1	2503	835	835	R	C	Y836-p	sGWLFFRyLAIGCYV
ATP2C2.p.152	2	16	84444310	G	A	O75185-1	-	454	152	152	E	K	Y153-p	tVAFIQEyRSEKSLE
ATP4A.p.6	2	19	36054424	G	T	P20648-1	NP_000695.2	18	6	6	N	K	Y7-p	_MGKAENyELySVEL
ATP5F1.p.115	6	1	111998829	A	G	P24539-1	NP_001679.2	345	115	115	K	K	Y116-p	MVYGIKKyGPFVADF
ATP5O.p.40	2	21	35284673	G	A	P48047-1	NP_001688.1	118	40	40	R	C	Y41-p	VyGIEGRyAtALysA
ATP6AP1L.p.174	6	5	81613966	G	T	Q52LC2-1	NP_001017971.1	522	174	174	R	R	Y175-p	HMLIYLRyLDQQyDL
ATP6AP1L.p.174	6	5	81613965	G	A	Q52LC2-1	NP_001017971.1	521	174	174	R	Q	Y175-p	HMLIYLRyLDQQyDL
ATP6V1B1.p.321	1	2	71190344	T	G	P15313-1	NP_001683.2	962	321	321	M	R	Y322-p	RGFPGYMyTDLATIY
ATP6V1D.p.118	2	14	67814126	T	G	Q9Y5K8-1	NP_057078.1	352	118	118	S	R	Y119-p	YHEGtDsyELtGLAR
ATP8A1.p.1134	2	4	42415028	C	T	Q9Y2Q0-1	NP_006086.1	3400	1134	1134	G	R	Y1135-p	QQNLLHGyAFSQDEN
ATP8B1.p.1244	2	18	55315746	C	T	O43520-1	-	3730	1244	1244	E	K	Y1245-p	VADGtAEyRRTGDS_
ATP8B1.p.1244	2	18	55315746	C	T	O43520-1	NP_005594.1	3730	1244	1244	E	K	Y1245-p	VADGtAEyRRTGDS_
ATRN.p.536	1	20	3543082	G	A	O75882-1	NP_647537.1	1607	536	536	R	Q	Y537-p	LADDLYRyDVDTQMW
ATRN.p.554	2	20	3543884	C	T	O75882-1	NP_647537.1	1660	554	554	R	C	Y555-p	KDSRFFRyLHtAVIV
ATRX.p.2001	1	X	76849275	A	G	P46100-1	NP_000480.3	6001	2001	2001	W	R	Y2002-p	ssPAPDWykDFVTDA
ATRX.p.202	3	X	76940489	T	A	P46100-1	NP_000480.3	604	202	202	K	*	Y203-p	ICKNCFkyyMSDDIs
AVEN.p.120	4	15	34295319	C	T	Q9NQS1-1	NP_065104.1	359	120	120	R	Q	Y121-p	IVsNWDRyQDIEKEV
AVEN.p.120	4	15	34295320	G	A	Q9NQS1-1	NP_065104.1	358	120	120	R	*	Y121-p	IVsNWDRyQDIEKEV
AVPR1A.p.149	2	12	63544171	C	T	P37288-1	NP_000697.1	446	149	149	R	H	Y150-p	VVMTADRyIAVCHPL
AVPR1A.p.149	2	12	63544172	G	C	P37288-1	NP_000697.1	445	149	149	R	G	Y150-p	VVMTADRyIAVCHPL
AXIN1.p.147	1	16	396585	C	A	O15169-1	NP_003493.1	441	147	147	K	N	Y148-p	ARAIYRKyILDNNGI
AXL.p.480	1	19	41748914	G	A	P30530-1	NP_068713.2	1439	480	480	R	H	Y481-p	RRKKETRyGEVFEPT
B4GALT2.p.343	8	1	44456028	C	T	O60909-1	NP_001005417.1|NP_003771.1	1027	343	343	R	W	Y344-p	DGIGSVRyQVLEVsR
B4GALT2.p.343	8	1	44456030	G	T	O60909-1	NP_001005417.1|NP_003771.1	1029	343	343	R	R	Y344-p	DGIGSVRyQVLEVsR
B4GALT2.p.343	8	1	44456029	G	T	O60909-1	NP_001005417.1|NP_003771.1	1028	343	343	R	L	Y344-p	DGIGSVRyQVLEVsR
B4GALT5.p.387	1	20	48252857	C	T	O43286-1	NP_004767.1	1159	387	387	E	K	Y388-p	ELAQVNEy_______
BAG3.p.450	2	10	121436415	A	G	O95817-1	NP_004272.2	1349	450	450	K	R	Y451-p	GkKTDKkyLMIEEyL
BAG5.p.436	2	14	104026194	G	C	Q9UL15-1	NP_001015048.1|NP_004864.1	1308	436	436	S	R	Y437-p	LAQNILSyLDLKSDE
BAIAP2.p.163	2	17	79060379	A	G	Q9UQB8-1	NP_059345.1	488	163	163	Q	R	Y164-p	ySDkELQyIDAISNk
BAK1.p.109	2	6	33543100	C	T	Q16611-1	NP_001179.1	325	109	109	E	K	Y110-p	TAENAyEyFTKIATS
BARD1.p.306	1	2	215645680	A	C	Q99728-1	NP_000456.2	918	306	306	N	K	Y307-p	PEKVCkNyLTSKKsL
BAZ1B.p.221	2	7	72907161	T	A	Q9UIG0-1	NP_115784.1	662	221	221	K	I	Y222-p	PkFLPHkyDVkLQNE
BAZ1B.p.281	4	7	72903573	T	G	Q9UIG0-1	NP_115784.1	842	281	281	K	T	Y282-p	EDELVkKySLPSkFs
BBS1.p.380	4	11	66293622	G	A	Q8NFJ9-1	NP_078925.3	1139	380	380	R	Q	Y381-p	TSLCFGRyGREDNtL
BBS1.p.380	4	11	66293621	C	T	Q8NFJ9-1	NP_078925.3	1138	380	380	R	W	Y381-p	TSLCFGRyGREDNtL
BBS1.p.380	4	11	66293622	G	T	Q8NFJ9-1	NP_078925.3	1139	380	380	R	L	Y381-p	TSLCFGRyGREDNtL
BBS7.p.614	1	4	122749607	C	T	Q8IWZ6-1	NP_789794.1	1840	614	614	E	K	Y615-p	LIHPKLEyQLLLAkk
BCAR3.p.340	6	1	94049588	G	T	O75815-1	NP_001248337.1|NP_001248338.1|NP_003558.1	1020	340	340	S	R	Y341-p	kAHQsESyLPIGCKL
BCL2.p.8	2	18	60985878	C	T	P10415-1	NP_000624.2	22	8	8	G	R	Y9-p	AHAGRTGyDNREIVM
BCLAF1.p.283	8	6	136599172	G	A	Q9NYF8-1	NP_055554.1	847	283	283	R	*	Y284-p	VGNGssRysPsQNsP
BCLAF1.p.283	8	6	136599171	C	T	Q9NYF8-1	NP_055554.1	848	283	283	R	Q	Y284-p	VGNGssRysPsQNsP
BCLAF1.p.283	8	6	136599172	G	T	Q9NYF8-1	NP_055554.1	847	283	283	R	R	Y284-p	VGNGssRysPsQNsP
BCLAF1.p.33	3	6	136600908	G	T	Q9NYF8-1	NP_055554.1	97	33	33	R	R	Y34-p	SHSRKKRySsRSRSR
BCLAF1.p.33	3	6	136600907	C	T	Q9NYF8-1	NP_055554.1	98	33	33	R	Q	Y34-p	SHSRKKRySsRSRSR
BCLAF1.p.785	1	6	136589344	C	T	Q9NYF8-1	NP_055554.1	2353	785	785	E	K	Y786-p	THHEMKEySGFAGVs
BCLAF1.p.87	1	6	136599759	C	A	Q9NYF8-1	NP_055554.1	260	87	87	R	I	Y88-p	yQGGGGryHrGGyrP
BET1L.p.51	2	11	205627	C	T	Q9NYM9-1	NP_001092257.1	152	51	51	R	Q	Y52-p	DAEDQNRyLDGMDSD
BHLHE22.p.128	1	8	65493731	G	C	Q8NFJ8-1	NP_689627.1	384	128	128	K	N	Y129-p	GAALCLKyGESASRG
BIRC6.p.1863	3	2	32692987	G	A	Q9NR09-1	NP_057336.3	5588	1863	1863	R	H	Y1864-p	kITVIGRyGstNARA
BIRC6.p.574	3	2	32640080	C	A	Q9NR09-1	NP_057336.3	1721	574	574	T	K	Y575-p	LAGGLLtyKsPAtsP
BLVRA.p.290	2	7	43846812	A	C	P53004-1	NP_000703.2|NP_001240752.1	869	290	290	K	T	Y291-p	LAEEIQkyCCSRK__
BMPR1A.p.406	1	10	88681327	G	A	P36894-1	NP_004320.2	1217	406	406	R	H	Y407-p	TRVGTKRyMAPEVLD
BPTF.p.1286	2	17	65907479	T	G	Q12830-1	-	3857	1286	1286	L	R	Y1287-p	SHTTNKLyPKDRVLD
BPTF.p.2702	1	17	65944224	G	T	Q12830-1	-	8106	2702	2702	K	N	Y2703-p	VCNQVMKyILDkIDK
BPTF.p.2984	2	17	65971920	C	T	Q12830-1	-	8950	2984	2984	R	*	Y2985-p	EERVQRRyyEKLtEF
BPTF.p.2984	2	17	65971921	G	T	Q12830-1	-	8951	2984	2984	R	L	Y2985-p	EERVQRRyyEKLtEF
BSN.p.1995	1	3	49692974	C	A	Q9UPA5-1	NP_003449.2	5985	1995	1995	N	K	Y1996-p	LAEAGLNyHAQRIGQ
BSX.p.133	5	11	122850030	C	T	Q3C1V8-1	NP_001091639.1	398	133	133	R	H	Y134-p	KRFEIQRyLSTPERV
BSX.p.133	5	11	122850031	G	A	Q3C1V8-1	NP_001091639.1	397	133	133	R	C	Y134-p	KRFEIQRyLSTPERV
BTAF1.p.414	1	10	93719889	A	C	O14981-1	NP_003963.1	1241	414	414	K	T	Y415-p	GGLLGIKyALAVRQD
BTBD17.p.144	2	17	72353801	C	A	A6NE02-1	NP_001073935.1	432	144	144	K	N	Y145-p	LHRLATKyGVSSLQR
BTK.p.278	1	X	100615082	A	T	Q06187-1	NP_000052.1	833	278	278	M	K	Y279-p	AEDSIEMyEWYSKHM
BTK.p.550	1	X	100608960	C	T	Q06187-1	NP_000052.1	1648	550	550	E	K	Y551-p	RYVLDDEytsSVGSk
BTN3A1.p.440	4	6	26413697	A	C	O00481-1	NP_008979.3	1319	440	440	K	T	Y441-p	GLTDGNKyRTLTEPR
BUB1.p.537	1	2	111415128	A	C	O43683-1	NP_004327.1	1611	537	537	N	K	Y538-p	EDGNkENyGLPQPKN
C14orf28.p.265	1	14	45374614	A	G	Q4W4Y0-1	NP_001017923.1	794	265	265	H	R	Y266-p	FNKEEHHysAAFQIG
C15orf40.p.105	1	15	83677353	G	A	Q8WUR7-1	NP_653198.2	313	105	105	R	W	Y106-p	ANAELCRyLSkVLEL
C17orf58.p.37	4	17	65988212	C	T	Q2M2W7-1	NP_858041.2	111	37	37	R	R	Y38-p	EFKPGSRyIVMGHIy
C1orf158.p.92	5	1	12819291	C	T	Q8N1D5-1	-	274	92	92	R	C	Y93-p	HQEPPHRyLISTyDD
C1orf158.p.92	5	1	12819292	G	A	Q8N1D5-1	-	275	92	92	R	H	Y93-p	HQEPPHRyLISTyDD
C1orf43.p.165	4	1	154184947	C	T	Q9BWL3-1	NP_001092086.1	494	165	165	R	H	Y166-p	DGYEtARyGTGVFGQ
C1orf43.p.165	4	1	154184948	G	A	Q9BWL3-1	NP_001092086.1	493	165	165	R	C	Y166-p	DGYEtARyGTGVFGQ
C2CD6.p.176	3	2	202446931	G	A	Q53TS8-1	NP_689738.3	526	176	176	R	C	Y177-p	SVQVPRRyDDKRNNI
C2orf16.p.887	3	2	27802099	A	G	Q68DN1-1	NP_115642.3	2660	887	887	K	R	Y888-p	RQRLPRKyLSTMLML
C2orf16.p.887	3	2	27802098	A	C	Q68DN1-1	NP_115642.3	2659	887	887	K	Q	Y888-p	RQRLPRKyLSTMLML
C2orf78.p.895	2	2	74044035	A	G	A6NCI8-1	NP_001073943.1	2685	895	895	K	K	Y896-p	ERENAAKyTSLGKVQ
C8A.p.451	2	1	57373759	G	A	P07357-1	NP_000553.1	1353	451	451	K	K	Y452-p	SWGRSLKyNPVVIDF
CA2.p.113	2	8	86386028	A	G	P00918-1	NP_000058.1	339	113	113	K	K	Y114-p	HTVDKKKyAAELHLV
CA2.p.39	1	8	86377583	G	T	P00918-1	NP_000058.1	117	39	39	K	N	Y40-p	IDtHTAkyDPSLkPL
CABIN1.p.490	2	22	24456456	G	A	Q9Y6J0-1	NP_001186210.1|NP_036427.1	1469	490	490	R	H	Y491-p	ILELMMRyLKAMGHK
CACHD1.p.407	1	1	65113547	A	C	Q5VU97-1	-	1220	407	407	K	T	Y408-p	AEQNSGKyGVPDRMA
CACNA1G.p.257	1	17	48649937	C	T	O43497-1	NP_061496.2	769	257	257	R	C	Y258-p	LSVDLERyyQTENED
CACNA2D1.p.216	3	7	81714097	G	A	P54289-1	-	646	216	216	R	*	Y217-p	SATGLARyyPASPWV
CACNA2D1.p.216	3	7	81714097	G	C	P54289-1	-	646	216	216	R	G	Y217-p	SATGLARyyPASPWV
CACNA2D1.p.216	3	7	81714096	C	A	P54289-1	-	647	216	216	R	L	Y217-p	SATGLARyyPASPWV
CACNB4.p.102	1	2	152737398	G	T	O00305-1	NP_000717.2	306	102	102	S	R	Y103-p	AVKtNVsyCGALDED
CACNB4.p.511	1	2	152695665	C	T	O00305-1	NP_000717.2	1531	511	511	G	R	Y512-p	NRGSPGGySHDSRHR
CACNG2.p.228	1	22	36960686	G	T	Q9Y698-1	NP_006069.1	684	228	228	S	R	Y229-p	AITRIPsyRYRYQRR
CACNG5.p.203	6	17	64881136	C	T	Q9UF02-1	NP_665810.1	607	203	203	R	W	Y204-p	VYLFMKRytAEDMyR
CAD.p.2102	3	2	27465570	G	T	P27708-1	NP_004332.2	6305	2102	2102	R	L	Y2103-p	QYRVSLRyVAPPSLR
CAD.p.601	3	2	27448753	G	A	P27708-1	NP_004332.2	1801	601	601	E	K	Y602-p	KGWkEIEyEVVRDAY
CADPS2.p.937	9	7	122033573	C	T	Q86UW7-1	NP_060424.9	2810	937	937	R	H	Y938-p	FVPLVVRyVDLMESS
CADPS2.p.937	9	7	122033574	G	A	Q86UW7-1	NP_060424.9	2809	937	937	R	C	Y938-p	FVPLVVRyVDLMESS
CADPS2.p.937	9	7	122033572	G	A	Q86UW7-1	NP_060424.9	2811	937	937	R	R	Y938-p	FVPLVVRyVDLMESS
CAGE1.p.437	1	6	7373743	G	T	Q8TC20-1	-	1309	437	437	Q	K	Y438-p	KNKSVSQyLEMDKTL
CAMSAP2.p.397	1	1	200816385	G	T	Q08AD1-1	NP_001284636.1	1190	397	397	R	M	Y398-p	HHHLPSRySRPQAHS
CAMTA1.p.1251	3	1	7798111	G	A	Q9Y6Y1-1	NP_056030.1	3751	1251	1251	E	K	Y1252-p	KHkLNPEyFQtRQEK
CANX.p.513	3	5	179151676	G	A	P27824-1	NP_001019820.1|NP_001737.1	1537	513	513	E	K	Y514-p	KQtsGMEyKkTDAPQ
CAPN11.p.492	1	6	44147735	A	C	Q9UMQ6-1	NP_008989.2	1475	492	492	K	T	Y493-p	KKEFFTKyQDHGFsE
CAPN12.p.667	1	19	39221822	G	A	Q6ZSI9-1	NP_653292.2	1999	667	667	R	C	Y668-p	tQTLTSRyRDSRLRV
CAPRIN1.p.293	4	11	34104422	G	A	Q14444-1	NP_005889.3	877	293	293	E	K	Y294-p	sEVESTEyVNRQFMA
CAPRIN1.p.540	2	11	34113517	A	G	Q14444-1	NP_005889.3	1619	540	540	Q	R	Y541-p	TLKQQNQyQASyNQS
CAPRIN2.p.908	1	12	30866748	C	T	Q6IMN6-1	NP_001002259.1	2722	908	908	E	K	Y909-p	LQFQAREySGAPySQ
CAPZA3.p.58	2	12	18891375	A	G	Q96KX2-1	NP_201585.1	173	58	58	K	R	Y59-p	GHQHCQKySVPLCID
CARD11.p.207	4	7	2983909	G	A	Q9BXL7-1	NP_001311210.1|NP_115791.3	621	207	207	R	R	Y208-p	NyNLAMRyAQLSEEK
CARD11.p.207	4	7	2983911	G	A	Q9BXL7-1	NP_001311210.1|NP_115791.3	619	207	207	R	C	Y208-p	NyNLAMRyAQLSEEK
CASC3.p.262	1	17	38319154	G	A	O15234-1	NP_031385.2	785	262	262	R	Q	Y263-p	RRIRKPRyGsPPQRD
CASK.p.281	1	X	41495905	G	A	O14936-1	-	841	281	281	R	C	Y282-p	WLKERDRyAYKIHLP
CASP8.p.7	1	2	202131229	T	G	Q14790-1	NP_203519.1	20	7	7	L	R	Y8-p	MDFSRNLyDIGEQLD
CAST.p.338	2	5	96082106	G	A	P20810-1	NP_001035908.1	1012	338	338	E	K	Y339-p	DETIPSEyRLKPATD
CATSPERB.p.734	2	14	92088010	T	C	Q9H7T0-1	NP_079040.2	2202	734	734	K	K	Y735-p	PSLNIVKyIDLGNSY
CATSPERE.p.22	1	1	244627210	G	T	Q5SY80-1	NP_001124429.1	66	22	22	R	S	Y23-p	YGSALWRySTNSPNy
CATSPERE.p.744	2	1	244756809	G	A	Q5SY80-1	NP_001124429.1	2232	744	744	R	R	Y745-p	SKNLRVRyIWGEyGC
CAVIN2.p.102	1	2	192711348	T	C	O95810-1	NP_004648.1	304	102	102	K	E	Y103-p	DLTkLskyQASTSNT
CBFA2T3.p.326	1	16	88951595	G	T	O75081-1	NP_005178.4	976	326	326	R	S	Y327-p	TLNPAQRysPSNGPP
CBLB.p.708	1	3	105404243	C	T	Q13191-1	NP_001308717.1|NP_733762.2	2122	708	708	E	K	Y709-p	VEEDDDEyKIPSSHP
CBLB.p.91	2	3	105572404	T	A	Q13191-1	NP_001308717.1|NP_733762.2	273	91	91	K	N	Y92-p	LRLILSKyDDNQkLA
CBX4.p.149	2	17	77808994	C	G	O00257-1	NP_003646.2	447	149	149	K	N	Y150-p	PPGKSGkyyyQLNSk
CBX5.p.36	3	12	54651329	C	T	P45973-1	NP_001120793.1|NP_001120794.1|NP_036249.1	106	36	36	E	K	Y37-p	VVkGQVEyLLkWkGF
CCBE1.p.56	1	18	57363906	T	G	Q6UXH8-1	NP_597716.1	167	56	56	K	T	Y57-p	SKIATTKyPCLKSSG
CCDC102B.p.298	8	18	66513615	A	G	Q68D86-1	NP_079057.2	893	298	298	K	R	Y299-p	LSLWKWKyEELKESK
CCDC102B.p.298	8	18	66513615	A	G	Q68D86-1	NP_001087198.1	893	298	298	K	R	Y299-p	LSLWKWKyEELKESK
CCDC102B.p.298	8	18	66513616	G	A	Q68D86-1	NP_079057.2	894	298	298	K	K	Y299-p	LSLWKWKyEELKESK
CCDC102B.p.298	8	18	66513616	G	A	Q68D86-1	NP_001087198.1	894	298	298	K	K	Y299-p	LSLWKWKyEELKESK
CCDC169.p.61	1	13	36857821	C	T	A6NNP5-1	NP_001138453.1	182	61	61	R	H	Y62-p	GSEWKtRyEtQLELN
CCDC180.p.293	2	9	100074462	C	T	Q9P1Z9-1	-	877	293	293	R	W	Y294-p	EVIEKTSyLMRPEVy
CCDC66.p.718	2	3	56651450	G	T	A2RUB6-1	NP_001135419.1	2154	718	718	K	N	Y719-p	YIPASEKyPKQLQKQ
CCDC74A.p.86	3	2	132287226	A	G	Q96AQ1-1	NP_620125.1	257	86	86	H	R	Y87-p	RENKDLHyKLIMNQT
CCDC87.p.130	1	11	66360098	C	T	Q9NVE4-1	NP_060689.2	389	130	130	R	H	Y131-p	sEQLFLRyLHLLVTM
CCDC9.p.176	2	19	47767923	G	A	Q9Y3X0-1	NP_056418.1	526	176	176	E	K	Y177-p	EMEKIAEyERNQREG
CCDC90B.p.233	7	11	82976919	G	A	Q9GZT6-1	NP_068597.2	697	233	233	R	C	Y234-p	NKLEtIRyLAASVFT
CCDC90B.p.233	7	11	82976918	C	T	Q9GZT6-1	NP_068597.2	698	233	233	R	H	Y234-p	NKLEtIRyLAASVFT
CCIN.p.327	1	9	36170478	C	T	Q13939-1	NP_005884.2	979	327	327	R	C	Y328-p	SATSAGRyIyIsGGT
CCIN.p.347	1	9	36170539	G	A	Q13939-1	NP_005884.2	1040	347	347	R	Q	Y348-p	GLKTAWRyDMDDNSW
CCKAR.p.262	3	4	26483762	T	G	P32238-1	NP_000721.1	785	262	262	K	T	Y263-p	STTSSGKyEDSDGCY
CCKAR.p.262	3	4	26483761	T	G	P32238-1	NP_000721.1	786	262	262	K	N	Y263-p	STTSSGKyEDSDGCY
CCNH.p.261	3	5	86695302	T	A	P51946-1	NP_001230.1	781	261	261	K	*	Y262-p	MRNLVKKyEPPRSEE
CCNL1.p.375	1	3	156867283	G	C	Q9UK58-1	NP_064703.1	1124	375	375	P	R	Y376-p	QQAsKsPyNGVRKDS
CCNY.p.97	1	10	35805476	A	C	Q8ND76-1	NP_659449.3	290	97	97	K	T	Y98-p	PGQIARKyssCstIF
CCR8.p.131	2	3	39374215	G	A	P51685-1	NP_005192.1	393	131	131	R	R	Y132-p	TLMSVDRyLAVVHAV
CCT3.p.231	3	1	156288726	C	T	P49368-1	NP_005989.3	692	231	231	R	H	Y232-p	tHPRMRRyIkNPRIV
CCT5.p.11	1	5	10250483	G	A	P48643-1	NP_036205.1	31	11	11	E	K	Y12-p	GTLAFDEyGRPFLII
CD300A.p.254	2	17	72477958	G	A	Q9UGN4-1	NP_009192.2	760	254	254	E	K	Y255-p	PREVEVEySTVASPR
CD33.p.339	1	19	51742864	A	G	P20138-1	NP_001763.3	1016	339	339	H	R	Y340-p	EMDEELHyASLNFHG
CD33.p.357	3	19	51742917	G	A	P20138-1	NP_001763.3	1069	357	357	E	K	Y358-p	SKDTSTEySEVRtQ_
CD48.p.75	1	1	160654839	T	A	P09326-1	NP_001769.2	223	75	75	K	*	Y76-p	WDSRKSKyFESKFKG
CD5.p.452	1	11	60892578	G	A	P06127-1	NP_055022.2	1354	452	452	E	K	Y453-p	AsHVDNEysQPPRNs
CD84.p.278	2	1	160520804	A	T	Q9UIB8-1	NP_001171808.1	833	278	278	I	K	Y279-p	AASKKtIytyIMAsR
CD84.p.280	1	1	160520798	G	C	Q9UIB8-1	NP_001171808.1	839	280	280	T	R	Y281-p	SKKtIytyIMAsRNT
CD84.p.340	1	1	160518064	G	T	Q9UIB8-1	NP_001171808.1	1020	340	340	S	R	Y341-p	KPPGTSsyEIVI___
CDC37.p.277	1	19	10504015	C	T	Q16543-1	NP_008996.1	829	277	277	E	K	Y278-p	IEKAMKEyEEEERKK
CDC42BPA.p.1543	8	1	227204674	G	A	Q5VT25-1	-	4627	1543	1543	R	C	Y1544-p	NINNKRRysFRVPEE
CDC42BPA.p.1543	8	1	227204674	G	T	Q5VT25-1	-	4627	1543	1543	R	S	Y1544-p	NINNKRRysFRVPEE
CDC42BPA.p.1543	8	1	227204673	C	T	Q5VT25-1	-	4628	1543	1543	R	H	Y1544-p	NINNKRRysFRVPEE
CDC5L.p.787	6	6	44414399	G	A	Q99459-1	NP_001244.1	2360	787	787	R	K	Y788-p	EKELQHRyADLLLEk
CDH13.p.65	6	16	83065650	C	T	P55290-1	NP_001248.1	193	65	65	R	C	Y66-p	KGNDKLRyEVsSPYF
CDH13.p.65	6	16	83065651	G	A	P55290-1	NP_001248.1	194	65	65	R	H	Y66-p	KGNDKLRyEVsSPYF
CDH4.p.204	9	20	60419758	G	A	P55283-1	NP_001785.2	611	204	204	R	Q	Y205-p	DNDIPIRySITGVGA
CDH4.p.204	9	20	60419757	C	T	P55283-1	NP_001785.2	610	204	204	R	W	Y205-p	DNDIPIRySITGVGA
CDH4.p.204	9	20	60419758	G	T	P55283-1	NP_001785.2	611	204	204	R	L	Y205-p	DNDIPIRySITGVGA
CDH5.p.81	1	16	66420744	G	T	P33151-1	NP_001786.2	243	81	81	K	N	Y82-p	VSRKNAKyLLKGEYV
CDH6.p.5	4	5	31267595	C	T	P55285-1	NP_004923.1	15	5	5	R	R	Y6-p	__MRTYRyFLLLFWV
CDH7.p.225	2	18	63489364	C	A	Q9ULB5-1	NP_004352.2|NP_387450.1	673	225	225	Q	K	Y226-p	DREAKDQyLLVIQAK
CDH9.p.418	8	5	26902585	T	C	Q9ULB4-1	NP_057363.3	1253	418	418	K	R	Y419-p	ARNNLIKysVDRHTD
CDH9.p.418	8	5	26890673	C	G	Q9ULB4-1	NP_057363.3	1254	418	418	K	N	Y419-p	ARNNLIKysVDRHTD
CDK11A.p.574	1	1	1635561	C	T	Q9UQ88-1	NP_001300825.1	1720	574	574	E	K	Y575-p	DFGLAREyGsPLKAy
CDK13.p.686	6	7	40038973	C	T	Q14004-1	NP_003709.3	2056	686	686	R	C	Y687-p	PKICGPRyGETKEKD
CDK13.p.686	6	7	40038974	G	A	Q14004-1	NP_003709.3	2057	686	686	R	H	Y687-p	PKICGPRyGETKEKD
CDK13.p.686	6	7	40038975	C	A	Q14004-1	NP_003709.3	2058	686	686	R	R	Y687-p	PKICGPRyGETKEKD
CDKAL1.p.45	2	6	20546716	A	C	Q5VV42-1	NP_060244.2	135	45	45	K	N	Y46-p	RRRNtQkyLQEEENs
CDKN2A.p.43	1	9	21974698	A	T	P42771-1	NP_000068.1	129	43	43	S	R	Y44-p	LPNAPNSyGRRPIQV
CEP120.p.883	6	5	122685717	G	A	Q8N960-1	NP_694955.2	2647	883	883	R	C	Y884-p	LEQMRLRyLAAEEKD
CEP120.p.883	6	5	122685716	C	T	Q8N960-1	NP_694955.2	2648	883	883	R	H	Y884-p	LEQMRLRyLAAEEKD
CEP128.p.460	10	14	81259284	C	G	Q6ZU80-2	NP_689659.2	1380	460	460	R	R	Y461-p	ATKQAERyLSELQQS
CEP128.p.460	10	14	81259286	G	A	Q6ZU80-2	NP_689659.2	1378	460	460	R	W	Y461-p	ATKQAERyLSELQQS
CEP128.p.64	10	14	81380710	G	A	Q6ZU80-2	NP_689659.2	190	64	64	R	*	Y65-p	VDQMLGRyREySNGQ
CEP128.p.64	10	14	81380709	C	T	Q6ZU80-2	NP_689659.2	191	64	64	R	Q	Y65-p	VDQMLGRyREySNGQ
CEP135.p.517	2	4	56846386	A	G	Q66GS9-1	NP_079285.2	1551	517	517	K	K	Y518-p	MLERFEkyMEDIQSN
CEP162.p.938	1	6	84865198	C	G	Q5TB80-1	NP_055710.2	2813	938	938	R	T	Y939-p	EGILKRRyPNsLPAL
CEP78.p.375	1	9	80866877	G	A	Q5JTW2-1	NP_001317622.1	1123	375	375	E	K	Y376-p	KHsLGkEyyAPAPLP
CEP85.p.575	2	1	26597578	C	T	Q6P2H3-1	NP_073615.2	1723	575	575	R	*	Y576-p	MESWQKRyDsLQKIV
CES1.p.402	2	16	55844540	T	A	P23141-1	NP_001020365.1	1204	402	402	K	*	Y403-p	IPEATEkyLGGtDDT
CFAP161.p.142	1	15	81430424	G	T	Q6P656-1	NP_775799.2	425	142	142	R	I	Y143-p	ATGQVLRyGQDFCLG
CFAP46.p.71	2	10	134755189	A	C	Q8IYW2-1	NP_001186978.2	212	71	71	M	R	Y72-p	sEDCIQMyFKVKAPI
CFAP54.p.344	1	12	96915723	G	T	Q96N23-1	NP_001293013.1	1031	344	344	R	I	Y345-p	SQEESRRyFREATMK
CFAP77.p.262	1	9	135418380	G	T	Q6ZQR2-1	NP_997300.1	786	262	262	K	N	Y263-p	RSSQLRKyKPPVKLD
CFAP97.p.486	1	4	186085198	G	T	Q9P2B7-1	NP_065878.1	1456	486	486	Q	K	Y487-p	ARSTLGQysPLRAsR
CFB.p.180	1	6	31915179	A	G	P00751-1	NP_001701.2	539	180	180	Q	R	Y181-p	TRKVGsQyRLEDSVT
CFL1.p.81	6	11	65623476	G	T	P23528-1	NP_005498.1	241	81	81	R	S	Y82-p	LPDkDCRyALyDAty
CFL1.p.81	6	11	65623475	C	T	P23528-1	NP_005498.1	242	81	81	R	H	Y82-p	LPDkDCRyALyDAty
CFL2.p.81	4	14	35182530	G	A	Q9Y281-1	NP_068733.1|NP_619579.1	241	81	81	R	*	Y82-p	LPLNDCRyALyDAty
CHCHD3.p.176	3	7	132481336	C	T	Q9NX63-1	NP_060282.1	527	176	176	R	Q	Y177-p	VEAkFKRyEsHPVCA
CHCHD3.p.176	3	7	132481337	G	A	Q9NX63-1	NP_060282.1	526	176	176	R	*	Y177-p	VEAkFKRyEsHPVCA
CHCHD3.p.48	1	7	132754928	C	T	Q9NX63-1	NP_060282.1	143	48	48	R	Q	Y49-p	SGSKsQRysGAyGAs
CHD2.p.1735	1	15	93567653	T	G	O14647-1	NP_001262.3	5205	1735	1735	N	K	Y1736-p	DEFRPQNyHQQDFRR
CHD4.p.1275	1	12	6696606	C	T	Q14839-1	NP_001264.2	3823	1275	1275	E	K	Y1276-p	ELQGMNEyLSSFkVA
CHD9.p.2286	1	16	53341668	A	C	Q3L8U1-1	NP_001295248.1	6856	2286	2286	S	R	Y2287-p	WPSARRsyDANTVAS
CHERP.p.882	1	19	16630077	G	T	Q8IWX8-1	NP_006378.3	2644	882	882	Q	K	Y883-p	VRDkWDQykGVGVAL
CHERP.p.896	1	19	16630033	G	T	Q8IWX8-1	NP_006378.3	2688	896	896	N	K	Y897-p	LDDPyENyRRNksys
CHKA.p.332	3	11	67833918	C	T	P35790-1	NP_001268.2	994	332	332	E	K	Y333-p	LMLIDFEySSYNYRG
CHM.p.253	1	X	85213927	C	A	P24386-1	NP_000381.1	758	253	253	R	L	Y254-p	IKSNVSRyAEFKNIT
CHML.p.313	2	1	241798132	C	T	P26374-1	NP_001812.2	937	313	313	E	K	Y314-p	YEQHPDEyQAFRQCS
CHN1.p.44	4	2	175783276	C	T	P15882-1	NP_001813.1	132	44	44	K	K	Y45-p	EVENRPkyyGREFHG
CHORDC1.p.25	1	11	89951343	G	T	Q9UHD1-1	NP_036256.2	74	25	25	T	K	Y26-p	NsDDACTyHPGVPVF
CHST13.p.199	1	3	126260990	C	G	Q8NET6-1	NP_690849.1	595	199	199	R	G	Y200-p	SAAFQRRyGARIVQR
CHST14.p.244	2	15	40764143	G	A	Q8NCH0-1	NP_569735.1	731	244	244	R	Q	Y245-p	GAEIVRRyRAGAGPS
CHST2.p.424	10	3	142840928	C	T	Q9Y4C5-1	NP_004258.2	1270	424	424	R	W	Y425-p	GHYLVVRyEDLVGDP
CHST2.p.424	10	3	142840928	C	A	Q9Y4C5-1	NP_004258.2	1270	424	424	R	R	Y425-p	GHYLVVRyEDLVGDP
CHST2.p.424	10	3	142840929	G	A	Q9Y4C5-1	NP_004258.2	1271	424	424	R	Q	Y425-p	GHYLVVRyEDLVGDP
CIB1.p.15	2	15	90777075	C	T	Q99828-1	NP_006375.2	43	15	15	E	K	Y16-p	SkELLAEyQDLTFLT
CIT.p.1466	2	12	120151065	T	C	O14578-1	NP_009105.1	4396	1466	1466	K	E	Y1467-p	QQGWDRKyIVLEGsK
CIT.p.1758	1	12	120139670	G	T	O14578-1	NP_009105.1	5272	1758	1758	Q	K	Y1759-p	YEIDMKQytLEEFLD
CIT.p.1928	2	12	120128233	G	T	O14578-1	NP_009105.1	5783	1928	1928	T	K	Y1929-p	NKRGPPTyNEHItKR
CIZ1.p.692	4	9	130931756	G	A	Q9ULV3-1	NP_001124488.1|NP_036259.2	2074	692	692	R	C	Y693-p	FCTVCNRyFKtPRKF
CIZ1.p.692	4	9	130931755	C	T	Q9ULV3-1	NP_001124488.1|NP_036259.2	2075	692	692	R	H	Y693-p	FCTVCNRyFKtPRKF
CKM.p.278	1	19	45810854	C	G	P06732-1	NP_001815.2	832	278	278	G	R	Y279-p	MWNQHLGyVLTCPSN
CKS2.p.11	2	9	91926240	G	T	P33552-1	NP_001818.1	33	11	11	K	N	Y12-p	QIyySDkyFDEHyEY
CLASP1.p.1134	1	2	122139875	C	T	Q7Z460-1	NP_056097.1	3400	1134	1134	G	R	Y1135-p	NLNSEEIySSLRGVT
CLASRP.p.651	8	19	45573357	G	A	Q8N2M8-1	NP_008987.2	1952	651	651	R	Q	Y652-p	sRsPsPRySREYSSS
CLASRP.p.651	8	19	45573358	A	G	Q8N2M8-1	NP_008987.2	1953	651	651	R	R	Y652-p	sRsPsPRySREYSSS
CLCC1.p.530	2	1	109477359	G	T	Q96S66-1	NP_001041675.1	1589	530	530	T	K	Y531-p	sPDQGsTysPARGVA
CLCN6.p.783	1	1	11898444	G	T	P51797-1	NP_001277.1	2348	783	783	R	L	Y784-p	MAEDYPRyPDIHDLD
CLCNKB.p.92	5	1	16373076	G	T	P51801-1	NP_000076.2	276	92	92	R	R	Y93-p	GDSHLLRyLSWTVYP
CLCNKB.p.92	5	1	16373074	C	T	P51801-1	NP_000076.2	274	92	92	R	W	Y93-p	GDSHLLRyLSWTVYP
CLDN10.p.191	1	13	96229592	G	T	P78369-1	NP_008915.1	572	191	191	R	I	Y192-p	DNNKTPRytyNGATs
CLDN23.p.222	1	8	8560574	G	T	Q96B33-1	NP_919260.2	666	222	222	K	N	Y223-p	DLAPAIKyySDGQHR
CLDN6.p.199	6	16	3065427	C	T	P56747-1	NP_067018.2	596	199	199	R	H	Y200-p	PSHYMARystsAPAI
CLINT1.p.175	1	5	157236807	C	A	Q14677-1	NP_055481.1	524	175	175	R	I	Y176-p	GFRysERyDPEPKsk
CLIP1.p.261	1	12	122848530	C	A	P30622-3	NP_001234926.1	782	261	261	R	M	Y262-p	GAVAGtRyFQCQPKy
CLK1.p.55	1	2	201726187	T	C	P49759-1	NP_004062.2	164	55	55	H	R	Y56-p	SkMCDsHyLEsRsIN
CLK1.p.75	2	2	201726128	C	T	P49759-1	NP_004062.2	223	75	75	E	K	Y76-p	SRRYIDEyRNDyTQG
CLK2.p.6	6	1	155240753	T	A	P49760-1	NP_001281267.1	16	6	6	R	W	Y7-p	_MPHPRRyHssERGs
CLK3.p.154	4	15	74911553	C	T	P49761-4	NP_001123500.1	460	154	154	R	*	Y155-p	TMHHCKRyRsPEPDP
CLK3.p.154	4	15	74911554	G	A	P49761-4	NP_001123500.1	461	154	154	R	Q	Y155-p	TMHHCKRyRsPEPDP
CLNK.p.39	1	4	10573400	G	T	Q7Z7G1-1	NP_443196.2	115	39	39	Q	K	Y40-p	INSATGQyQRMNKPL
CLTC.p.429	1	17	57738922	A	T	Q00610-1	NP_004850.1	1286	429	429	K	I	Y430-p	DQGQLNKyESLELCR
CLTC.p.555	3	17	57743482	G	A	Q00610-1	NP_004850.1	1663	555	555	E	K	Y556-p	IVDVFMEyNLIQQCT
CLTC.p.798	1	17	57751108	A	C	Q00610-1	NP_004850.1	2393	798	798	K	T	Y799-p	YRNNLQkyIEIyVQk
CLTCL1.p.798	8	22	19210232	C	G	P53675-1	NP_009029.3	2393	798	798	R	T	Y799-p	YRNNLQRyIEIyVQk
CLTCL1.p.798	8	22	19210233	T	C	P53675-1	NP_009029.3	2392	798	798	R	G	Y799-p	YRNNLQRyIEIyVQk
CLVS2.p.269	2	6	123377080	G	A	Q5SYC1-1	NP_001010852.2	805	269	269	E	K	Y270-p	RtLLDHEyDDDsEyN
CMIP.p.768	1	16	81743385	G	T	Q8IY22-1	NP_938204.2	2303	768	768	R	L	Y769-p	LKEVDVRyTEAW___
CNDP2.p.310	6	18	72183487	C	T	Q96KP4-1	NP_060705.2	928	310	310	R	W	Y311-p	ILMHRWRyPSLSLHG
CNGA1.p.348	8	4	47939467	T	A	P29973-1	NP_000078.2	1044	348	348	K	N	Y349-p	FGRLARKyVySLyWS
CNN1.p.25	2	19	11651901	A	G	P51911-1	NP_001290.2	74	25	25	K	R	Y26-p	KNKLAQKyDHQREQE
CNOT1.p.1490	1	16	58576438	T	C	A5YKK6-1	NP_057368.3	4469	1490	1490	Q	R	Y1491-p	PWYRYKTyYCLSVII
CNOT1.p.2073	6	16	58564211	T	C	A5YKK6-1	NP_057368.3	6218	2073	2073	K	R	Y2074-p	LLIDLFKyLAPFLRN
CNOT1.p.2263	7	16	58557404	G	A	A5YKK6-1	NP_057368.3	6787	2263	2263	R	C	Y2264-p	DLDTEGRyLFLNAIA
CNOT1.p.2263	7	16	58557403	C	T	A5YKK6-1	NP_057368.3	6788	2263	2263	R	H	Y2264-p	DLDTEGRyLFLNAIA
CNR2.p.136	20	1	24201702	G	A	P34972-1	NP_001832.1	406	136	136	R	C	Y137-p	DRYLCLRyPPSyKAL
CNR2.p.136	20	1	24201701	C	T	P34972-1	NP_001832.1	407	136	136	R	H	Y137-p	DRYLCLRyPPSyKAL
CNR2.p.136	20	1	24201700	G	A	P34972-1	NP_001832.1	408	136	136	R	R	Y137-p	DRYLCLRyPPSyKAL
CNTN1.p.766	2	12	41410595	C	T	Q12860-1	NP_001834.2	2296	766	766	R	*	Y767-p	TNPDTGRyVHKDETM
CNTN1.p.971	2	12	41422952	G	A	Q12860-1	NP_001834.2	2911	971	971	E	K	Y972-p	PIPRDGEyVVEVRAH
CNTN4.p.222	6	3	2924840	G	A	Q8IWV2-1	NP_001193884.1|NP_783200.1	664	222	222	E	K	Y223-p	NDGVMGEyEPKIEVQ
CNTROB.p.168	1	17	7838371	C	A	Q8N137-1	NP_444279.2	502	168	168	R	S	Y169-p	LEELFPRyTsLRPGP
COL11A1.p.1720	1	1	103345355	A	T	P12107-1	NP_001845.3	5158	1720	1720	W	R	Y1721-p	CHQSAAWyDVSSGSY
COL12A1.p.1418	3	6	75858109	C	T	Q99715-1	NP_004361.3	4252	1418	1418	E	K	Y1419-p	VDRYKVEyYPVSGGK
COL19A1.p.721	6	6	70866102	G	A	Q14993-1	NP_001849.2	2163	721	721	K	K	Y722-p	GAGEPGKyDsMARKG
COL6A3.p.1071	1	2	238283523	G	T	P12111-1	NP_004360.2	3211	1071	1071	Q	K	Y1072-p	VRVAVVQySDRTRPE
COL6A3.p.1317	1	2	238280711	C	T	P12111-1	NP_004360.2	3949	1317	1317	E	K	Y1318-p	NVGNALEyVsRNIFK
COLGALT2.p.537	1	1	183908167	C	T	Q8IYK4-1	NP_055916.1	1609	537	537	E	K	Y538-p	NKHPVAEyKEyyEsR
COPG1.p.142	2	3	128973853	G	C	Q9Y678-1	NP_057212.1	425	142	142	R	P	Y143-p	MLQAIERyMkQAIVD
COPS3.p.226	4	17	17165365	T	G	Q9UNS2-1	NP_003644.2	677	226	226	K	T	Y227-p	MLESYKKyILVSLIL
COPS3.p.226	4	17	17165364	C	A	Q9UNS2-1	NP_003644.2	678	226	226	K	N	Y227-p	MLESYKKyILVSLIL
COQ10A.p.144	2	12	56662992	G	T	Q96MF6-1	NP_653177.3	431	144	144	R	L	Y145-p	FPPVMERyTSAVSMV
COX15.p.199	1	10	101483868	A	T	Q7KZN9-1	NP_510870.1	595	199	199	W	R	Y200-p	FQGLLGWyMVKSGLE
COX16.p.40	1	14	70809398	G	A	Q9P0S2-1	NP_057552.1	118	40	40	R	*	Y41-p	REFSQIRyDAVKSKM
CPA2.p.374	1	7	129929449	G	T	P48052-1	NP_001860.2	1122	374	374	K	N	Y375-p	SyDyGIKySFAFELR
CPA3.p.271	1	3	148601434	C	A	P15088-1	NP_001861.2	813	271	271	N	K	Y272-p	NDPCADNyRGSAPES
CPA3.p.345	2	3	148603931	C	G	P15088-1	NP_001861.2	1033	345	345	R	G	Y346-p	STRYETRyIYGPIES
CPA3.p.345	2	3	148603931	C	T	P15088-1	NP_001861.2	1033	345	345	R	C	Y346-p	STRYETRyIYGPIES
CPA6.p.367	1	8	68340307	T	A	Q8N4T0-1	NP_065094.3	1101	367	367	R	S	Y368-p	VYGVRYRyGPASTTL
CPD.p.1343	3	17	28791716	G	A	O75976-1	NP_001295.2	4027	1343	1343	E	K	Y1344-p	LRQHHDEyEDEIRMM
CRACR2A.p.236	3	12	3768785	A	C	Q9BSW2-1	NP_116069.1	707	236	236	L	R	Y237-p	DEEIQHLyEEMEQQI
CRISPLD1.p.428	1	8	75937819	A	G	Q9H336-1	NP_113649.1	1283	428	428	H	R	Y429-p	CMQANPHyARVIGTR
CRLF1.p.271	3	19	18707746	T	A	O75462-1	NP_004741.1	811	271	271	K	*	Y272-p	DFLFQAKyQIRYRVE
CRMP1.p.16	8	4	5868476	C	G	Q14194-1	NP_001304.1	47	16	16	R	P	Y17-p	tEDDLPVyLARPGsA
CRMP1.p.16	8	4	5868477	G	A	Q14194-1	NP_001304.1	46	16	16	R	*	Y17-p	tEDDLPVyLARPGsA
CRMP1.p.16	8	4	5868476	C	T	Q14194-1	NP_001304.1	47	16	16	R	Q	Y17-p	tEDDLPVyLARPGsA
CRMP1.p.16	8	4	5868477	G	T	Q14194-1	NP_001304.1	46	16	16	R	R	Y17-p	tEDDLPVyLARPGsA
CRY1.p.431	1	12	107391466	C	T	Q16526-1	NP_004066.1	1292	431	431	R	H	Y432-p	NGDYIRRyLPVLRGF
CRYBG1.p.991	1	6	106969279	G	A	Q9Y4K1-1	NP_001615.2	2972	991	991	R	Q	Y992-p	GLFkSSRyDPSIsFS
CRYGC.p.62	2	2	208994233	C	T	P07315-1	NP_066269.1	184	62	62	E	K	Y63-p	YLLRRGEyPDyQQWM
CRYGS.p.32	4	3	186257313	G	T	P22914-1	NP_060011.1	95	32	32	T	K	Y33-p	DcADFHtyLsRCNSI
CSE1L.p.570	3	20	47701908	G	A	P55060-1	NP_001307.2	1708	570	570	E	K	Y571-p	PGssENEyIMkAIMR
CSF1R.p.545	1	5	149441406	T	C	P07333-1	NP_001275634.1|NP_005202.2	1633	545	545	K	E	Y546-p	KYKQKPKyQVRWKII
CSF2RB.p.467	3	22	37331476	G	A	P32927-1	NP_000386.1	1399	467	467	G	R	Y468-p	RFCGIyGyRLRRkWE
CSMD2.p.1742	3	1	34090806	C	T	Q7Z408-1	NP_443128.2	5225	1742	1742	R	H	Y1743-p	SSVPEPRyGKRLGSD
CSMD2.p.1742	3	1	34090807	G	T	Q7Z408-1	NP_443128.2	5224	1742	1742	R	S	Y1743-p	SSVPEPRyGKRLGSD
CSMD3.p.2716	2	8	113317070	C	T	Q7Z407-1	NP_937756.1	8146	2716	2716	E	K	Y2717-p	VNGsHyEyKtKVVFS
CSNK1A1L.p.291	1	13	37678522	T	C	Q8N752-1	NP_660204.2	872	291	291	Q	R	Y292-p	FRtLNHQyDyTFDWT
CSRNP3.p.103	6	2	166514429	C	A	Q8WYN3-1	NP_001165644.1|NP_079245.2	307	103	103	Q	K	Y104-p	RHNSVRQyTLGEFAR
CSRP3.p.72	2	11	19209750	C	T	P50461-1	NP_003467.1	214	72	72	G	R	Y73-p	YGPkGIGyGQGAGCL
CTCF.p.544	1	16	67662384	C	T	P49711-1	NP_006556.1	1630	544	544	R	C	Y545-p	LDMHFkRyHDPNFVP
CTDNEP1.p.42	8	17	7150640	C	T	O95476-1	NP_001137247.1|NP_056158.2	125	42	42	R	Q	Y43-p	IQYQTVRyDILPLsP
CTDNEP1.p.42	8	17	7150641	G	A	O95476-1	NP_001137247.1|NP_056158.2	124	42	42	R	*	Y43-p	IQYQTVRyDILPLsP
CTH.p.59	1	1	70881645	G	A	P32929-1	NP_001893.2	175	59	59	E	K	Y60-p	GQHSGFEySRSGNPT
CTNNAL1.p.435	2	9	111734999	C	T	Q9UBT7-1	NP_003789.1	1303	435	435	E	K	Y436-p	NLEALAEyACkLSEQ
CTNNB1.p.653	8	3	41278082	C	G	P35222-1	NP_001091679.1|NP_001091680.1|NP_001895.1	1958	653	653	T	R	Y654-p	RNEGVAtyAAAVLFR
CTNNB1.p.653	8	3	41278082	C	A	P35222-1	NP_001091679.1|NP_001091680.1|NP_001895.1	1958	653	653	T	K	Y654-p	RNEGVAtyAAAVLFR
CTNNB1.p.715	8	3	41280632	C	A	P35222-1	NP_001091679.1|NP_001091680.1|NP_001895.1	2145	715	715	S	R	Y716-p	YRQDDPsyRsFHsGG
CTNND1.p.599	3	11	57573427	G	A	O60716-1	NP_001078927.1	1796	599	599	R	H	Y600-p	EIPQAERyQEAAPNV
CTNND1.p.882	1	11	57581789	A	C	O60716-1	NP_001078927.1	2645	882	882	K	T	Y883-p	NQKSDNNyStPNERG
CTNND2.p.371	1	5	11384843	G	T	Q9UQB3-1	NP_001323.1	1111	371	371	Q	K	Y372-p	LVHASEQySKHSQEL
CTPS1.p.95	2	1	41450609	C	A	P17812-1	NP_001896.2	283	95	95	Q	K	Y96-p	TTGkIyQyVINkERk
CTPS2.p.566	3	X	16608981	T	A	Q9NRF8-1	NP_001137474.1|NP_062831.3|NP_787055.1	1696	566	566	R	*	Y567-p	KLsSsDrysDAsDDs
CTSS.p.174	1	1	150724362	T	G	P25774-1	NP_004070.3	522	174	174	K	N	Y175-p	VDCsTEKyGNKGCNG
CTTN.p.309	2	11	70269070	A	G	Q14247-1	NP_005222.2	926	309	309	K	R	Y310-p	skGFGGkyGVQKDRM
CTTN.p.537	1	11	70281225	G	A	Q14247-1	NP_005222.2	1610	537	537	R	Q	Y538-p	RGVCKGRyGLFPANy
CUBN.p.1349	1	10	17061954	C	T	O60494-1	NP_001072.2	4046	1349	1349	R	H	Y1350-p	GPRQMGRyCGVDLPP
CUL1.p.424	6	7	148481142	G	A	Q13616-1	NP_003583.2	1271	424	424	R	Q	Y425-p	SPELLARyCDSLLkK
CUL1.p.424	6	7	148481142	G	C	Q13616-1	NP_003583.2	1271	424	424	R	P	Y425-p	SPELLARyCDSLLkK
CUL5.p.764	2	11	107975060	A	C	Q93034-1	NP_003469.2	2292	764	764	K	N	Y765-p	EWLIEHKyIRRDESD
CUL7.p.445	1	6	43018037	C	T	Q14999-1	NP_055595.2	1333	445	445	E	K	Y446-p	DMVEADEyQGAVASR
CX3CR1.p.127	3	3	39307622	T	A	P49238-1	NP_001164642.1|NP_001164643.1|NP_001328.1	379	127	127	R	W	Y128-p	TVISIDRyLAIVLAA
CYB5D1.p.179	1	17	7762779	A	T	Q6P9G0-1	NP_653208.2	536	179	179	K	I	Y180-p	AASYTWKyEGKNLNM
CYBB.p.323	3	X	37663199	C	A	P04839-1	NP_000388.2	967	323	323	Q	K	Y324-p	FKMEVGQyIFVKCPK
CYFIP1.p.1053	4	15	22998467	G	A	Q7L576-1	NP_001274739.1|NP_001311049.1|NP_001311052.1|NP_055423.1	3159	1053	1053	K	K	Y1054-p	MKRLEskyAPLHLVP
CYFIP1.p.365	6	15	22940829	G	A	Q7L576-1	NP_001274739.1|NP_001311049.1|NP_001311052.1|NP_055423.1	1094	365	365	R	H	Y366-p	FISELARysNSEVVT
CYFIP1.p.886	2	15	22980159	A	G	Q7L576-1	NP_001274739.1|NP_001311049.1|NP_001311052.1|NP_055423.1	2657	886	886	Q	R	Y887-p	QPNAQPQyLHGSKAL
CYLD.p.522	8	16	50815202	C	T	Q9NQC7-1	NP_056062.1	1564	522	522	R	W	Y523-p	GTFRGTRyFTCALKk
CYLD.p.522	8	16	50815203	G	A	Q9NQC7-1	NP_056062.1	1565	522	522	R	Q	Y523-p	GTFRGTRyFTCALKk
CYP4Z1.p.375	1	1	47571856	T	G	Q86W10-1	NP_835235.1	1124	375	375	L	R	Y376-p	IKECLRLyAPVVNIS
DAAM1.p.270	4	14	59790880	G	A	Q9Y4D1-1	NP_055807.1	809	270	270	R	Q	Y271-p	LDKSTGRyRDEVSLK
DAAM1.p.270	4	14	59790879	C	T	Q9Y4D1-1	NP_055807.1	808	270	270	R	W	Y271-p	LDKSTGRyRDEVSLK
DAB2IP.p.944	1	9	124535638	A	G	Q5VWQ8-1	-	2831	944	944	Q	R	Y945-p	NLLStLQyPRPssGT
DACH1.p.356	1	13	72204752	G	C	Q9UI36-1	-	1068	356	356	N	K	Y357-p	KLEAMSNyHASNNQH
DAD1.p.15	2	14	23058021	C	T	P61803-1	NP_001335.1	43	15	15	E	K	Y16-p	ISRFLEEyLsStPQR
DAO.p.22	5	12	109278847	G	A	P14920-1	NP_001908.3	65	22	22	R	H	Y23-p	ALCIHERyHSVLQPL
DAO.p.22	5	12	109278846	C	T	P14920-1	NP_001908.3	64	22	22	R	C	Y23-p	ALCIHERyHSVLQPL
DAP3.p.123	12	1	155695269	C	T	P51398-1	NP_001186778.1|NP_004623.1|NP_387506.1	367	123	123	R	*	Y124-p	FAYPAIRyLLYGEkG
DAP3.p.123	12	1	155695270	G	A	P51398-1	NP_001186778.1|NP_004623.1|NP_387506.1	368	123	123	R	Q	Y124-p	FAYPAIRyLLYGEkG
DAPK3.p.304	6	19	3959554	C	T	O43293-1	NP_001339.1	910	304	304	E	K	Y305-p	KtTRLkEytIksHss
DAXX.p.263	4	6	33288764	C	T	Q9UER7-1	NP_001135441.1|NP_001341.1	788	263	263	R	H	Y264-p	IPyRGTRyPEVNRRI
DBH.p.326	2	9	136509395	G	T	P09172-1	NP_000778.3	977	326	326	R	I	Y327-p	GGPGSSRyLRLEVHy
DBNL.p.223	3	7	44097843	G	A	Q9UJU6-1	NP_001014436.1	668	223	223	R	H	Y224-p	AARREQRyQEQGGEA
DCAF11.p.90	4	14	24586240	A	T	Q8TEB1-1	NP_001156956.1|NP_079506.3	270	90	90	R	R	Y91-p	DGRLGDRyNPPVDAT
DCAF7.p.12	1	17	61628074	G	T	P61962-1	NP_005819.3	36	12	12	K	N	Y13-p	KRKEIyKyEAPWTVY
DCAKD.p.125	3	17	43107491	T	C	Q8WVC6-1	NP_001122103.1|NP_001275583.1|NP_001275584.1|NP_001308255.1|NP_0	373	125	125	K	E	Y126-p	ETkkLLKyMKHTVVV
DCBLD1.p.695	1	6	117869539	C	G	Q8N8Z6-1	-	2085	695	695	S	R	Y696-p	HPGTSDSySAPRDCL
DCBLD2.p.596	3	3	98519494	C	T	Q96PD2-1	NP_563615.3	1787	596	596	R	H	Y597-p	HEEtPVRysssEVNH
DCC.p.114	1	18	50278673	T	G	P43146-1	NP_005206.2	341	114	114	L	R	Y115-p	HKPDEGLyQCEASLG
DCLK1.p.264	1	13	36521528	G	A	O15075-1	NP_001317000.1|NP_001317001.1	790	264	264	R	C	Y265-p	CGPEKFRyQDDFLLD
DCLK2.p.504	9	4	151153925	G	A	Q8N568-1	NP_001035350.2	1511	504	504	R	K	Y505-p	NLANALRyLHGLSIV
DCLK2.p.504	9	4	151153924	A	G	Q8N568-1	NP_001035350.2	1510	504	504	R	G	Y505-p	NLANALRyLHGLSIV
DCUN1D1.p.71	3	3	182683333	C	G	Q96GG9-1	NP_065691.2	212	71	71	R	T	Y72-p	LEQLYNRyKDPQDEN
DCX.p.102	20	X	110653321	A	G	O43602-1	NP_835365.1	306	102	102	R	R	Y103-p	NLPQGVRyIyTIDGS
DCX.p.102	20	X	110653322	C	T	O43602-1	NP_835365.1	305	102	102	R	H	Y103-p	NLPQGVRyIyTIDGS
DCX.p.102	20	X	110653323	G	A	O43602-1	NP_835365.1	304	102	102	R	C	Y103-p	NLPQGVRyIyTIDGS
DCX.p.63	12	X	110653439	C	T	O43602-1	NP_835365.1	188	63	63	R	H	Y64-p	FYRNGDRyFKGIVYA
DCX.p.63	12	X	110653440	G	A	O43602-1	NP_835365.1	187	63	63	R	C	Y64-p	FYRNGDRyFKGIVYA
DCX.p.63	12	X	110653440	G	T	O43602-1	NP_835365.1	187	63	63	R	S	Y64-p	FYRNGDRyFKGIVYA
DDR1.p.739	3	6	30865850	C	G	Q08345-1	NP_001284583.1|NP_054699.2	2217	739	739	S	R	Y740-p	AQGPTISyPMLLHVA
DDX1.p.627	6	2	15769729	T	C	Q92499-1	NP_004930.1	1879	627	627	W	R	Y628-p	tEKEKVWyHVCssrG
DDX11.p.201	18	12	31238023	G	A	Q96FC9-1	NP_001244073.1|NP_689651.1	601	201	201	E	K	Y202-p	EELVLAEyEsDEEKK
DDX23.p.619	1	12	49226303	G	T	Q9BUQ8-1	NP_004809.2	1857	619	619	S	R	Y620-p	VERLARSyLRRPAVV
DDX3X.p.199	6	X	41202520	C	T	O00571-1	NP_001347.3	595	199	199	R	C	Y200-p	GNIELTRyTRPtPVQ
DDX3X.p.199	6	X	41202521	G	C	O00571-1	NP_001347.3	596	199	199	R	P	Y200-p	GNIELTRyTRPtPVQ
DDX3Y.p.340	2	Y	15027138	A	T	O15523-1	NP_001116137.1|NP_004651.2	1018	340	340	K	*	Y341-p	IGLDFCkyLVLDEAD
DDX4.p.441	3	5	55088488	A	C	Q9NQI0-1	NP_077726.1	1322	441	441	K	T	Y442-p	IGLKQIKyLVLDEAD
DDX41.p.137	1	5	176942954	G	T	Q9UJV9-1	NP_057306.2	410	137	137	T	K	Y138-p	EMAKGITyDDPIkTS
DDX43.p.338	1	6	74117314	A	C	Q9NXZ2-1	NP_061135.2	1013	338	338	K	T	Y339-p	VEGECCKySYKGLRs
DDX46.p.729	5	5	134146948	G	A	Q7L014-1	NP_055644.2	2186	729	729	R	H	Y730-p	ITEDQARyAGDIIkA
DDX46.p.729	5	5	134146947	C	T	Q7L014-1	NP_055644.2	2185	729	729	R	C	Y730-p	ITEDQARyAGDIIkA
DDX50.p.103	2	10	70666686	G	A	Q9BQ39-1	NP_076950.1	307	103	103	E	K	Y104-p	PNGDIDEyEkKSKRV
DDX60.p.728	3	4	169196617	T	G	Q8IY21-1	NP_060101.3	2183	728	728	K	T	Y729-p	kVKKRNKySVGIGPA
DEFB116.p.98	2	20	29891032	T	G	Q30KQ4-1	NP_001032820.1	292	98	98	S	R	Y99-p	SVTNSSSysHI____
DEFB116.p.98	2	20	29891030	G	T	Q30KQ4-1	NP_001032820.1	294	98	98	S	R	Y99-p	SVTNSSSysHI____
DENND5B.p.175	2	12	31632903	C	A	Q6ZUT9-1	NP_659410.3	524	175	175	R	L	Y176-p	SLLKLQRyNsYDISR
DES.p.121	1	2	220283547	C	G	P17661-1	NP_001918.3	363	121	121	N	K	Y122-p	LNDRFANyIEKVRFL
DES.p.323	2	2	220285619	G	A	P17661-1	NP_001918.3	967	323	323	E	K	Y324-p	AKQEMMEyRHQIQsy
DHX29.p.209	1	5	54591232	G	T	Q7Z478-1	NP_061903.2	626	209	209	T	K	Y210-p	LQPKTKTyEEDPKSK
DHX8.p.1204	2	17	41601163	G	A	Q14562-1	NP_004932.1	3611	1204	1204	R	H	Y1205-p	LEPLyNRyEEPNAWR
DHX9.p.1037	2	1	182852468	A	G	Q08211-1	NP_001348.2	3109	1037	1037	K	E	Y1038-p	FssQDMkyPsPFFVF
DHX9.p.1154	2	1	182853947	C	T	Q08211-1	NP_001348.2	3460	1154	1154	R	W	Y1155-p	LMIGSTRyGDGPrPP
DHX9.p.1154	2	1	182853948	G	A	Q08211-1	NP_001348.2	3461	1154	1154	R	Q	Y1155-p	LMIGSTRyGDGPrPP
DHX9.p.1166	3	1	182856252	C	T	Q08211-1	NP_001348.2	3496	1166	1166	R	*	Y1167-p	rPPkMAryDNGsGyr
DHX9.p.1166	3	1	182856252	C	G	Q08211-1	NP_001348.2	3496	1166	1166	R	G	Y1167-p	rPPkMAryDNGsGyr
DHX9.p.1172	1	1	182856270	G	A	Q08211-1	NP_001348.2	3514	1172	1172	G	R	Y1173-p	ryDNGsGyrrGGSSY
DIDO1.p.720	2	20	61527640	C	T	Q9BTC0-4	NP_001180298.1|NP_149072.2	2159	720	720	R	H	Y721-p	FQVTDNRyKsKYRSI
DIP2A.p.48	1	21	47904721	G	A	Q14689-1	NP_055966.2	143	48	48	R	H	Y49-p	RAKLLARyIPLIQGI
DIP2B.p.97	2	12	51034623	C	T	Q9P265-1	NP_775873.2	289	97	97	R	*	Y98-p	GGARDERyRsDIHtE
DIP2B.p.97	2	12	51034624	G	A	Q9P265-1	NP_775873.2	290	97	97	R	Q	Y98-p	GGARDERyRsDIHtE
DKK2.p.88	6	4	107847066	C	T	Q9UBU2-1	NP_055236.1	263	88	88	R	K	Y89-p	KECEVGRyCHsPHQG
DLEC1.p.338	3	3	38104210	C	T	Q9Y238-1	NP_031361.2	1012	338	338	R	*	Y339-p	FFPPNtRyGGKSLVF
DLEC1.p.338	3	3	38104211	G	A	Q9Y238-1	NP_031361.2	1013	338	338	R	Q	Y339-p	FFPPNtRyGGKSLVF
DLEC1.p.338	3	3	38104211	G	T	Q9Y238-1	NP_031361.2	1013	338	338	R	L	Y339-p	FFPPNtRyGGKSLVF
DLG2.p.326	2	11	83673977	T	C	Q15700-1	NP_001355.2	976	326	326	R	G	Y327-p	PPIsPGRySPIPKHM
DLG2.p.326	2	11	83673976	C	A	Q15700-1	NP_001355.2	977	326	326	R	M	Y327-p	PPIsPGRySPIPKHM
DLG2.p.532	6	11	83344285	G	T	Q15700-1	NP_001355.2	1594	532	532	R	R	Y533-p	PGLGDDGyGtKTLRG
DLG2.p.532	6	11	83344284	C	T	Q15700-1	NP_001355.2	1595	532	532	R	Q	Y533-p	PGLGDDGyGtKTLRG
DLG3.p.502	3	X	69699100	G	A	Q92796-1	NP_066943.2	1506	502	502	R	R	Y503-p	IEDQSGHyIWVPSPE
DLG3.p.502	3	X	69699100	G	T	Q92796-1	NP_066943.2	1506	502	502	R	S	Y503-p	IEDQSGHyIWVPSPE
DLG5.p.431	3	10	79601785	C	T	Q8TDM6-1	NP_004738.3	1291	431	431	E	K	Y432-p	RDAVysEyKLIMSER
DLGAP4.p.240	6	20	35060838	C	T	Q9Y2H0-2	-	718	240	240	R	C	Y241-p	AERSQPRyFMHAyNT
DMXL1.p.244	1	5	118452019	A	C	Q9Y485-1	NP_005500.4	731	244	244	K	T	Y245-p	SWRKTSKyMPRASVC
DMXL2.p.2776	3	15	51748511	T	C	Q8TDJ6-1	NP_056078.2	8327	2776	2776	Q	R	Y2777-p	TSHPVHQyYLTGAQD
DNAH12.p.2844	1	3	57343233	C	A	Q6ZR08-1	-	8531	2844	2844	R	I	Y2845-p	LRKYPVRyEESMNTV
DNAH5.p.2548	2	5	13809263	C	T	Q8TE73-1	NP_001360.1	7642	2548	2548	E	K	Y2549-p	WNTRTQEyLyPSDTT
DNAH5.p.4071	6	5	13721177	G	A	Q8TE73-1	NP_001360.1	12211	4071	4071	R	C	Y4072-p	RLKIEtRyVsMGQGQ
DNAH5.p.4071	6	5	13721176	C	T	Q8TE73-1	NP_001360.1	12212	4071	4071	R	H	Y4072-p	RLKIEtRyVsMGQGQ
DNAH5.p.4071	6	5	13721177	G	T	Q8TE73-1	NP_001360.1	12211	4071	4071	R	S	Y4072-p	RLKIEtRyVsMGQGQ
DNAH5.p.4243	3	5	13716777	C	T	Q8TE73-1	NP_001360.1	12728	4243	4243	R	H	Y4244-p	VSWTTIRyMIGEIQy
DNAH5.p.4243	3	5	13716778	G	A	Q8TE73-1	NP_001360.1	12727	4243	4243	R	C	Y4244-p	VSWTTIRyMIGEIQy
DNAH5.p.4250	1	5	13716757	G	T	Q8TE73-1	NP_001360.1	12748	4250	4250	Q	K	Y4251-p	yMIGEIQyGGRVtDD
DNAH6.p.729	2	2	84806759	G	A	Q9C0G6-1	NP_001361.1	2185	729	729	E	K	Y730-p	VPTTttEyVHsLLFL
DNAH8.p.1009	1	6	38790768	G	T	Q96JB1-1	-	3027	1009	1009	K	N	Y1010-p	ALQDFQKyKtLWtED
DNAH8.p.3879	1	6	38919133	G	T	Q96JB1-1	-	11637	3879	3879	K	N	Y3880-p	TVFQARKyIADSLEE
DNAH9.p.647	3	17	11547985	A	C	Q9NYC9-1	NP_001363.2	1939	647	647	K	Q	Y648-p	GKRMQQKyEDMLSLL
DNAI1.p.303	1	9	34500727	G	T	Q9UI46-1	NP_036276.1	909	303	303	K	N	Y304-p	DIAQDFKyYDDAADE
DNAI2.p.404	4	17	72305392	G	T	Q9GZS0-1	NP_075462.3	1212	404	404	K	N	Y405-p	SSIMWTKyHMAyLTD
DNAJC13.p.113	1	3	132169492	G	T	O75165-1	NP_056083.3	338	113	113	R	I	Y114-p	GkItGRRyNCyKHHW
DNMT1.p.1253	2	19	10250493	G	T	P26358-1	NP_001370.1	3759	1253	1253	S	R	Y1254-p	LVVSFLSyCDYYRPR
DNMT1.p.358	3	19	10270567	T	C	P26358-1	NP_001370.1	1073	358	358	Q	R	Y359-p	KCIQCGQyLDDPDLk
DNMT3B.p.731	1	20	31390237	G	C	Q9UBC3-1	NP_008823.1	2192	731	731	R	T	Y732-p	IFGFPVHyTDVSNMG
DNMT3L.p.258	2	21	45670830	A	G	Q9UJW3-1	NP_787063.1	772	258	258	W	R	Y259-p	CDRPPSWyLFQFHRL
DOCK1.p.477	1	10	128822988	G	A	Q14185-1	NP_001371.1	1429	477	477	E	K	Y478-p	GDEAISEyKSVIyYQ
DOCK3.p.678	1	3	51274953	G	T	Q8IZD9-1	NP_004938.1	2034	678	678	K	N	Y679-p	NLLRDIKyFHFRPVM
DOCK4.p.166	1	7	111624414	C	T	Q8N1I0-1	NP_055520.3	496	166	166	E	K	Y167-p	DLVPRKEyAMVDPED
DOCK4.p.347	4	7	111575620	A	G	Q8N1I0-1	NP_055520.3	1041	347	347	R	R	Y348-p	IKKLNARyNLTGSNA
DOCK4.p.347	4	7	111575621	C	T	Q8N1I0-1	NP_055520.3	1040	347	347	R	H	Y348-p	IKKLNARyNLTGSNA
DOK3.p.452	1	5	176931121	G	T	Q7L591-1	NP_079148.2	1354	452	452	Q	K	Y453-p	DSTLEAQyRRLLELD
DPCD.p.110	1	10	103361018	C	G	Q9BVM2-1	NP_056263.1	329	110	110	P	R	Y111-p	WRIRNLPyPKDVYSV
DPH1.p.255	4	17	1943116	C	A	Q9BZG8-1	NP_001374.3	763	255	255	R	R	Y256-p	PNVPAYRyDPYSkVL
DPH1.p.255	4	17	1943117	G	A	Q9BZG8-1	NP_001374.3	764	255	255	R	Q	Y256-p	PNVPAYRyDPYSkVL
DPH1.p.255	4	17	1943116	C	T	Q9BZG8-1	NP_001374.3	763	255	255	R	W	Y256-p	PNVPAYRyDPYSkVL
DPH5.p.186	8	1	101458270	C	T	Q9H2P9-1	NP_001070862.1|NP_057042.2	557	186	186	R	Q	Y187-p	kIyEPPRyMSVNQAA
DPH5.p.186	8	1	101458271	G	A	Q9H2P9-1	NP_001070862.1|NP_057042.2	556	186	186	R	W	Y187-p	kIyEPPRyMSVNQAA
DPP9.p.304	3	19	4702053	C	T	Q86TI2-1	-	911	304	304	R	Q	Y305-p	RKTDSYRyPRtGSKN
DPP9.p.304	3	19	4702054	G	A	Q86TI2-1	-	910	304	304	R	W	Y305-p	RKTDSYRyPRtGSKN
DPY19L4.p.682	1	8	95802011	A	T	Q7Z388-1	NP_861452.2	2045	682	682	K	I	Y683-p	DKLTYSkyGRFCHEV
DSCC1.p.373	3	8	120847196	T	A	Q9BVC3-1	NP_076999.2	1119	373	373	K	N	Y374-p	IGALLTKySHSSMQN
DSE.p.935	9	6	116758435	T	G	Q9UL01-1	NP_001074445.1|NP_001309866.1|NP_001309867.1|NP_037484.1	2804	935	935	L	R	Y936-p	LHGQRCLyAVLLIDS
DSP.p.171	1	6	7559547	G	C	P15924-1	NP_004406.2	511	171	171	G	R	Y172-p	sskGGGGytCQsGsG
DSP.p.2028	4	6	7583579	A	G	P15924-1	NP_004406.2	6084	2028	2028	K	K	Y2029-p	sAsPKEKysLVEAKR
DSP.p.27	2	6	7542228	G	T	P15924-1	NP_004406.2	80	27	27	R	L	Y28-p	EsGPDLryEVtsGGG
DUPD1.p.51	1	10	76818122	G	T	Q68J44-1	NP_001003892.1	151	51	51	Q	K	Y52-p	FWKGSPQyTHVNEVW
DUS2.p.282	8	16	68107972	G	A	Q9NX74-1	NP_001258691.1|NP_060273.1	846	282	282	K	K	Y283-p	NHYTNTKyCLCQMLR
DUSP13.p.121	3	10	76855365	C	T	Q9UII6-1	NP_001307772.1|NP_057448.3	362	121	121	R	Q	Y122-p	YFLPVARyIRAALSV
DUSP13.p.121	3	10	76855365	C	G	Q9UII6-1	NP_001307772.1|NP_057448.3	362	121	121	R	P	Y122-p	YFLPVARyIRAALSV
DUSP6.p.254	4	12	89744441	T	C	Q16828-1	NP_001937.2	762	254	254	K	K	Y255-p	ENAGEFkyKQIPISD
DUSP9.p.231	2	X	152915004	C	T	Q99956-1	NP_001305432.1|NP_001386.1	691	231	231	R	C	Y232-p	LAKLGIRyILNVtPN
DYNC1H1.p.3446	3	14	102499745	G	A	Q14204-1	NP_001367.2	10337	3446	3446	R	H	Y3447-p	LEAsIARyKEEyAVL
DYRK1A.p.158	4	21	38853085	G	A	Q13627-1	NP_001387.2	473	158	158	R	H	Y159-p	GEKWMDRyEIDSLIG
DYRK1A.p.158	4	21	38853084	C	T	Q13627-1	NP_001387.2	472	158	158	R	C	Y159-p	GEKWMDRyEIDSLIG
DYRK1B.p.110	4	19	40321058	C	T	Q9Y463-1	NP_004705.1	329	110	110	R	H	Y111-p	GERWLERyEIDSLIG
DYRK1B.p.484	2	19	40316888	G	A	Q9Y463-1	NP_004705.1	1450	484	484	R	C	Y485-p	SDNRTYRysNRYCGG
DYRK2.p.463	3	12	68052075	G	A	Q92630-1	NP_006473.2	1388	463	463	R	H	Y464-p	SSKGYPRyCTVTTLS
DYRK3.p.208	3	1	206821165	C	T	O43781-1	NP_003573.2	622	208	208	R	*	Y209-p	RDHLAYRyEVLKIIG
DYRK3.p.208	3	1	206821166	G	A	O43781-1	NP_003573.2	623	208	208	R	Q	Y209-p	RDHLAYRyEVLKIIG
DYRK3.p.450	3	1	206821892	G	A	O43781-1	NP_003573.2	1349	450	450	R	H	Y451-p	NSkGIPRyCsVttQA
E2F7.p.230	2	12	77439958	T	C	Q96AV8-1	NP_976328.2	689	230	230	K	R	Y231-p	RLGEEQkyEEQMAYL
EAPP.p.219	3	14	34985718	C	G	Q56P03-1	NP_060923.2	656	219	219	R	T	Y220-p	NKEEVLRyKASENRK
ECEL1.p.258	1	2	233350592	G	T	O95672-1	NP_004817.2	772	258	258	R	S	Y259-p	DDRNSSRyVIRIDQD
EDIL3.p.102	1	5	83476262	C	G	O43854-1	NP_005702.3	304	102	102	G	R	Y103-p	RGDtFIGyVCKCPRG
EDNRB.p.438	2	13	78472351	T	C	P24530-1	NP_000106.1|NP_001116131.1	1313	438	438	K	R	Y439-p	NFRssNKysss____
EEF1A2.p.84	6	20	62127281	C	G	Q05639-1	NP_001949.1	252	84	84	K	N	Y85-p	WkFETTkyyItIIDA
EEF1B2.p.181	3	2	207027470	G	A	P24534-1	NP_001032752.1|NP_001950.1|NP_066944.1	541	181	181	G	R	Y182-p	SkLVPVGyGIkkLQI
EEF1E1.p.21	3	6	8102693	T	G	O43324-1	NP_004271.1	62	21	21	K	T	Y22-p	GLSkGNkysAQGERQ
EEF2.p.264	1	19	3982050	C	A	P13639-1	NP_001952.1	792	264	264	R	S	Y265-p	kkLWGDryFDPANGk
EFCAB11.p.91	2	14	90398918	G	T	Q9BUY7-1	NP_660274.1	271	91	91	R	R	Y92-p	KKKEAQRyRNEVRHI
EFCAB12.p.336	6	3	129130030	G	A	Q6NXP0-1	NP_997190.1	1006	336	336	R	W	Y337-p	MEEVGKRyRERQRQH
EFCAB13.p.318	5	17	45451914	A	T	Q8IY85-1	NP_689560.3	954	318	318	K	N	Y319-p	VAGCYLKyKKKNSLS
EFCAB13.p.318	5	17	45451912	A	C	Q8IY85-1	NP_689560.3	952	318	318	K	Q	Y319-p	VAGCYLKyKKKNSLS
EFEMP1.p.396	6	2	56097987	T	C	Q12805-1	NP_001034437.1|NP_001034438.1	1188	396	396	K	K	Y397-p	PQSIVYKyMSIRSDR
EFR3B.p.14	6	2	25314227	G	A	Q9Y2G0-1	NP_055786.1	41	14	14	R	K	Y15-p	CGALRPRyKRLVDNI
EGFR.p.1068	6	7	55270249	C	T	P00533-1	NP_005219.2	3202	1068	1068	R	*	Y1069-p	EDsFLQRyssDPtGA
EGFR.p.1068	6	7	55270250	G	A	P00533-1	NP_005219.2	3203	1068	1068	R	Q	Y1069-p	EDsFLQRyssDPtGA
EGFR.p.868	2	7	55259544	G	A	P00533-1	NP_005219.2	2602	868	868	E	K	Y869-p	LGAEEkEyHAEGGkV
EGFR.p.977	3	7	55268089	C	T	P00533-1	NP_005219.2	2929	977	977	R	C	Y978-p	MARDPQRyLVIQGDE
EGFR.p.977	3	7	55268090	G	T	P00533-1	NP_005219.2	2930	977	977	R	L	Y978-p	MARDPQRyLVIQGDE
EGFR.p.977	3	7	55268090	G	A	P00533-1	NP_005219.2	2930	977	977	R	H	Y978-p	MARDPQRyLVIQGDE
EHHADH.p.581	1	3	184910445	G	T	Q08426-1	NP_001957.2	1741	581	581	Q	K	Y582-p	TGkGWyQyDkPLGRI
EHMT1.p.951	3	9	140706052	G	A	Q9H9B1-1	NP_079033.4	2852	951	951	R	H	Y952-p	IAARENRyDCVVLFL
EIF3D.p.359	4	22	36912753	G	A	O15371-1	NP_003744.1	1075	359	359	R	C	Y360-p	IASVAyRyRRWkLGD
EIF4B.p.223	2	12	53421567	G	T	P23588-1	NP_001408.2	669	223	223	K	N	Y224-p	DDsFGDkyRDRyDsD
EIF4B.p.227	7	12	53421578	G	A	P23588-1	NP_001408.2	680	227	227	R	H	Y228-p	GDkyRDRyDsDRyRD
EIF4B.p.227	7	12	53421577	C	T	P23588-1	NP_001408.2	679	227	227	R	C	Y228-p	GDkyRDRyDsDRyRD
EIF4B.p.232	2	12	53421593	G	A	P23588-1	NP_001408.2	695	232	232	R	Q	Y233-p	DRyDsDRyRDGyRDG
EIF4B.p.251	2	12	53421650	G	A	P23588-1	NP_001408.2	752	251	251	R	Q	Y252-p	PRRDMDRyGGRDRyD
EIF4B.p.301	1	12	53421895	G	A	P23588-1	NP_001408.2	902	301	301	R	Q	Y302-p	GDryEDRyDRRDDrs
EIF4ENIF1.p.29	10	22	31884619	C	T	Q9NRA8-1	NP_001157973.1|NP_062817.2	86	29	29	R	H	Y30-p	AsKCPHRytkEELLD
EIF4ENIF1.p.29	10	22	31884620	G	A	Q9NRA8-1	NP_001157973.1|NP_062817.2	85	29	29	R	C	Y30-p	AsKCPHRytkEELLD
EIF5.p.15	3	14	103802241	G	A	P55010-1	NP_001960.2|NP_892116.2	44	15	15	R	H	Y16-p	VsDQFyRyKMPRLIA
EIF5A.p.126	18	17	7214775	A	C	P63241-1	NP_001137233.1|NP_001137234.1|NP_001961.1	377	126	126	K	T	Y127-p	GkEIEQkyDCGEEIL
EIF5A2.p.68	3	3	170624845	T	G	Q9GZV4-1	NP_065123.1	203	68	68	K	T	Y69-p	DIFtGkkyEDICPST
EIF5AL1.p.68	1	10	81272608	A	C	Q6IS14-1	NP_001093162.1	203	68	68	K	T	Y69-p	DIFtGkkyEDICPST
EIPR1.p.279	3	2	3196338	C	A	Q53HC9-1	NP_003301.1	836	279	279	R	L	Y280-p	HWVWNVRyNHSHDQL
EIPR1.p.279	3	2	3196339	G	A	Q53HC9-1	NP_003301.1	835	279	279	R	C	Y280-p	HWVWNVRyNHSHDQL
ELAVL3.p.225	4	19	11568914	G	A	Q14576-1	NP_001411.2	675	225	225	R	R	Y226-p	YQSSARRyAGPLHHQ
ELAVL3.p.225	4	19	11568915	C	T	Q14576-1	NP_001411.2	674	225	225	R	H	Y226-p	YQSSARRyAGPLHHQ
ELAVL4.p.232	2	1	50661418	C	T	P26378-1	NP_068771.2	694	232	232	R	C	Y233-p	yQsPNRRyPGPLHHQ
ELAVL4.p.232	2	1	50661419	G	T	P26378-1	NP_068771.2	695	232	232	R	L	Y233-p	yQsPNRRyPGPLHHQ
ELMO1.p.139	21	7	37283995	G	A	Q92556-1	NP_001193409.1|NP_001193411.1|NP_055615.8	415	139	139	R	*	Y140-p	VESGTERyQKLQKIM
ELMO1.p.139	21	7	37283994	C	T	Q92556-1	NP_001193409.1|NP_001193411.1|NP_055615.8	416	139	139	R	Q	Y140-p	VESGTERyQKLQKIM
ELMO1.p.47	3	7	37354507	C	T	Q92556-1	NP_001193409.1|NP_001193411.1|NP_055615.8	139	47	47	E	K	Y48-p	WSLANHEyFALQHAD
EMC7.p.121	2	15	34382650	T	C	Q9NPA0-1	NP_064539.1	363	121	121	R	R	Y122-p	kGKMRARyVNYIkTS
EMD.p.18	2	X	153607898	G	A	P50402-1	NP_000108.1	54	18	18	R	R	Y19-p	LTTLLRRyNIPHGPV
ENC1.p.416	4	5	73931064	T	C	O14682-1	NP_001243503.1|NP_001243504.1|NP_003624.1	1247	416	416	H	R	Y417-p	SLKQVEHyDPTINkW
ENC1.p.69	4	5	73932106	G	T	O14682-1	NP_001243503.1|NP_001243504.1|NP_003624.1	205	69	69	R	S	Y70-p	VLAACSRyFEAMFSG
ENC1.p.69	4	5	73932106	G	A	O14682-1	NP_001243503.1|NP_001243504.1|NP_003624.1	205	69	69	R	C	Y70-p	VLAACSRyFEAMFSG
ENO1.p.256	3	1	8925441	C	A	P06733-1	NP_001419.1	768	256	256	K	N	Y257-p	EFFRsGkyDLDFksP
ENTPD1.p.48	8	10	97583121	G	A	P49961-1	NP_001767.3	144	48	48	K	K	Y49-p	ALPENVKyGIVLDAG
ENTPD1.p.48	8	10	97583120	A	T	P49961-1	NP_001767.3	143	48	48	K	M	Y49-p	ALPENVKyGIVLDAG
ENTPD4.p.57	1	8	23306290	C	G	Q9Y227-1	NP_004892.1	171	57	57	K	N	Y58-p	VVIIRNkyGRLtRDk
EPB41.p.12	2	1	29313983	G	A	P11171-1	NP_001159477.1	34	12	12	E	K	Y13-p	SLLDDTVyECVVEKH
EPB41L2.p.516	8	6	131211548	G	A	O43491-1	NP_001422.1	1546	516	516	R	C	Y517-p	tLGskFRysGRTQAQ
EPB41L2.p.516	8	6	131211546	G	T	O43491-1	NP_001422.1	1548	516	516	R	R	Y517-p	tLGskFRysGRTQAQ
EPB41L2.p.905	2	6	131188615	G	T	O43491-1	NP_001422.1	2714	905	905	T	K	Y906-p	TETKTItyEsPQIDG
EPB41L3.p.455	2	18	5419852	G	T	Q9Y2J2-1	NP_036439.2	1364	455	455	T	K	Y456-p	VNENHEIyMKDsMsA
EPB41L4B.p.163	3	9	112029799	T	C	Q9H329-1	NP_061987.3	487	163	163	K	E	Y164-p	ALHFRVKyYSSEPNN
EPB41L4B.p.450	2	9	112005958	T	C	Q9H329-1	NP_061987.3	1349	450	450	Q	R	Y451-p	VHNyQPQyHPNIHPS
EPB41L5.p.498	2	2	120885418	G	A	Q9HCM4-1	NP_065960.2	1492	498	498	E	K	Y499-p	LGEPEVEyETLkDTS
EPHA2.p.684	1	1	16459677	T	G	P29317-1	NP_004422.2	2051	684	684	K	T	Y685-p	LEGVISKykPMMIIt
EPHA3.p.700	2	3	89478279	G	A	P29320-1	NP_005224.2	2098	700	700	E	K	Y701-p	PVMIVTEyMENGSLD
EPHA3.p.735	1	3	89480368	G	T	P29320-1	NP_005224.2	2205	735	735	K	N	Y736-p	GIASGMKyLSDMGyV
EPHA4.p.595	4	2	222308317	G	T	P54764-1	NP_001291465.1|NP_004429.1	1784	595	595	T	K	Y596-p	LNQGVRtyVDPFtyE
EPHA4.p.601	2	2	222308299	G	T	P54764-1	NP_001291465.1|NP_004429.1	1802	601	601	T	K	Y602-p	tyVDPFtyEDPNQAV
EPHA7.p.747	1	6	93965688	C	G	Q15375-1	NP_004431.1	2240	747	747	R	T	Y748-p	GIAAGMRyLADMGyV
EPHA7.p.753	1	6	93965671	C	T	Q15375-1	NP_004431.1	2257	753	753	G	R	Y754-p	RyLADMGyVHRDLAA
EPHA7.p.809	1	6	93964471	T	C	Q15375-1	NP_004431.1	2426	809	809	Q	R	Y810-p	TAPEAIQyRKFTSAS
EPHB1.p.581	1	3	134885831	A	G	P54762-1	NP_004432.1	1742	581	581	H	R	Y582-p	ySDKLQHysTGRGsP
EPHB1.p.767	1	3	134920485	G	A	P54762-1	NP_004432.1	2300	767	767	R	H	Y768-p	sDFGLsRyLQDDTsD
EPHB2.p.576	1	1	23222932	G	A	P29323-1	NP_001296122.1	1726	576	576	E	K	Y577-p	FERADsEytDkLQHy
EPHB4.p.923	1	7	100402854	C	G	P54760-1	NP_004435.3	2768	923	923	R	T	Y924-p	RAIKMGRyEESFAAA
EPHX1.p.338	8	1	226030148	G	A	P07099-1	NP_000111.1|NP_001129490.1|NP_001278092.1	1013	338	338	R	Q	Y339-p	WTNTEFRyLEDGGLE
EPHX1.p.338	8	1	226030147	C	T	P07099-1	NP_000111.1|NP_001129490.1|NP_001278092.1	1012	338	338	R	*	Y339-p	WTNTEFRyLEDGGLE
EPN3.p.171	1	17	48614428	C	T	Q9H201-1	NP_060427.2	511	171	171	R	C	Y172-p	QLGFsRRyGEDysRS
EPN3.p.194	2	17	48615457	C	T	Q9H201-1	NP_060427.2	580	194	194	R	C	Y195-p	SSSSSPRyTSDLEQA
EPRS.p.683	3	1	220178605	G	C	P07814-1	NP_004437.2	2048	683	683	P	R	Y684-p	FFICDQPyEPVsPys
EPS8.p.251	3	12	15815019	G	T	Q12929-1	NP_004438.3	751	251	251	Q	K	Y252-p	DFEkPRQyHEQEETP
EPS8.p.539	3	12	15794716	C	A	Q12929-1	NP_004438.3	1617	539	539	K	N	Y540-p	KKYAKSKyDFVARNN
EPS8L2.p.500	9	11	724768	T	G	Q9H6S3-1	NP_073609.2	1499	500	500	L	R	Y501-p	AKYVKILyDFTARNA
ERBB2.p.1111	1	17	37883719	C	T	P04626-1	NP_004439.2	3331	1111	1111	R	W	Y1112-p	DPsPLQRySEDPTVP
ERBB3.p.679	3	12	56489571	G	A	P21860-1	NP_001973.2	2036	679	679	R	Q	Y680-p	NKRAMRRyLERGEsI
ERBB4.p.1127	4	2	212251679	C	T	Q15303-1	NP_005226.1	3380	1127	1127	R	K	Y1128-p	EDSSTQRySADPTVF
ERBB4.p.1283	1	2	212248420	C	T	Q15303-1	NP_005226.1	3847	1283	1283	E	K	Y1284-p	IVAENPEyLSEFSLK
ERBB4.p.874	1	2	212295693	C	T	Q15303-1	NP_005226.1	2620	874	874	E	K	Y875-p	LEGDEkEyNADGGkM
ERBB4.p.983	1	2	212286748	C	A	Q15303-1	NP_005226.1	2948	983	983	R	I	Y984-p	MARDPQRyLVIQGDD
ERBIN.p.482	6	5	65339981	G	A	Q96RT1-1	NP_001240626.1	1445	482	482	R	K	Y483-p	REGNLKRyPtPyPDE
ERCC3.p.138	2	2	128050245	C	T	P19447-1	NP_000113.1	412	138	138	E	K	Y139-p	QTSDITEyLRKLSkT
ERCC6L.p.617	1	X	71426768	G	A	Q2NKX8-1	NP_060139.2	1849	617	617	R	*	Y618-p	EkKNPFRyFSkQELR
ERMP1.p.421	4	9	5811175	G	T	Q7Z2K6-1	NP_079172.2	1263	421	421	N	K	Y422-p	RIGSIINyMVVMGVV
ERN1.p.627	1	17	62131683	C	A	O75460-1	NP_001424.3	1880	627	627	R	L	Y628-p	EHPNVIRyFCTEkDR
ERO1B.p.71	4	1	236433186	G	A	Q86YB8-1	NP_063944.3	211	71	71	R	C	Y72-p	QERDyFRyyKVNLKR
ERO1B.p.71	4	1	236433186	G	T	Q86YB8-1	NP_063944.3	211	71	71	R	S	Y72-p	QERDyFRyyKVNLKR
ERRFI1.p.393	1	1	8073481	T	C	Q9UJM3-1	NP_061821.1	1178	393	393	H	R	Y394-p	KKVsstHyyLLPERP
ESPL1.p.2103	2	12	53687204	G	C	Q14674-1	NP_036423.4	6309	2103	2103	K	N	Y2104-p	RQAPRLkyLIGAAPI
ESR1.p.536	4	6	152419920	T	G	P03372-1	NP_000116.2|NP_001116212.1|NP_001116213.1|NP_001116214.1	1607	536	536	L	R	Y537-p	CKNVVPLyDLLLEML
ESRP2.p.325	3	16	68266284	C	T	Q9H6T0-1	NP_079215.2	974	325	325	R	H	Y326-p	KHHMGVRyIEVYkAT
ESRP2.p.325	3	16	68266285	G	A	Q9H6T0-1	NP_079215.2	973	325	325	R	C	Y326-p	KHHMGVRyIEVYkAT
ESYT1.p.497	1	12	56527909	A	G	Q9BSJ8-1	NP_056107.1	1489	497	497	K	E	Y498-p	PMVtsELyPPQLKKG
ETFRF1.p.81	3	12	25357215	G	A	Q6IPR1-1	NP_001001660.2	242	81	81	R	H	Y82-p	YRAMKQRyYSDTNKt
ETS1.p.409	3	11	128332356	C	T	P14921-1	NP_005229.1	1226	409	409	R	H	Y410-p	HktAGKRyVYRFVCD
EXOSC8.p.12	1	13	37576426	G	A	Q96B26-1	NP_852480.1	34	12	12	E	K	Y13-p	kTVEPLEyYRRFLkE
EXTL2.p.310	2	1	101339562	C	A	Q9UBQ6-1	NP_001028197.1|NP_001430.1	929	310	310	R	I	Y311-p	YDSMPLRysNIMIsQ
EYS.p.1970	4	6	65146084	C	T	Q5T1H1-3	NP_001278938.1	5910	1970	1970	K	K	Y1971-p	RVDNGQKyTLLIRQE
EZH1.p.304	4	17	40870491	T	C	Q92800-1	NP_001982.2	912	304	304	K	K	Y305-p	FCRRCFKyDCFLHPF
F12.p.52	1	5	176833024	G	T	P00748-1	NP_000496.2	154	52	52	Q	K	Y53-p	PCHFPFQyHRQLyHK
F2R.p.51	1	5	76028201	A	T	P25116-1	NP_001983.2	151	51	51	K	*	Y52-p	LRNPNDkyEPFWEDE
F8.p.441	3	X	154194366	T	A	P00451-1	NP_000123.1	1322	441	441	K	M	Y442-p	PQRIGRKyKKVRFMA
FAM120A.p.477	1	9	96289447	G	A	Q9NZB2-1	NP_055427.2	1429	477	477	G	R	Y478-p	ATKPFQLyLQKNFVF
FAM120A.p.720	2	9	96305752	C	T	Q9NZB2-1	NP_055427.2	2158	720	720	R	W	Y721-p	VLCCVLRyMVQWPGA
FAM120C.p.1070	5	X	54099548	C	T	Q9NX05-1	-	3209	1070	1070	R	H	Y1071-p	ECNNGNRyLPMNNRE
FAM120C.p.1070	5	X	54099547	G	A	Q9NX05-1	-	3210	1070	1070	R	R	Y1071-p	ECNNGNRyLPMNNRE
FAM126B.p.486	4	2	201846129	C	T	Q8IXS8-1	NP_001308547.1|NP_001308548.1|NP_001308550.1|NP_001308551.1|NP_7	1457	486	486	R	Q	Y487-p	AANNANRystVsLQE
FAM126B.p.486	4	2	201846130	G	A	Q8IXS8-1	NP_001308547.1|NP_001308548.1|NP_001308550.1|NP_001308551.1|NP_7	1456	486	486	R	*	Y487-p	AANNANRystVsLQE
FAM126B.p.486	4	2	201846128	T	A	Q8IXS8-1	NP_001308547.1|NP_001308548.1|NP_001308550.1|NP_001308551.1|NP_7	1458	486	486	R	R	Y487-p	AANNANRystVsLQE
FAM151A.p.267	2	1	55078159	C	T	Q8WW52-1	NP_788954.2	800	267	267	R	K	Y268-p	LLSQSERySLTLWQA
FAM161A.p.437	2	2	62066829	C	T	Q3B820-1	NP_115556.2	1310	437	437	R	K	Y438-p	FEDLPERyQKHLSEH
FAM161A.p.537	1	2	62063219	C	T	Q3B820-1	NP_115556.2	1609	537	537	E	K	Y538-p	EKERMREyQRELEER
FAM169A.p.214	3	5	74109694	C	T	Q9Y6X4-1	NP_056381.1	641	214	214	R	Q	Y215-p	EDALGLRyPLSSLMY
FAM169A.p.214	3	5	74109693	C	A	Q9Y6X4-1	NP_056381.1	642	214	214	R	R	Y215-p	EDALGLRyPLSSLMY
FAM171B.p.513	6	2	187626606	A	T	Q6P995-1	NP_803237.3	1537	513	513	R	W	Y514-p	DAQDEKRyLTGNEEA
FAM171B.p.513	6	2	187626606	A	G	Q6P995-1	NP_803237.3	1537	513	513	R	G	Y514-p	DAQDEKRyLTGNEEA
FAM171B.p.513	6	2	187626608	G	T	Q6P995-1	NP_803237.3	1539	513	513	R	S	Y514-p	DAQDEKRyLTGNEEA
FAM214A.p.1020	1	15	52876960	C	T	Q32MH5-1	NP_062546.2	3059	1020	1020	R	H	Y1021-p	TEERLLRyLIHLRFQ
FAM219B.p.134	8	15	75197033	C	T	Q5XKK7-1	NP_001308849.1|NP_001308850.1|NP_065180.1	401	134	134	R	K	Y135-p	DGELGSRySSGySSA
FAM234B.p.21	6	12	13208508	G	A	A2RU67-1	NP_065904.1	61	21	21	E	K	Y22-p	KsPDLGEyDPLtQAD
FAM32A.p.102	1	19	16301732	A	G	Q9Y421-1	NP_054796.1	305	102	102	H	R	Y103-p	LDTLTEHyDIPkVSW
FAM46A.p.351	2	6	82459689	T	C	Q96IP4-1	NP_060103.2	1052	351	351	K	R	Y352-p	VGLEDRKyEyLMTLH
FAM47B.p.526	2	X	34962525	A	G	Q8NA70-1	NP_689844.2	1577	526	526	K	R	Y527-p	VEFLRIKyWDRRRRA
FAM71B.p.42	2	5	156593056	T	C	Q8TC56-1	NP_570969.2	124	42	42	K	E	Y43-p	GEYNIFKyAPMFESN
FAM78A.p.63	3	9	134151379	C	T	Q5JUQ0-1	NP_203745.2	188	63	63	R	H	Y64-p	SSSVVLRyRTPHFRA
FAM83B.p.357	2	6	54804838	G	A	Q5T0W9-1	NP_001010872.1	1069	357	357	G	R	Y358-p	yNIRSHGyKPHFVPN
FAM83B.p.636	2	6	54805677	C	A	Q5T0W9-1	NP_001010872.1	1908	636	636	N	K	Y637-p	GHtEsNNyIyKTLGV
FAM83C.p.599	2	20	33874787	G	T	Q9BQN1-1	NP_848563.1	1795	599	599	Q	K	Y600-p	QsDLLMQyPKAQGSR
FAM83F.p.202	1	22	40415288	G	T	Q8NEG4-1	NP_612444.2	606	202	202	K	N	Y203-p	LDEAGVKyFLEMCQD
FANCA.p.487	1	16	89851273	G	A	O15360-1	NP_000126.2	1459	487	487	R	W	Y488-p	VPFESPRyLQVHILH
FARSB.p.135	5	2	223504350	C	T	Q9NSD9-1	NP_005678.3	404	135	135	R	Q	Y136-p	IKFTKDRyDSFIELQ
FARSB.p.135	5	2	223504351	G	A	Q9NSD9-1	NP_005678.3	403	135	135	R	*	Y136-p	IKFTKDRyDSFIELQ
FARSB.p.71	1	2	223507627	C	G	Q9NSD9-1	NP_005678.3	212	71	71	R	T	Y72-p	IDVPANryDLLCLEG
FAT2.p.3496	3	5	150905349	A	G	Q9NYQ8-1	NP_001438.1	10486	3496	3496	W	R	Y3497-p	SRRAQEWyQLQIQAS
FAT2.p.888	1	5	150945830	C	T	Q9NYQ8-1	NP_001438.1	2663	888	888	R	Q	Y889-p	DREsEPRyILKVEAR
FBLN1.p.650	4	22	45972965	G	A	P23142-1	NP_006477.2	1949	650	650	R	H	Y651-p	SFDIIKRyMDGMtVG
FBLN1.p.650	4	22	45972964	C	T	P23142-1	NP_006477.2	1948	650	650	R	C	Y651-p	SFDIIKRyMDGMtVG
FBN2.p.840	4	5	127697452	C	T	P35556-1	NP_001990.2	2518	840	840	G	R	Y841-p	SCTCPPGyVFRTETE
FBP1.p.226	6	9	97369126	C	T	P09467-1	NP_000498.2|NP_001121100.1	676	226	226	E	K	Y227-p	FDPAVTEyIQRKkFP
FBP2.p.16	3	9	97355962	C	T	O00757-1	NP_003828.2	47	16	16	R	H	Y17-p	DMLTLTRyVMEKGRQ
FBP2.p.16	3	9	97355963	G	A	O00757-1	NP_003828.2	46	16	16	R	C	Y17-p	DMLTLTRyVMEKGRQ
FBP2.p.218	1	9	97329603	C	A	O00757-1	NP_003828.2	654	218	218	K	N	Y219-p	LNEGyAKyFDAATTE
FBXO38.p.213	3	5	147784293	T	G	Q6PIJ6-1	NP_110420.3	638	213	213	L	R	Y214-p	IPMLRHLyMKWVRLT
FBXO48.p.108	1	2	68691485	A	T	Q5FWF7-1	NP_001019851.1	324	108	108	N	K	Y109-p	RVILLRNyQKSKVKH
FBXO5.p.386	2	6	153292484	T	A	Q9UKT4-1	NP_036309.1	1158	386	386	K	N	Y387-p	RCNsPAKyDCYLQRA
FCRL3.p.160	2	1	157667529	T	G	Q96P31-1	NP_443171.2	479	160	160	K	T	Y161-p	VSRDNSKyHCTAyRK
FCRLB.p.165	4	1	161695796	C	T	Q6BAA4-1	NP_001002901.1|NP_001307170.1	493	165	165	R	C	Y166-p	RASDsGRyQCSGtMR
FDPS.p.264	2	1	155288664	A	C	P14324-1	NP_001129293.1|NP_001995.1	791	264	264	K	T	Y265-p	RYkSIVKyKTAFYSF
FEM1B.p.152	6	15	68582151	A	G	Q9UK73-1	NP_056137.1	455	152	152	K	R	Y153-p	NISIANKyDNTCLMI
FER.p.228	1	5	108207082	G	A	P16591-1	NP_005237.2	682	228	228	E	K	Y229-p	LKGIFDEySQITSLV
FERMT3.p.499	1	11	63988079	G	A	Q86UX7-1	NP_848537.1	1495	499	499	E	K	Y500-p	SAEGLNPyGLVAPRF
FETUB.p.59	2	3	186358424	G	C	Q9UGM5-1	NP_055190.2	175	59	59	G	R	Y60-p	NKDRKDGyVLRLNRV
FGD4.p.442	4	12	32764204	G	A	Q96M96-1	NP_640334.2	1325	442	442	R	H	Y443-p	NTSAQERyLFLFNNM
FGD4.p.442	4	12	32764204	G	T	Q96M96-1	NP_640334.2	1325	442	442	R	L	Y443-p	NTSAQERyLFLFNNM
FGF3.p.95	3	11	69631129	G	A	P11487-1	NP_005238.1	283	95	95	R	W	Y96-p	RGLFsGRyLAMNKRG
FGFR1.p.209	1	8	38283759	C	T	P11362-1	NP_075598.2	626	209	209	R	H	Y210-p	IGGYKVRyATWSIIM
FGFR2.p.768	1	10	123239535	C	T	P21802-1	NP_000132.3	2302	768	768	E	K	Y769-p	TLTTNEEyLDLSQPL
FGR.p.411	4	1	27940959	C	T	P09769-1	NP_001036194.1|NP_001036212.1|NP_005239.1	1231	411	411	E	K	Y412-p	RLIKDDEyNPCQGSK
FHL1.p.239	2	X	135291429	A	G	Q13642-2	NP_001153174.1	716	239	239	H	R	Y240-p	KGSSVVAyEGQSWHD
FIP1L1.p.504	4	4	54324830	C	T	Q6UN15-1	NP_112179.2	1510	504	504	R	*	Y505-p	FNsDEERyRYREyAE
FIP1L1.p.504	4	4	54324831	G	A	Q6UN15-1	NP_112179.2	1511	504	504	R	Q	Y505-p	FNsDEERyRYREyAE
FIP1L1.p.514	1	4	54324860	G	C	Q6UN15-1	NP_112179.2	1540	514	514	G	R	Y515-p	REyAErGyERHRAsR
FKBP8.p.287	2	19	18648493	T	C	Q14318-1	NP_001295302.1	860	287	287	H	R	Y288-p	sQLkLDHyRAALRSC
FLG.p.3957	1	1	152275492	T	C	P20930-1	NP_002007.1	11870	3957	3957	H	R	Y3958-p	HsSSSYHyQSEGTER
FLNA.p.1510	1	X	153586881	A	C	P21333-1	NP_001104026.1	4530	1510	1510	N	K	Y1511-p	dGtQTVNyVPsREGP
FLNA.p.1760	1	X	153583019	G	T	P21333-1	NP_001104026.1	5278	1760	1760	Q	K	Y1761-p	SQQLAPQytyAQGGQ
FLNB.p.703	1	3	58094958	C	A	O75369-1	NP_001448.2	2108	703	703	T	K	Y704-p	kNRMDGTyACsytPV
FLOT1.p.291	1	6	30698729	C	T	O75955-1	NP_005794.1	872	291	291	R	H	Y292-p	KPAEAERykLERLAE
FLRT2.p.394	2	14	86089040	C	A	O43155-1	NP_001333072.1|NP_001333073.1|NP_001333074.1|NP_001333075.1|NP_0	1182	394	394	S	R	Y395-p	IPNPSRSyTPPTPTT
FLT1.p.1212	1	13	28885727	C	A	P17948-1	NP_002010.2	3635	1212	1212	R	I	Y1213-p	GsSDDVRyVNAFKFM
FLT1.p.382	1	13	29002021	G	A	P17948-1	NP_002010.2	1144	382	382	R	C	Y383-p	ATEKSARyLTRGySL
FLT3.p.415	2	13	28611388	C	T	P36888-1	NP_004110.2	1243	415	415	E	K	Y416-p	HKHQPGEyIFHAEND
FLT3.p.841	1	13	28592622	G	T	P36888-1	NP_004110.2	2523	841	841	N	K	Y842-p	DIMSDsNyVVRGNAR
FLT4.p.1336	1	5	180030278	C	T	P35916-2	NP_891555.2	4006	1336	1336	E	K	Y1337-p	QVFyNSEyGELSEPS
FLT4.p.829	3	5	180047230	C	T	P35916-2	NP_891555.2	2485	829	829	E	K	Y830-p	PLEEQCEyLSyDASQ
FMNL3.p.443	2	12	50045991	G	T	Q8IVF7-1	-	1328	443	443	T	K	Y444-p	LESIKEtyENtsHQV
FMO3.p.89	4	1	171073058	G	A	P31513-1	NP_001002294.1|NP_008825.4	265	89	89	E	K	Y90-p	HNSKIQEyIIAFAKE
FNDC1.p.1280	1	6	159655383	A	G	Q4ZHG4-1	NP_115921.2	3839	1280	1280	Q	R	Y1281-p	GTHPWPQyttRAPPG
FNDC1.p.1785	2	6	159687184	C	A	Q4ZHG4-1	NP_115921.2	5353	1785	1785	Q	K	Y1786-p	tDCHGRQyVKRTWYR
FNTA.p.357	2	8	42940355	G	A	P49354-1	NP_002018.1	1070	357	357	R	K	Y358-p	IRKEYWRyIGRSLQS
FOXC2.p.500	1	16	86602439	A	C	Q99958-1	NP_005242.1	1498	500	500	K	Q	Y501-p	ySyDCtKy_______
FOXF1.p.330	1	16	86546540	G	A	Q12946-1	NP_001442.2	989	330	330	R	Q	Y331-p	ELQGIPRyHsQsPsM
FOXG1.p.245	2	14	29237219	A	G	P55316-1	NP_005240.3	734	245	245	H	R	Y246-p	FVKVPRHyDDPGKGN
FREM2.p.2432	2	13	39433503	G	A	Q5SZK8-1	-	7295	2432	2432	R	Q	Y2433-p	INDTLTRyRWLISAP
FRMPD4.p.326	2	X	12720036	A	G	Q14CM0-1	NP_055543.2	977	326	326	K	R	Y327-p	RFGPELKyDIALRLA
FRMPD4.p.444	1	X	12725631	G	T	Q14CM0-1	NP_055543.2	1331	444	444	R	L	Y445-p	TLLVGPRyGIsHVIN
FRS2.p.152	8	12	69965940	G	T	Q8WU20-1	NP_001036020.1|NP_001265280.1|NP_001265282.1|NP_001265283.1|NP_0	455	152	152	R	L	Y153-p	LPNGyPRyPsFGDAS
FRS2.p.152	8	12	69965940	G	A	Q8WU20-1	NP_001036020.1|NP_001265280.1|NP_001265282.1|NP_001265283.1|NP_0	455	152	152	R	Q	Y153-p	LPNGyPRyPsFGDAS
FRYL.p.2308	2	4	48530334	T	G	O94915-1	NP_055845.1	6923	2308	2308	K	T	Y2309-p	TPIIGNKyGDQHsAA
FSCN1.p.313	4	7	5642993	A	G	Q16658-1	NP_003079.1	938	313	313	K	R	Y314-p	FRTHTGkyWTLTATG
FSCN1.p.68	3	7	5632769	C	T	Q16658-1	NP_003079.1	202	68	68	R	C	Y69-p	LRSHLGRyLAADkDG
FSIP2.p.3199	1	2	186661459	A	C	Q5CZC0-1	NP_775922.3	9596	3199	3199	K	T	Y3200-p	DEDMKEKyRVSSDLP
FUS.p.467	1	16	31202291	C	G	P35637-1	NP_004951.1	1401	467	467	N	K	Y468-p	GsHMGGNyGDDRrGG
FUT6.p.207	8	19	5831960	G	A	P51993-1	NP_000141.1|NP_001035791.1	619	207	207	R	C	Y208-p	PNSARVRyyQSLQAH
FUT6.p.207	8	19	5831959	C	T	P51993-1	NP_000141.1|NP_001035791.1	620	207	207	R	H	Y208-p	PNSARVRyyQSLQAH
FYB1.p.3	2	5	39203055	T	G	O15117-1	NP_955367.1	8	3	3	K	T	Y4-p	____MAkyNTGGNPT
FYB1.p.754	6	5	39118978	T	G	O15117-1	NP_955367.1	2261	754	754	K	T	Y755-p	CRNEEGkyGyVLRSy
FYN.p.29	18	6	112041168	G	T	P06241-1	NP_002028.1	87	29	29	R	R	Y30-p	NQssGyRyGTDPTPQ
FYN.p.29	18	6	112041170	G	C	P06241-1	NP_002028.1	85	29	29	R	G	Y30-p	NQssGyRyGTDPTPQ
G6PD.p.427	1	X	153760789	C	G	P11413-1	NP_001035810.1	1280	427	427	R	T	Y428-p	DLtyGNRyKNVkLPD
GAB1.p.588	1	4	144381601	T	G	Q13480-1	NP_002030.2	1764	588	588	N	K	Y589-p	SHDSEENyVPMNPNL
GABARAPL1.p.48	2	12	10370715	G	T	Q9H0R8-1	NP_113600.1	144	48	48	K	N	Y49-p	PDLDkRKyLVPSDLt
GABRG3.p.26	3	15	27222171	G	A	Q99928-1	NP_150092.2	76	26	26	E	K	Y27-p	RKVEEDEyEDSSSNQ
GABRR1.p.218	2	6	89899885	G	T	P24046-1	NP_002033.2	654	218	218	S	R	Y219-p	CSLEIESyAyTEDDL
GAD1.p.264	1	2	171702055	G	A	Q99259-1	NP_000808.2	791	264	264	R	H	Y265-p	YSIMAARyKYFPEVK
GAL3ST2.p.101	3	2	242741377	C	T	Q9H3Q3-1	NP_071417.2	301	101	101	R	C	Y102-p	PWLFLARyVEGVGSQ
GALNT2.p.391	1	1	230398353	G	A	Q10471-1	NP_004472.1	1171	391	391	E	K	Y392-p	AEVWMDEykNFYYAA
GALR2.p.212	3	17	74072982	C	T	O43603-1	NP_003848.1	634	212	212	R	C	Y213-p	TYARTLRyLWRAVDP
GALR2.p.212	3	17	74072983	G	A	O43603-1	NP_003848.1	635	212	212	R	H	Y213-p	TYARTLRyLWRAVDP
GALR2.p.212	3	17	74072982	C	A	O43603-1	NP_003848.1	634	212	212	R	S	Y213-p	TYARTLRyLWRAVDP
GAMT.p.221	2	19	1397406	G	A	Q14353-1	NP_000147.1	663	221	221	R	R	Y222-p	VPPADCRyyAFPQMI
GAREM1.p.270	5	18	29867752	G	A	Q9H706-1	NP_001229338.1	808	270	270	R	C	Y271-p	FIREGHRyKFVNIQT
GAREM1.p.270	5	18	29867751	C	T	Q9H706-1	NP_001229338.1	809	270	270	R	H	Y271-p	FIREGHRyKFVNIQT
GAS2L3.p.241	15	12	101016125	C	T	Q86XJ1-1	NP_001290059.1|NP_777602.1	721	241	241	R	W	Y242-p	EYLSEGRyRLGDKIL
GAS2L3.p.241	15	12	101016126	G	A	Q86XJ1-1	NP_001290059.1|NP_777602.1	722	241	241	R	Q	Y242-p	EYLSEGRyRLGDKIL
GAS2L3.p.241	15	12	101016126	G	T	Q86XJ1-1	NP_001290059.1|NP_777602.1	722	241	241	R	L	Y242-p	EYLSEGRyRLGDKIL
GAS7.p.332	1	17	9829977	C	T	O60861-3	NP_958839.1	995	332	332	R	H	Y333-p	RKQLAsRyAsVEKAR
GATA3.p.185	3	10	8100579	A	G	P23771-1	NP_002042.1	553	185	185	K	E	Y186-p	DEKECLKyQVPLPDS
GATA3.p.185	3	10	8100581	G	T	P23771-1	NP_002042.1	555	185	185	K	N	Y186-p	DEKECLKyQVPLPDS
GATA3.p.281	3	10	8106022	A	G	P23771-1	NP_002042.1	842	281	281	H	R	Y282-p	RRDGTGHyLCNACGL
GATA3.p.343	2	10	8111542	T	G	P23771-1	NP_002042.1	1028	343	343	L	R	Y344-p	VCNACGLyYkLHNIN
GBA2.p.575	1	9	35739071	G	A	Q9HCG7-1	NP_065995.1	1723	575	575	R	W	Y576-p	EDLTRRRyLMsGVMA
GCDH.p.397	6	19	13008623	G	A	Q92947-1	NP_000150.1	1189	397	397	E	K	Y398-p	GNGISDEyHVIRHAM
GCFC2.p.680	4	2	75897329	G	A	P16383-1	NP_003194.3	2038	680	680	R	C	Y681-p	LGKLLNRyLIIALLN
GCNT1.p.203	4	9	79117905	T	G	Q02742-1	NP_001091102.1|NP_001091103.1|NP_001091104.1|NP_001091105.1|NP_0	608	203	203	L	R	Y204-p	LNCMKDLyAMsANWK
GCNT1.p.258	4	9	79118070	G	T	Q02742-1	NP_001091102.1|NP_001091103.1|NP_001091104.1|NP_001091105.1|NP_0	773	258	258	R	L	Y259-p	EERWKKRyEVVNGKL
GCNT3.p.266	2	15	59911235	A	T	O95395-1	NP_004742.1	798	266	266	K	N	Y267-p	HKETRWKyHFEVVRD
GCSAM.p.147	2	3	111842400	C	T	Q8N6F7-1	NP_689998.1	439	147	147	E	K	Y148-p	ARsPEDEyELLMPHR
GDF11.p.335	2	12	56143446	G	A	O95390-1	NP_005802.1	1004	335	335	R	H	Y336-p	WIIAPKRyKANyCsG
GDF11.p.335	2	12	56143445	C	T	O95390-1	NP_005802.1	1003	335	335	R	C	Y336-p	WIIAPKRyKANyCsG
GDF5.p.221	2	20	34022551	C	A	P43026-1	-	662	221	221	R	M	Y222-p	PVVRKQRyVFDIsAL
GDF9.p.393	2	5	132197469	G	A	O60383-1	NP_005251.1	1177	393	393	R	W	Y394-p	PRAVGHRyGSPVHTM
GDPD3.p.168	1	16	30123523	C	T	Q7L5L3-2	NP_077283.2	503	168	168	R	H	Y169-p	IAGLVRRyDRNEItI
GDPD5.p.29	2	11	75188695	C	T	Q8WTR4-1	NP_110419.5	86	29	29	R	H	Y30-p	YGCRWKRyQRSHDDT
GDPD5.p.432	10	11	75152722	G	A	Q8WTR4-1	NP_110419.5	1294	432	432	R	C	Y433-p	IQRLNLRyTQVsRQE
GDPD5.p.432	10	11	75152720	G	A	Q8WTR4-1	NP_110419.5	1296	432	432	R	R	Y433-p	IQRLNLRyTQVsRQE
GDPD5.p.578	2	11	75146637	G	T	Q8WTR4-1	NP_110419.5	1733	578	578	T	K	Y579-p	SDNSYDTyANSTATP
GFI1B.p.155	6	9	135863809	G	T	Q5VTD9-1	NP_004179.3	464	155	155	R	L	Y156-p	ALDFSLRysPGMDAY
GFI1B.p.155	6	9	135863808	C	T	Q5VTD9-1	NP_004179.3	463	155	155	R	C	Y156-p	ALDFSLRysPGMDAY
GFM1.p.164	8	3	158364654	C	T	Q96RP9-1	NP_079272.4	490	164	164	R	C	Y165-p	VNRQMKRyNVPFLTF
GFM1.p.164	8	3	158364656	C	T	Q96RP9-1	NP_079272.4	492	164	164	R	R	Y165-p	VNRQMKRyNVPFLTF
GFM1.p.164	8	3	158364655	G	A	Q96RP9-1	NP_079272.4	491	164	164	R	H	Y165-p	VNRQMKRyNVPFLTF
GHR.p.225	2	5	42711363	G	A	P10912-1	NP_000154.1|NP_001229329.1|NP_001229330.1|NP_001229331.1|NP_0012	673	225	225	E	K	Y226-p	SLKVDkEyEVRVRSK
GINS4.p.86	6	8	41394773	C	A	Q9BRT9-1	NP_115712.1	258	86	86	R	R	Y87-p	MEMERIRyVLSSyLr
GINS4.p.86	6	8	41394772	G	T	Q9BRT9-1	NP_115712.1	257	86	86	R	L	Y87-p	MEMERIRyVLSSyLr
GIT1.p.292	3	17	27905324	A	T	Q9Y2X7-1	NP_054749.2	876	292	292	N	K	Y293-p	EELAMDVyDEVDRRE
GIT2.p.491	2	12	110385231	C	T	Q14161-1	NP_476510.1	1471	491	491	E	K	Y492-p	QVQtGsEytDtsNHS
GK2.p.499	3	4	80327860	G	A	Q14410-1	NP_149991.2	1495	499	499	R	C	Y500-p	ATESEIRyATWKKAV
GLDC.p.536	3	9	6588676	C	T	P23378-1	NP_000161.2	1607	536	536	R	Q	Y537-p	SETNIVRyMKKLENK
GLI3.p.932	3	7	42005876	T	G	P10071-1	NP_000159.3	2795	932	932	K	T	Y933-p	QYRLKAKyAAATGGP
GLRA1.p.229	1	5	151234612	T	C	P23415-1	NP_001139512.1	686	229	229	H	R	Y230-p	LRYCTKHyNTGKFtC
GLRA2.p.57	1	X	14550461	G	A	P23416-1	NP_001112357.1|NP_002054.1	169	57	57	G	R	Y58-p	LMGRTSGyDARIRPN
GLUD2.p.527	3	X	120183118	A	C	P49448-1	NP_036216.2	1580	527	527	K	T	Y528-p	IMHtAMkyNLGLDLR
GLYATL1.p.250	5	11	58723340	G	A	Q969I3-1	NP_001207423.1|NP_001207425.1	749	250	250	R	Q	Y251-p	MARVMVRyMKYLRQK
GLYATL1.p.250	5	11	58723339	C	T	Q969I3-1	NP_001207423.1|NP_001207425.1	748	250	250	R	*	Y251-p	MARVMVRyMKYLRQK
GLYCTK.p.273	2	3	52326387	C	T	Q8IVS8-1	NP_660305.2	817	273	273	R	C	Y274-p	CLHILNRyGLRAALP
GMDS.p.322	3	6	1726673	T	A	O60547-1	NP_001491.1	964	322	322	K	*	Y323-p	HVTVDLkyyRPtEVD
GNAS.p.189	12	20	57415727	G	T	O95467-1	NP_057676.1	566	189	189	R	M	Y190-p	DVIkQADyVPsDQDL
GNAS.p.189	12	20	57415728	G	T	O95467-1	NP_057676.1	567	189	189	R	S	Y190-p	DVIkQADyVPsDQDL
GNAS.p.310	3	20	57429248	G	A	Q5JWF2-1	NP_536350.2	928	310	310	E	K	Y311-p	GkSkIEDyFPEFARY
GNL2.p.697	4	1	38032562	C	T	Q13823-1	NP_037417.1	2090	697	697	R	H	Y698-p	PKKVGVRyyETHNVk
GNL2.p.697	4	1	38032563	G	A	Q13823-1	NP_037417.1	2089	697	697	R	C	Y698-p	PKKVGVRyyETHNVk
GP2.p.175	1	16	20335149	C	A	P55259-1	NP_001007241.2	524	175	175	R	I	Y176-p	TPWCNLRyCTDPSTV
GPATCH2.p.200	1	1	217793300	G	T	Q9NW75-1	NP_060510.1	598	200	200	Q	K	Y201-p	DsDRAyQyQEFTKNK
GPATCH8.p.1037	1	17	42476335	T	C	Q9UKJ3-1	NP_001002909.1	3110	1037	1037	H	R	Y1038-p	yRsQsPHyFRSGRGE
GPATCH8.p.75	3	17	42513884	T	C	Q9UKJ3-1	NP_001002909.1	223	75	75	K	E	Y76-p	PIPIVVKyDVMGMGR
GPBP1.p.39	1	5	56526725	G	A	Q86WP2-1	NP_075064.1	116	39	39	R	H	Y40-p	FAWTENRyDVNRRRH
GPC5.p.256	2	13	92345881	C	A	P78333-1	NP_004457.1	766	256	256	Q	K	Y257-p	RALLKMQyCPHCQGL
GPCPD1.p.67	5	20	5574004	C	T	Q9NPB8-1	NP_062539.1	200	67	67	R	H	Y68-p	GVSVQYRyFKGyFLE
GPCPD1.p.67	5	20	5574005	G	A	Q9NPB8-1	NP_062539.1	199	67	67	R	C	Y68-p	GVSVQYRyFKGyFLE
GPD2.p.120	4	2	157367392	G	T	P43304-1	NP_000399.3|NP_001076581.2	359	120	120	R	I	Y121-p	LIHGGVRyLQKAIMk
GPM6A.p.250	8	4	176556145	T	A	P51674-1	NP_005268.1|NP_963885.1	748	250	250	K	*	Y251-p	DACRMQKyEDIKskE
GPM6A.p.250	8	4	176556144	T	A	P51674-1	NP_005268.1|NP_963885.1	749	250	250	K	M	Y251-p	DACRMQKyEDIKskE
GPR137B.p.39	1	1	236306038	C	G	O60478-1	NP_003263.1	116	39	39	P	R	Y40-p	LtPAVPPyVKLGLTV
GPR146.p.297	2	7	1098041	G	A	Q96CH1-1	NP_001290402.1|NP_001290403.1|NP_612454.1	890	297	297	R	H	Y298-p	VTPLLYRyMNQsFPS
GPR158.p.611	1	10	25878013	C	T	Q5T848-1	NP_065803.2	1831	611	611	R	C	Y612-p	SAFHEPRyMAVAVHN
GPR161.p.343	24	1	168065816	C	T	Q8N6U8-1	NP_001254539.1|NP_722561.1	1029	343	343	R	R	Y344-p	GMCFGDRyyREPFVQ
GPR161.p.343	24	1	168065817	C	T	Q8N6U8-1	NP_001254539.1|NP_722561.1	1028	343	343	R	Q	Y344-p	GMCFGDRyyREPFVQ
GPR20.p.148	3	8	142367582	G	T	Q99678-1	NP_005284.2	442	148	148	R	S	Y149-p	TCICVDRyLAIVRPE
GPR20.p.148	3	8	142367581	C	T	Q99678-1	NP_005284.2	443	148	148	R	H	Y149-p	TCICVDRyLAIVRPE
GPR34.p.152	8	X	41555341	G	A	Q9UPC5-1	NP_001091048.1|NP_005291.1	455	152	152	R	H	Y153-p	GFIsLDRyIKINRSI
GPR85.p.305	5	7	112723864	A	G	P60893-1	NP_001139737.1|NP_001139738.1|NP_001139739.1|NP_061843.3	913	305	305	C	R	Y306-p	GPYLVACyWRVFARG
GPX2.p.94	1	14	65406499	C	T	P18283-1	NP_002074.2	280	94	94	G	R	Y95-p	YVRPGGGyQPTFTLV
GRAMD1B.p.503	5	11	123483485	C	T	Q3KR37-1	NP_065767.1	1507	503	503	R	C	Y504-p	RVSTELRyRKQPWGL
GRAMD1B.p.503	5	11	123483486	G	A	Q3KR37-1	NP_065767.1	1508	503	503	R	H	Y504-p	RVSTELRyRKQPWGL
GRAMD2B.p.194	2	5	125813477	A	T	Q96HH9-1	NP_076416.2	580	194	194	R	W	Y195-p	IATVTDRyIFVSLLS
GRAP2.p.221	8	22	40364247	C	T	O75791-1	NP_001278753.1|NP_001278754.1|NP_004801.1	661	221	221	R	*	Y222-p	QQPPQQRyLQHHHFH
GRIK2.p.589	1	6	102372492	T	A	Q13002-1	NP_068775.1	1765	589	589	W	R	Y590-p	RFSPYEWyNPHPCNP
GRIN2D.p.731	2	19	48925143	C	A	O15399-1	NP_000827.2	2193	731	731	S	R	Y732-p	NYPDMHSyMVRyNQP
GRM1.p.1108	2	6	146755669	G	A	Q13255-1	NP_001264993.1	3322	1108	1108	E	K	Y1109-p	RFKLLQEyVyEHERE
GRM4.p.554	2	6	34004227	G	T	Q14833-1	NP_000832.1	1660	554	554	R	S	Y555-p	YQYQVDRyTCKTCPy
GRM4.p.611	6	6	34004056	G	A	Q14833-1	NP_000832.1	1831	611	611	R	C	Y612-p	VVITFVRyNDTPIVK
GRM4.p.611	6	6	34004055	C	T	Q14833-1	NP_000832.1	1832	611	611	R	H	Y612-p	VVITFVRyNDTPIVK
GRM8.p.470	18	7	126249501	C	T	O00222-1	NP_000836.2	1409	470	470	R	H	Y471-p	NGDAPGRyDIFQYQI
GRM8.p.470	18	7	126249501	C	A	O00222-1	NP_000836.2	1409	470	470	R	L	Y471-p	NGDAPGRyDIFQYQI
GRM8.p.470	18	7	126249500	A	G	O00222-1	NP_000836.2	1410	470	470	R	R	Y471-p	NGDAPGRyDIFQYQI
GRM8.p.470	18	7	126249502	G	A	O00222-1	NP_000836.2	1408	470	470	R	C	Y471-p	NGDAPGRyDIFQYQI
GRM8.p.470	18	7	126249502	G	T	O00222-1	NP_000836.2	1408	470	470	R	S	Y471-p	NGDAPGRyDIFQYQI
GRXCR1.p.110	1	4	42895613	A	T	A8MXD5-1	NP_001073945.1	330	110	110	K	N	Y111-p	GTVRGVKyKVSAGQA
GSE1.p.848	1	16	85697118	C	T	Q14687-1	NP_055430.1	2542	848	848	R	C	Y849-p	RLALSTRysPDEMNN
GSK3A.p.283	10	19	42738561	C	T	P49840-1	NP_063937.2	848	283	283	R	H	Y284-p	VsyICsRyyRAPELI
GSK3B.p.113	2	3	119666144	G	A	P49841-1	NP_001139628.1	337	113	113	R	C	Y114-p	CNIVRLRyFFySSGE
GSK3B.p.113	2	3	119666143	C	T	P49841-1	NP_001139628.1	338	113	113	R	H	Y114-p	CNIVRLRyFFySSGE
GSTA1.p.131	5	6	52658945	C	T	P08263-1	NP_665683.1	392	131	131	R	H	Y132-p	kEKIKNRyFPAFEKV
GSTA1.p.131	5	6	52658946	G	A	P08263-1	NP_665683.1	391	131	131	R	C	Y132-p	kEKIKNRyFPAFEKV
GSTA1.p.78	2	6	52661018	T	C	P08263-1	NP_665683.1	234	78	78	K	K	Y79-p	LNyIAsKyNLyGkDI
GSTA2.p.131	4	6	52617675	G	A	P09210-1	NP_000837.3	391	131	131	R	C	Y132-p	QEKTKNRyFPAFEKV
GSTA5.p.131	10	6	52698962	G	A	Q7RTV2-1	NP_714543.1	391	131	131	R	C	Y132-p	KEKIKNRyFPAFEKV
GSTA5.p.131	10	6	52698961	C	T	Q7RTV2-1	NP_714543.1	392	131	131	R	H	Y132-p	KEKIKNRyFPAFEKV
GTF2F2.p.164	1	13	45841371	G	A	P13984-1	NP_004119.1	490	164	164	E	K	Y165-p	NHQYNIEyERKKKED
GTF2IRD1.p.576	5	7	73960133	C	T	Q9UHL9-1	NP_057412.1	1726	576	576	R	*	Y577-p	ELLFNTRyAkAIGIs
GTF2IRD1.p.576	5	7	73960134	G	T	Q9UHL9-1	NP_057412.1	1727	576	576	R	L	Y577-p	ELLFNTRyAkAIGIs
GTF2IRD1.p.716	1	7	73972046	A	T	Q9UHL9-1	NP_057412.1	2146	716	716	K	*	Y717-p	QDLFNkkyGEALGIk
GTF2IRD1.p.813	2	7	74004251	A	T	Q9UHL9-1	NP_057412.1	2437	813	813	K	*	Y814-p	kELFNEKyGEALGLN
GTF2IRD1.p.827	1	7	74005190	C	G	Q9UHL9-1	NP_057412.1	2480	827	827	P	R	Y828-p	NRPVLVPykLIRDsP
GTF3C1.p.960	3	16	27504033	G	A	Q12789-2	NP_001511.2	2878	960	960	R	C	Y961-p	QLLYKRRyIFsVVEN
GTF3C3.p.245	2	2	197654086	T	C	Q9Y5Q9-1	NP_036218.1	735	245	245	K	K	Y246-p	CYTkALkyEPTNVRY
GTPBP10.p.11	1	7	89976088	G	T	A4D1E9-1	NP_149098.2	33	11	11	K	N	Y12-p	SCVLFRKyGNFIDKL
GTPBP4.p.149	1	10	1042167	G	A	Q9BZE4-1	NP_036473.2	445	149	149	E	K	Y150-p	RQkQSLEyLEQVRQH
GUCY1B3.p.539	8	4	156725805	C	T	Q02153-1	NP_000848.1	1615	539	539	R	*	Y540-p	IGQRMPRyCLFGNTV
GUCY1B3.p.539	8	4	156725806	G	A	Q02153-1	NP_000848.1	1616	539	539	R	Q	Y540-p	IGQRMPRyCLFGNTV
GUCY1B3.p.539	8	4	156725806	G	T	Q02153-1	NP_000848.1	1616	539	539	R	L	Y540-p	IGQRMPRyCLFGNTV
GUCY2C.p.939	5	12	14772204	C	T	P25092-1	NP_004954.2	2816	939	939	R	H	Y940-p	VGIKMPRyCLFGDTV
GUCY2C.p.939	5	12	14772205	G	A	P25092-1	NP_004954.2	2815	939	939	R	C	Y940-p	VGIKMPRyCLFGDTV
GYS1.p.603	1	19	49473804	C	A	P13807-1	NP_002094.2	1808	603	603	R	L	Y604-p	DWkYLGRyYMSARHM
GYS1.p.674	3	19	49472737	G	T	P13807-1	NP_002094.2	2022	674	674	R	R	Y675-p	LEEDGERyDEDEEAA
GYS1.p.674	3	19	49472739	G	A	P13807-1	NP_002094.2	2020	674	674	R	C	Y675-p	LEEDGERyDEDEEAA
H2AFY2.p.30	4	10	71835502	C	T	Q9P0M6-1	NP_061119.1	88	30	30	R	C	Y31-p	PVGrLMRyLKKGTFK
H2AFY2.p.30	4	10	71835503	G	A	Q9P0M6-1	NP_061119.1	89	30	30	R	H	Y31-p	PVGrLMRyLKKGTFK
H3F3A.p.40	4	17	73775137	T	C	P84243-1	NP_002098.1|NP_005315.1	119	40	40	H	R	Y41-p	GVkkPHryrPGtVAL
H3F3C.p.40	2	12	31944983	G	A	Q6NXT2-1	NP_001013721.2	118	40	40	R	C	Y41-p	CGVKPHRyrPGtVAL
H3F3C.p.40	2	12	31944982	C	T	Q6NXT2-1	NP_001013721.2	119	40	40	R	H	Y41-p	CGVKPHRyrPGtVAL
HAPLN4.p.111	2	19	19371775	T	G	Q86UW8-1	NP_075378.1	331	111	111	S	R	Y112-p	QHRAFGsyRGRAELQ
HARBI1.p.248	1	11	46625387	C	T	Q96MB7-1	NP_776172.1	743	248	248	R	H	Y249-p	ETPAEYRyNMAHSAt
HARS.p.137	2	5	140058700	G	A	P12081-1	NP_002100.2	409	137	137	R	W	Y138-p	LTVPFARyLAMNKLT
HARS.p.362	2	5	140056349	G	C	P12081-1	NP_002100.2	1084	362	362	R	G	Y363-p	sVAAGGRyDGLVGMF
HARS.p.362	2	5	140056349	G	A	P12081-1	NP_002100.2	1084	362	362	R	C	Y363-p	sVAAGGRyDGLVGMF
HARS2.p.150	4	5	140075141	C	T	P49590-1	NP_036340.1	448	150	150	R	C	Y151-p	KVKKMKRyHVGKVWR
HARS2.p.150	4	5	140075142	G	A	P49590-1	NP_036340.1	449	150	150	R	H	Y151-p	KVKKMKRyHVGKVWR
HARS2.p.363	4	5	140076881	C	T	P49590-1	NP_036340.1	1087	363	363	R	C	Y364-p	SVAAGGRyDGLVGMF
HARS2.p.363	4	5	140076882	G	A	P49590-1	NP_036340.1	1088	363	363	R	H	Y364-p	SVAAGGRyDGLVGMF
HAUS8.p.38	3	19	17179875	C	T	Q9BT25-1	NP_219485.1	113	38	38	R	Q	Y39-p	GRVIESRyLQyEKKT
HBS1L.p.55	2	6	135363211	C	T	Q9Y450-1	NP_006611.1	163	55	55	E	K	Y56-p	SVEPVEEyDyEDLKE
HBS1L.p.55	2	6	135363211	C	T	Q9Y450-1	NP_006611.1	163	55	55	E	K	Y56-p	sVEPVEEyDyEDLkE
HCLS1.p.160	3	3	121356079	C	T	P14317-1	NP_005326.2	479	160	160	R	Q	Y161-p	srGFGGRyGVEKDKW
HCLS1.p.174	1	3	121356038	C	T	P14317-1	NP_005326.2	520	174	174	G	R	Y175-p	WDkAALGyDyKGEtE
HCN3.p.386	1	1	155255022	G	A	Q9P1Z3-1	NP_065948.1	1156	386	386	E	K	Y387-p	TRQRIHEyYEHRYQG
HDAC1.p.335	1	1	32797098	G	A	Q13547-1	NP_004955.2	1003	335	335	E	K	Y336-p	PYNDyFEyFGPDFkL
HDAC2.p.204	3	6	114274470	C	T	Q92769-1	NP_001518.3	610	204	204	E	K	Y205-p	SFHkYGEyFPGTGDL
HDAC3.p.330	3	5	141005323	C	T	O15379-1	NP_003874.2	988	330	330	E	K	Y331-p	PYSEYFEyFAPDFTL
HDHD5.p.128	1	22	17629399	C	T	Q9BXW7-1	NP_149061.1	382	128	128	E	K	Y129-p	PMKLFSEyHEkRMLV
HECTD1.p.1033	2	14	31605754	G	T	Q9ULT8-1	-	3097	1033	1033	Q	K	Y1034-p	TVESLEQyLLKMVAk
HECTD3.p.392	3	1	45474272	G	A	Q5T447-1	NP_078878.3	1174	392	392	R	*	Y393-p	QPTSLVRyPRLEGTD
HECTD4.p.3957	1	12	112600313	G	A	Q9Y4D8-1	-	11869	3957	3957	R	C	Y3958-p	AGSPDSRyIRVEtCM
HELZ.p.390	1	17	65175037	C	T	P42694-1	NP_055692.2	1168	390	390	E	K	Y391-p	AStEDLEyLMHAkQQ
HEPACAM2.p.392	2	7	92826581	C	T	A8MVW5-1	NP_001034461.1	1174	392	392	E	K	Y393-p	EGRPETEyRKAQTFS
HEXIM1.p.273	2	17	43227376	G	A	O94992-1	NP_006451.1	819	273	273	R	R	Y274-p	FsEtyEryHtESLQN
HGS.p.328	4	17	79661961	G	A	O14964-1	NP_004703.1	983	328	328	R	Q	Y329-p	IDPELARyLNRNyWE
HGS.p.328	4	17	79661960	C	T	O14964-1	NP_004703.1	982	328	328	R	W	Y329-p	IDPELARyLNRNyWE
HHIPL2.p.394	4	1	222713621	C	T	Q6UWX4-1	NP_079022.2	1181	394	394	R	Q	Y395-p	AGSHGKRyRVPSDNP
HHIPL2.p.394	4	1	222713622	G	A	Q6UWX4-1	NP_079022.2	1180	394	394	R	W	Y395-p	AGSHGKRyRVPSDNP
HIPK3.p.465	3	11	33360355	A	C	Q9H422-1	NP_005725.3	1394	465	465	K	T	Y466-p	kSKEARKyIFNSLDD
HIST1H2AC.p.39	3	6	26124577	C	G	Q93077-1	NP_003503.1	117	39	39	N	K	Y40-p	RLLRkGNyAERVGAG
HIST1H2BB.p.36	2	6	26043780	C	T	P33778-1	NP_066406.1	106	36	36	E	K	Y37-p	KRsRkEsysIyVykV
HIST1H2BD.p.37	2	6	26158508	C	G	P58876-1	NP_066407.1|NP_619790.1	111	37	37	S	R	Y38-p	KRsRkEsysVyVykV
HIST1H2BO.p.121	2	6	27861603	G	A	P23527-1	NP_003518.2	363	121	121	K	K	Y122-p	GtkAVtkytsSk___
HIST1H2BO.p.37	1	6	27861351	T	G	P23527-1	NP_003518.2	111	37	37	S	R	Y38-p	KRSRkEsysIyVykV
HIST1H3A.p.98	40	6	27778143	G	A	P68431-1	NP_003520.1|NP_003521.2|NP_003522.1|NP_003523.1|NP_003524.1|NP_0	292	98	98	E	K	Y99-p	LQEACEAyLVGLFED
HIST1H3A.p.98	40	6	26250542	C	T	P68431-1	NP_003520.1|NP_003521.2|NP_003522.1|NP_003523.1|NP_003524.1|NP_0	292	98	98	E	K	Y99-p	LQEACEAyLVGLFED
HIST1H3A.p.98	40	6	27839802	C	T	P68431-1	NP_003520.1|NP_003521.2|NP_003522.1|NP_003523.1|NP_003524.1|NP_0	292	98	98	E	K	Y99-p	LQEACEAyLVGLFED
HIST1H3A.p.98	40	6	26271321	C	T	P68431-1	NP_003520.1|NP_003521.2|NP_003522.1|NP_003523.1|NP_003524.1|NP_0	292	98	98	E	K	Y99-p	LQEACEAyLVGLFED
HIST1H3A.p.98	40	6	26225674	G	A	P68431-1	NP_003520.1|NP_003521.2|NP_003522.1|NP_003523.1|NP_003524.1|NP_0	292	98	98	E	K	Y99-p	LQEACEAyLVGLFED
HIST1H3A.p.98	40	6	26031997	C	T	P68431-1	NP_003520.1|NP_003521.2|NP_003522.1|NP_003523.1|NP_003524.1|NP_0	292	98	98	E	K	Y99-p	LQEACEAyLVGLFED
HIST1H3A.p.98	40	6	26197187	C	T	P68431-1	NP_003520.1|NP_003521.2|NP_003522.1|NP_003523.1|NP_003524.1|NP_0	292	98	98	E	K	Y99-p	LQEACEAyLVGLFED
HIST1H3A.p.98	40	6	26045930	G	A	P68431-1	NP_003520.1|NP_003521.2|NP_003522.1|NP_003523.1|NP_003524.1|NP_0	292	98	98	E	K	Y99-p	LQEACEAyLVGLFED
HIST1H3A.p.98	40	6	27858279	C	T	P68431-1	NP_003520.1|NP_003521.2|NP_003522.1|NP_003523.1|NP_003524.1|NP_0	292	98	98	E	K	Y99-p	LQEACEAyLVGLFED
HIST1H3A.p.98	40	6	26021009	G	A	P68431-1	NP_003520.1|NP_003521.2|NP_003522.1|NP_003523.1|NP_003524.1|NP_0	292	98	98	E	K	Y99-p	LQEACEAyLVGLFED
HIST2H2BE.p.121	2	1	149857830	T	C	Q16778-1	NP_003519.1	361	121	121	K	E	Y122-p	GtkAVtkytsSk___
HIST2H2BE.p.37	1	1	149858080	G	C	Q16778-1	NP_003519.1	111	37	37	S	R	Y38-p	KRSRkEsysIyVykV
HIST2H2BF.p.121	2	1	149783516	C	T	Q5QNW6-1	NP_001019770.1	363	121	121	K	K	Y122-p	GtkAVtkytsSk___
HIST3H2BB.p.37	1	1	228645941	C	G	Q8N257-1	NP_778225.1	111	37	37	S	R	Y38-p	KRGRkEsysIyVykV
HIVEP2.p.188	6	6	143095313	T	C	P31629-1	NP_006725.3	563	188	188	K	R	Y189-p	KPKKPGKyICPyCsR
HJURP.p.444	2	2	234750096	C	T	Q8NCD3-1	NP_060880.3	1330	444	444	E	K	Y445-p	FDQLHREyCLsPRNQ
HK1.p.731	4	10	71152036	G	A	P19367-1	NP_000179.2	2191	731	731	E	K	Y732-p	YDrLVDEysLNAGkQ
HLA-A.p.122	4	6	29911066	T	A	P04439-1	NP_002107.3	365	122	122	M	K	Y123-p	SHTIQRMyGCDVGPD
HLA-A.p.122	4	6	29911066	T	A	P04439-1	NP_002107.3	365	122	122	M	K	Y123-p	SHTIQIMyGCDVGPD
HLA-A.p.136	6	6	29911107	G	A	P04439-1	NP_002107.3	406	136	136	G	R	Y137-p	DWRFLrGyHQyAYDG
HLA-A.p.139	2	6	29911116	C	A	P04439-1	NP_002107.3	415	139	139	Q	K	Y140-p	FLrGyHQyAYDGkDY
HLA-A.p.194	4	6	29911281	A	T	P04439-1	NP_002107.3	580	194	194	R	*	Y195-p	CVEWLRRyLENGkEt
HLA-B.p.121	1	6	31324200	G	C	P01889-1	NP_005505.2	363	121	121	S	R	Y122-p	FAYDGkDyIALNEDL
HLA-B.p.169	4	6	31324057	C	A	P01889-1	NP_005505.2	506	169	169	R	L	Y170-p	CVEWLRRyLENGkEt
HLA-B.p.169	4	6	31324058	G	A	P01889-1	NP_005505.2	505	169	169	R	C	Y170-p	CVEWLRRyLENGkEt
HLA-C.p.30	4	6	31239630	C	T	P10321-1	NP_002108.4	89	30	30	R	K	Y31-p	ACSHSMRyFYTAVSR
HLA-DRB5.p.101	2	6	32489749	G	C	Q30154-1	NP_002116.2	303	101	101	R	R	Y102-p	VEPKVtVyPARTQTL
HLA-F.p.191	2	6	29692187	G	T	P30511-1	NP_061823.2	572	191	191	R	I	Y192-p	CLELLRRyLENGkEt
HMGB4.p.70	8	1	34330001	G	A	Q8WW32-1	NP_660206.2	209	70	70	R	Q	Y71-p	AKLDKARyQEEMMNy
HMGB4.p.70	8	1	34330000	C	T	Q8WW32-1	NP_660206.2	208	70	70	R	*	Y71-p	AKLDKARyQEEMMNy
HMGB4.p.77	2	1	34330023	T	G	Q8WW32-1	NP_660206.2	231	77	77	N	K	Y78-p	yQEEMMNyVGKRKKR
HMOX1.p.113	2	22	35782871	G	A	P09601-1	NP_002124.1	338	113	113	R	H	Y114-p	YtPAMQRyVKRLHEV
HMOX1.p.136	1	22	35782940	G	A	P09601-1	NP_002124.1	407	136	136	R	H	Y137-p	VAHAYTRyLGDLSGG
HMOX2.p.156	36	16	4557977	C	T	P30519-1	NP_001120676.1|NP_001120677.1|NP_001120678.1|NP_001273197.1|NP_0	468	156	156	R	R	Y157-p	VAHAYTRyMGDLSGG
HNRNPA2B1.p.352	2	7	26232144	G	A	P22626-1	NP_112533.1	1054	352	352	R	*	Y353-p	GyGGrsry_______
HNRNPD.p.262	1	4	83278018	G	T	Q14103-1	NP_112738.1	784	262	262	Q	K	Y263-p	VAMSkEQyQQQQQWG
HNRNPF.p.275	20	10	43882508	T	C	P52597-1	NP_001091674.1|NP_001091675.1|NP_001091676.1|NP_001091677.1|NP_0	825	275	275	R	R	Y276-p	sGMyDHRyGDSEFTV
HNRNPF.p.275	20	10	43882509	C	T	P52597-1	NP_001091674.1|NP_001091675.1|NP_001091676.1|NP_001091677.1|NP_0	824	275	275	R	K	Y276-p	sGMyDHRyGDSEFTV
HNRNPF.p.81	10	10	43883092	G	A	P52597-1	NP_001091674.1|NP_001091675.1|NP_001091676.1|NP_001091677.1|NP_0	241	81	81	R	W	Y82-p	REsMGHRyIEVFkSH
HNRNPF.p.81	10	10	43883091	C	A	P52597-1	NP_001091674.1|NP_001091675.1|NP_001091676.1|NP_001091677.1|NP_0	242	81	81	R	L	Y82-p	REsMGHRyIEVFkSH
HNRNPH1.p.179	3	5	179046270	C	A	P31943-1	NP_001244222.1|NP_005511.1	536	179	179	R	M	Y180-p	KERIGHRyIEIFkss
HNRNPH1.p.275	3	5	179044897	C	A	P31943-1	NP_001244222.1|NP_005511.1	824	275	275	R	I	Y276-p	sGMsDHRyGDGGSTF
HNRNPK.p.332	3	9	86586600	C	T	P61978-1	NP_001305117.1|NP_112552.1	995	332	332	R	H	Y333-p	rGrPGDRyDGMVGFS
HNRNPK.p.368	9	9	86585818	C	T	P61978-1	NP_001305117.1|NP_112552.1	1102	368	368	G	R	Y369-p	EPQGGSGydysyAGG
HNRNPL.p.266	2	19	39334659	C	T	P14866-1	NP_001524.2	796	266	266	E	K	Y267-p	CCTLkIEyAkPTRLN
HNRNPL.p.358	1	19	39330897	G	A	P14866-1	NP_001524.2	1072	358	358	R	C	Y359-p	HRrGPSryGPQyGHP
HNRNPR.p.295	2	1	23645110	C	T	O43390-1	NP_005817.1	883	295	295	E	K	Y296-p	rGFCFLEyEDHkSAA
HNRNPU.p.729	1	1	245018893	C	T	Q00839-1	NP_114032.2	2185	729	729	G	R	Y730-p	APGNrGGyNrrGNMP
HNRNPU.p.819	2	1	245017774	T	C	Q00839-1	NP_114032.2	2456	819	819	H	R	Y820-p	QkPWsQHyHQGyy__
HOOK3.p.603	4	8	42865516	C	T	Q86VS8-1	NP_115786.1	1807	603	603	R	*	Y604-p	MKQMEERyKKyLEKA
HORMAD2.p.97	6	22	30500422	G	T	Q8N7B1-1	NP_001316386.1|NP_689723.1	290	97	97	R	I	Y98-p	FDALEKRyLRMAVLT
HOXA4.p.238	4	7	27169093	T	G	Q00056-1	NP_002132.3	714	238	238	R	R	Y239-p	KEFHFNryLTRRRRI
HOXA5.p.44	1	7	27183097	T	A	P20719-1	NP_061975.2	130	44	44	R	W	Y45-p	ASMHSGRyGYGyNGM
HOXD4.p.177	1	2	177017433	G	T	P09016-1	NP_055436.2	531	177	177	R	S	Y178-p	KEFHFNryLTRRRRI
HP1BP3.p.287	1	1	21091900	T	C	Q5SSJ5-1	NP_057371.2	860	287	287	Q	R	Y288-p	IRkyVsQyYPkLRVD
HRAS.p.31	6	11	534232	C	T	P01112-1	NP_001123914.1|NP_005334.1	91	31	31	E	K	Y32-p	QNHFVDEyDPtIEDs
HRASLS2.p.83	4	11	63326003	C	T	Q9NWW9-1	NP_060348.1	248	83	83	R	K	Y84-p	NNKHDDRyTPLPSNk
HRNR.p.1922	5	1	152188339	G	T	Q86YZ3-1	NP_001009931.1	5766	1922	1922	S	R	Y1923-p	SSGSSSSyGQHGsGs
HRNR.p.1922	5	1	152188341	T	G	Q86YZ3-1	NP_001009931.1	5764	1922	1922	S	R	Y1923-p	SSGSSSSyGQHGsGs
HRNR.p.2158	12	1	152187631	G	T	Q86YZ3-1	NP_001009931.1	6474	2158	2158	R	R	Y2159-p	SSGSSSRyGQHGsGs
HRNR.p.2158	12	1	152187631	G	A	Q86YZ3-1	NP_001009931.1	6474	2158	2158	R	R	Y2159-p	SSGSSSRyGQHGsGs
HRNR.p.2158	12	1	152187633	G	T	Q86YZ3-1	NP_001009931.1	6472	2158	2158	R	S	Y2159-p	SSGSSSRyGQHGsGs
HRNR.p.2158	12	1	152187633	G	A	Q86YZ3-1	NP_001009931.1	6472	2158	2158	R	C	Y2159-p	SSGSSSRyGQHGsGs
HRNR.p.2158	12	1	152187633	G	C	Q86YZ3-1	NP_001009931.1	6472	2158	2158	R	G	Y2159-p	SSGSSSRyGQHGsGs
HRNR.p.2628	1	1	152186222	T	C	Q86YZ3-1	NP_001009931.1	7883	2628	2628	H	R	Y2629-p	ssGSSSHyGQHGsGs
HRNR.p.282	2	1	152193261	T	G	Q86YZ3-1	NP_001009931.1	844	282	282	S	R	Y283-p	SSGsssSyGQHGSGS
HRNR.p.516	1	1	152192557	G	C	Q86YZ3-1	NP_001009931.1	1548	516	516	S	R	Y517-p	sAGSSSsyGQHGSGs
HRNR.p.648	1	1	152192163	G	T	Q86YZ3-1	NP_001009931.1	1942	648	648	R	S	Y649-p	GSSQSSRyGQQGsGs
HRNR.p.982	1	1	152191161	T	G	Q86YZ3-1	NP_001009931.1	2944	982	982	S	R	Y983-p	sSGSSSSyGQHGsGs
HSD17B4.p.142	6	5	118813188	G	A	P51659-1	NP_000405.1	426	142	142	K	K	Y143-p	EHMkKQKyGRIIMts
HSP90AA1.p.283	3	14	102551151	T	G	P07900-1	NP_005339.3	848	283	283	K	T	Y284-p	KKKIkEkyIDQEELN
HSP90AA1.p.405	1	14	102550255	G	T	P07900-1	NP_005339.3	1213	405	405	Q	K	Y406-p	KKKIKEKyIDQEELN
HSP90AB1.p.275	6	6	44218202	A	G	P08238-1	NP_001258898.1|NP_001258899.1|NP_031381.2	823	275	275	K	E	Y276-p	TKKIkEkyIDQEELN
HSP90AB1.p.456	27	6	44219526	G	T	P08238-1	NP_001258898.1|NP_001258899.1|NP_031381.2	1367	456	456	R	L	Y457-p	RLsELLRyHtsQsGD
HSP90AB1.p.456	27	6	44219527	C	T	P08238-1	NP_001258898.1|NP_001258899.1|NP_031381.2	1368	456	456	R	R	Y457-p	RLsELLRyHtsQsGD
HSP90AB1.p.519	9	6	44219828	G	A	P08238-1	NP_001258898.1|NP_001258899.1|NP_031381.2	1555	519	519	E	K	Y520-p	MTEPIDEyCVQQLkE
HSP90AB1.p.55	3	6	44217130	G	T	P08238-1	NP_001258898.1|NP_001258899.1|NP_031381.2	164	55	55	R	L	Y56-p	DALDkIRyEsLtDPs
HSP90B1.p.428	2	12	104335460	A	G	P14625-1	NP_003290.1	1284	428	428	K	K	Y429-p	FHDMMPKyLNFVkGV
HSPA14.p.99	3	10	14890814	G	A	Q0VDF9-1	NP_057383.2	296	99	99	R	Q	Y100-p	EKNGKLRyEIDTGEE
HSPA4L.p.662	2	4	128744718	T	G	O95757-1	NP_055093.2	1985	662	662	L	R	Y663-p	EDTENWLyEDGEDQP
HSPA4L.p.725	2	4	128751799	A	G	O95757-1	NP_055093.2	2173	725	725	R	G	Y726-p	YRNKDERyDHLDPTE
HSPA9.p.127	4	5	137906679	C	T	P38646-1	NP_004125.3	380	127	127	R	Q	Y128-p	kRLIGRRyDDPEVQk
HSPA9.p.127	4	5	137906680	G	A	P38646-1	NP_004125.3	379	127	127	R	*	Y128-p	kRLIGRRyDDPEVQk
HSPG2.p.615	4	1	22207303	C	T	P98160-1	NP_005520.4	1844	615	615	R	H	Y616-p	SYGGSLRyNVRyELA
HSPG2.p.615	4	1	22207304	G	A	P98160-1	NP_005520.4	1843	615	615	R	C	Y616-p	SYGGSLRyNVRyELA
HSPG2.p.619	4	1	22207292	G	A	P98160-1	NP_005520.4	1855	619	619	R	C	Y620-p	SLRyNVRyELARGML
HSPG2.p.619	4	1	22207291	C	T	P98160-1	NP_005520.4	1856	619	619	R	H	Y620-p	SLRyNVRyELARGML
HTR1F.p.121	1	3	88040261	G	A	P30939-1	NP_000857.1|NP_001309137.1|NP_001309138.1|NP_001309139.1	362	121	121	R	Q	Y122-p	SAIALDRyRAItDAV
HTR5A.p.344	1	7	154876155	C	A	P47898-1	NP_076917.1	1032	344	344	N	K	Y345-p	YTAFNKNyNsAFKNF
HUWE1.p.1350	2	X	53618007	C	T	Q7Z6Z7-1	NP_113584.3	4048	1350	1350	E	K	Y1351-p	TMEQATEyLLtHPPP
HUWE1.p.1657	2	X	53612003	C	A	Q7Z6Z7-1	NP_113584.3	4970	1657	1657	R	I	Y1658-p	FTAGRRRyTVQFTTM
HUWE1.p.4270	2	X	53561499	T	A	Q7Z6Z7-1	NP_113584.3	12809	4270	4270	K	M	Y4271-p	SNTEYHKyQSNSIQI
HYDIN.p.1507	1	16	71012936	T	G	Q4G0P3-1	NP_001257903.1	4519	1507	1507	K	Q	Y1508-p	NLTANEKyEMFLNQA
HYOU1.p.758	4	11	118919064	C	T	Q9Y4L1-1	NP_001124463.1|NP_006380.1	2272	758	758	E	K	Y759-p	DkLYQPEyQEVsTEE
IARS.p.887	4	9	95009789	C	T	P41252-1	NP_002152.2|NP_038203.2	2661	887	887	K	K	Y888-p	LSTDkNKyGIRLRAE
IDH3G.p.173	1	X	153053301	C	T	P51553-1	NP_004126.1	517	173	173	E	K	Y174-p	RENTEGEyssLEHES
IDH3G.p.202	3	X	153052989	C	T	P51553-1	NP_004126.1	604	202	202	E	K	Y203-p	KSLrIAEyAFkLAQE
IDNK.p.58	1	9	86256467	G	A	Q5T6J7-1	NP_001001551.2	173	58	58	R	Q	Y59-p	SVtCMTFy_______
IDUA.p.474	3	4	996842	G	A	P35475-1	NP_000194.2	1421	474	474	R	H	Y475-p	GLVYVTRyLDNGLCS
IFFO2.p.455	1	1	19236921	C	T	Q5TF58-1	NP_001129737.1	1363	455	455	E	K	Y456-p	MNRHLHEyMEMCsMk
IFT122.p.673	5	3	129211008	C	T	Q9HBG6-1	NP_443715.1	2017	673	673	R	*	Y674-p	IRVQDLRyLELIsSI
IFT122.p.673	5	3	129211009	G	T	Q9HBG6-1	NP_443715.1	2018	673	673	R	L	Y674-p	IRVQDLRyLELIsSI
IFT81.p.399	2	12	110618233	C	T	Q8WYA0-1	NP_001137251.1|NP_054774.2	1195	399	399	R	*	Y400-p	kGDEFkRyVNKLRSK
IGF1.p.134	2	12	102813287	C	T	P05019-1	NP_001104755.1	402	134	134	K	K	Y135-p	DMPKTQkyQPPSTNK
IGF1.p.150	4	12	102811734	T	C	P05019-1	NP_001104755.1	450	150	150	K	K	Y151-p	GSAGNKNyRM_____
IGFALS.p.509	1	16	1840894	G	A	P35858-1	NP_004961.1	1525	509	509	R	C	Y510-p	APLGRLRyLsLRNNs
IGSF10.p.2385	5	3	151155196	T	G	Q6WRI0-1	NP_849144.2	7153	2385	2385	S	R	Y2386-p	FSNGPQSyQYLIASN
IGSF10.p.2385	5	3	151155194	A	C	Q6WRI0-1	NP_849144.2	7155	2385	2385	S	R	Y2386-p	FSNGPQSyQYLIASN
IGSF22.p.283	2	11	18739602	C	T	Q8N9C0-1	-	849	283	283	K	K	Y284-p	IQYSLGKyDVKQMGT
IGSF3.p.373	1	1	117150668	T	G	O75054-1	NP_001007238.1	1118	373	373	K	T	Y374-p	RQEDSGKyNCRVTER
IGSF8.p.135	2	1	160064698	G	C	Q969P0-1	NP_001193594.1|NP_001307176.1|NP_443100.1	403	135	135	R	G	Y136-p	TPSTDTRyLGSYSGk
IKBKB.p.198	2	8	42166445	G	A	O14920-1	NP_001547.1	594	198	198	K	K	Y199-p	ELLEQQKyTVTVDYW
IKZF1.p.320	2	7	50467725	C	A	Q13422-1	NP_006051.1	960	320	320	N	K	Y321-p	AINNAINyLGAESLR
IKZF3.p.285	3	17	37922718	G	T	Q9UKT9-1	NP_036613.2	855	285	285	N	K	Y286-p	RHCFDVNyNSSyMYE
IKZF5.p.85	2	10	124755572	C	T	Q9H5V7-1	NP_001258769.1	254	85	85	R	Q	Y86-p	DGKLKCRyCNYASkG
IKZF5.p.85	2	10	124755573	G	A	Q9H5V7-1	NP_001258769.1	253	85	85	R	W	Y86-p	DGKLKCRyCNYASkG
IL13RA1.p.401	1	X	117925735	A	T	P78552-1	NP_001551.1	1202	401	401	K	M	Y402-p	DTLHWkKyDIyEkQT
IL22RA1.p.250	2	1	24449834	G	T	Q8N6P7-1	NP_067081.2	750	250	250	S	R	Y251-p	AVLCYLSyRYVTKPP
IL22RA1.p.250	2	1	24449834	G	C	Q8N6P7-1	NP_067081.2	750	250	250	S	R	Y251-p	AVLCYLSyRYVTKPP
IL23R.p.177	1	1	67666459	C	A	Q5VWK5-1	NP_653302.2	531	177	177	S	R	Y178-p	QQYLTSsyINISTDS
IL25.p.91	1	14	23842599	G	T	Q9H293-1	NP_073626.1	272	91	91	R	I	Y92-p	RAISPWRyELDRDLN
IL36G.p.62	3	2	113737611	G	A	Q9NZH8-1	NP_062564.1	186	62	62	K	K	Y63-p	VAVItCKyPEALEQG
IL36G.p.62	3	2	113737611	G	T	Q9NZH8-1	NP_062564.1	186	62	62	K	N	Y63-p	VAVItCKyPEALEQG
IL3RA.p.237	3	X	1475206	C	T	P26951-1	NP_002174.1	709	237	237	R	C	Y238-p	HFNRKFRyELQIQKR
IL6ST.p.308	6	5	55256281	C	T	P40189-1	NP_002175.2	922	308	308	G	R	Y309-p	MKEDGKGyWSDWSEE
IL6ST.p.758	3	5	55237395	G	T	P40189-1	NP_002175.2	2272	758	758	Q	K	Y759-p	NTSSTVQyStVVHSG
IMPDH2.p.429	4	3	49062338	C	T	P12268-1	NP_000875.2	1286	429	429	R	K	Y430-p	HLssQNryFsEADkI
INCENP.p.321	2	11	61897961	A	C	Q9NQS7-1	NP_001035784.1	962	321	321	K	T	Y322-p	PQVLAQkysLVAkQE
ING2.p.69	1	4	184431467	A	C	Q9H160-1	NP_001555.1	205	69	69	K	Q	Y70-p	IDDVYEkyKKEDDLN
INO80.p.1303	4	15	41277549	T	C	Q9ULG1-1	NP_060023.1	3908	1303	1303	K	R	Y1304-p	RKRKREKyAEKKKKE
INPP5E.p.292	5	9	139329253	C	T	Q9NRR6-1	NP_063945.2	875	292	292	R	H	Y293-p	GADELARyFPDRNVA
INPP5E.p.292	5	9	139329254	G	A	Q9NRR6-1	NP_063945.2	874	292	292	R	C	Y293-p	GADELARyFPDRNVA
INPP5F.p.697	1	10	121582640	G	C	Q9Y2H2-1	NP_055752.1	2090	697	697	R	T	Y698-p	CMRLHYRyKEASGYF
INSR.p.1354	1	19	7117154	G	T	P06213-1	NP_000199.2	4062	1354	1354	S	R	Y1355-p	sLGFkRsyEEHIPyt
INSR.p.456	1	19	7170664	T	C	P06213-1	NP_000199.2	1367	456	456	H	R	Y457-p	QGKLFFHyNPKLCLs
INTS2.p.847	5	17	59952339	C	A	Q9H0H0-1	NP_065799.1	2541	847	847	K	N	Y848-p	KFVRQQkytQNDLMI
INTS2.p.847	5	17	59952339	C	T	Q9H0H0-1	NP_065799.1	2541	847	847	K	K	Y848-p	KFVRQQkytQNDLMI
INTS7.p.326	3	1	212161248	T	C	Q9NVH2-1	NP_056249.1	977	326	326	H	R	Y327-p	GtIAIKHyFSIVPGN
INTS7.p.793	1	1	212119986	C	A	Q9NVH2-1	NP_056249.1	2378	793	793	R	I	Y794-p	VPLSFQRyFFQKLQS
IP6K3.p.33	2	6	33703157	T	A	Q96PC2-1	NP_001136355.1|NP_473452.2	97	33	33	K	*	Y34-p	GHMSVMKyDEHTVCK
IQCF1.p.143	1	3	51929097	G	A	Q8N6M8-1	NP_689610.2	427	143	143	R	C	Y144-p	MWRIRRRyCQVLNAV
IQCH.p.898	4	15	67768050	G	A	Q86VS3-1	NP_001026885.1	2693	898	898	R	H	Y899-p	PMLATSRyAVMTTQL
IQGAP2.p.188	3	5	75885476	A	C	Q13576-1	NP_001272389.1	563	188	188	K	T	Y189-p	MRKELEKyGIQMPsF
IRF1.p.64	4	5	131822820	G	A	P10914-1	NP_002189.1	190	64	64	R	*	Y65-p	WAIHTGRyKAGEKEP
IRF4.p.36	2	6	393259	A	C	Q15306-1	NP_002451.2	107	36	36	K	T	Y37-p	DQIDSGkyPGLVWEN
IRF4.p.36	2	6	393260	G	C	Q15306-1	NP_002451.2	108	36	36	K	N	Y37-p	DQIDSGkyPGLVWEN
IRS4.p.1037	4	X	107976465	C	T	O14654-1	NP_003595.1	3110	1037	1037	R	H	Y1038-p	LADSAIRyDAETGRI
IRS4.p.1037	4	X	107976466	G	C	O14654-1	NP_003595.1	3109	1037	1037	R	G	Y1038-p	LADSAIRyDAETGRI
IRX6.p.138	2	16	55361498	G	C	P78412-1	NP_077311.2	414	138	138	R	R	Y139-p	GQYQYERyGAVELsG
ISOC1.p.131	6	5	128440731	A	G	Q96CN7-1	NP_057132.2	392	131	131	K	R	Y132-p	RFRPAIkyFGDIISV
ITGA2B.p.196	2	17	42462692	G	A	P08514-1	NP_000410.2	586	196	196	R	C	Y197-p	DFSWDKRyCEAGFSS
ITGAD.p.933	3	16	31434453	G	T	Q13349-1	NP_005344.2	2799	933	933	K	N	Y934-p	RQEESTKyFNFATSD
ITGAD.p.933	3	16	31434453	G	A	Q13349-1	NP_005344.2	2799	933	933	K	K	Y934-p	RQEESTKyFNFATSD
ITGAE.p.383	1	17	3660302	G	A	P38570-1	NP_002199.3	1147	383	383	R	W	Y384-p	GLLSKLRyNIIsMEG
ITGB1.p.794	2	10	33190513	C	G	P05556-1	NP_002202.2|NP_596867.1	2382	794	794	K	N	Y795-p	ttVVNPkyEGk____
ITGB3.p.659	4	17	45377907	T	C	P05106-1	NP_000203.2	1977	659	659	R	R	Y660-p	DENTCNRyCRDEIES
ITGB3.p.659	4	17	45377906	G	T	P05106-1	NP_000203.2	1976	659	659	R	L	Y660-p	DENTCNRyCRDEIES
ITGB5.p.765	2	3	124483248	C	T	P18084-1	NP_002204.2	2294	765	765	R	H	Y766-p	sERsRARyEMAsNPL
ITGBL1.p.282	8	13	102235682	C	A	O95965-1	NP_004782.1	844	282	282	R	R	Y283-p	CRAVYDRysDDFCsG
ITIH3.p.166	1	3	52831231	A	T	Q06033-1	NP_002208.3	497	166	166	K	M	Y167-p	LKRHKGKyEMyLKVQ
ITK.p.119	6	5	156641233	A	G	Q08881-1	NP_005537.3	357	119	119	K	K	Y120-p	NNsLVPkyHPNFWMD
ITK.p.119	6	5	156641231	A	G	Q08881-1	NP_005537.3	355	119	119	K	E	Y120-p	NNsLVPkyHPNFWMD
ITK.p.119	6	5	156641232	A	C	Q08881-1	NP_005537.3	356	119	119	K	T	Y120-p	NNsLVPkyHPNFWMD
ITK.p.335	1	5	156668674	G	T	Q08881-1	NP_005537.3	1004	335	335	R	L	Y336-p	GLVTRLRyPVCFGRQ
ITPR2.p.130	2	12	26875466	T	G	Q14571-1	NP_002214.2	389	130	130	K	T	Y131-p	LHIKSNkyLtVNkRL
ITPR2.p.545	1	12	26816697	C	A	Q14571-1	NP_002214.2	1634	545	545	R	I	Y546-p	EDLGDQRyAPyKyML
ITSN1.p.1207	1	21	35208896	T	G	Q15811-1	NP_003015.2	3621	1207	1207	N	K	Y1208-p	VGLFPSNyVKLTTDM
ITSN2.p.38	1	2	24538013	C	G	Q9NZM3-1	NP_006268.2	112	38	38	G	R	Y39-p	NLKPSGGyITGDQAR
IVD.p.160	2	15	40703480	G	A	P26440-1	NP_002216.2	478	160	160	G	R	Y161-p	PKLIsGEyIGALAMS
IVNS1ABP.p.355	1	1	185270161	G	T	Q9Y6Y0-1	NP_006460.2	1063	355	355	Q	K	Y356-p	KPMsPMQyARSGLGt
JAK1.p.219	2	1	65332883	C	T	P23458-1	NP_001307852.1|NP_001308781.1|NP_001308782.1|NP_001308783.1|NP_0	656	219	219	R	Q	Y220-p	kDIsyKRyIPETLNk
JAK1.p.219	2	1	65332884	G	A	P23458-1	NP_001307852.1|NP_001308781.1|NP_001308782.1|NP_001308783.1|NP_0	655	219	219	R	*	Y220-p	kDIsyKRyIPETLNk
JAK2.p.434	2	9	5066763	A	G	O60674-1	NP_001309123.1|NP_001309124.1|NP_001309125.1|NP_004963.1	1300	434	434	K	E	Y435-p	SPKDFNKyFLTFAVE
JAK3.p.505	4	19	17949128	G	T	P52333-1	NP_000206.2	1513	505	505	Q	K	Y506-p	LVQPQSQyQLSQMTF
JAML.p.68	4	11	118081424	C	T	Q86YT9-1	NP_001091996.1	202	68	68	E	K	Y69-p	GEHAKDEyVLYyySN
JUNB.p.187	1	19	12903146	C	G	P17275-1	NP_002220.1	561	187	187	S	R	Y188-p	VyTNLSSySPASASS
KAT2B.p.300	2	3	20153134	C	T	Q92831-1	NP_003875.3	898	300	300	R	W	Y301-p	FCDSLPRyETTQVFG
KCNH3.p.154	2	12	49936504	G	A	Q9ULD8-1	NP_036416.1	461	154	154	R	Q	Y155-p	TGGGRRRyGRARsKG
KCNH3.p.354	3	12	49938036	C	A	Q9ULD8-1	NP_036416.1	1060	354	354	Q	K	Y355-p	RLDRySQySAVVLTL
KCNH5.p.401	5	14	63417018	C	T	Q8NCM2-1	NP_647479.2	1202	401	401	R	H	Y402-p	SIGTPYRyNtSAGIW
KCNH6.p.174	3	17	61607749	A	G	Q9H252-1	NP_110406.1	521	174	174	K	R	Y175-p	PGTGRGKyRTISQIP
KCNH6.p.174	3	17	61607750	G	T	Q9H252-1	NP_110406.1	522	174	174	K	N	Y175-p	PGTGRGKyRTISQIP
KCNH7.p.598	3	2	163291870	G	A	Q9NS40-1	NP_150375.2	1792	598	598	R	C	Y599-p	GQQIGKRyNDSDsSS
KCNH7.p.598	3	2	163291869	C	T	Q9NS40-1	NP_150375.2	1793	598	598	R	H	Y599-p	GQQIGKRyNDSDsSS
KCNJ1.p.336	1	11	128709190	T	C	P48048-1	NP_000211.1	1006	336	336	K	E	Y337-p	SKTKEGKyRVDFHNF
KCNJ2.p.241	4	17	68171901	G	A	P63252-1	NP_000882.1	721	241	241	E	K	Y242-p	RITSEGEyIPLDQID
KCNJ2.p.8	2	17	68171202	C	T	P63252-1	NP_000882.1	22	8	8	R	C	Y9-p	GSVRTNRysIVSSEE
KCNJ4.p.233	1	22	38823441	C	T	P48050-1	NP_004972.1|NP_690607.1	697	233	233	E	K	Y234-p	YMTQEGEyLPLDQRD
KCNK9.p.137	9	8	140631216	C	T	Q9NPC2-1	NP_001269463.1	410	137	137	R	H	Y138-p	RMNTFVRyLLKRIkK
KCNK9.p.137	9	8	140631217	G	A	Q9NPC2-1	NP_001269463.1	409	137	137	R	C	Y138-p	RMNTFVRyLLKRIkK
KCNQ3.p.183	6	8	133196544	C	T	O43525-1	NP_004510.1	548	183	183	R	Q	Y184-p	AAGCCCRyKGWRGRL
KCNQ3.p.183	6	8	133196545	G	A	O43525-1	NP_004510.1	547	183	183	R	*	Y184-p	AAGCCCRyKGWRGRL
KCNV2.p.193	6	9	2718317	A	G	Q8TDN2-1	NP_598004.1	578	193	193	K	R	Y194-p	YWGVRLKytPRCCRI
KCTD12.p.90	12	13	77460014	G	A	Q96CX2-1	NP_612453.1	270	90	90	R	R	Y91-p	RDGFLFRyILDYLRD
KCTD16.p.83	2	5	143586525	G	A	Q68DU8-1	NP_065819.1	248	83	83	R	H	Y84-p	RDGFLFRyILDYLRD
KCTD18.p.223	4	2	201357990	G	T	Q6PI47-1	NP_001308476.1|NP_689600.2	669	223	223	S	R	Y224-p	WEGKGVsyWRVPHEL
KCTD19.p.296	3	16	67333364	C	A	Q17RG1-1	NP_001094385.1	888	296	296	K	N	Y297-p	ALGLLVKyPDSALGQ
KCTD21.p.258	3	11	77884828	C	A	Q4G0X4-1	NP_001025030.1	773	258	258	R	L	Y259-p	KIIRLIRyR______
KDELC1.p.100	1	13	103449243	C	G	Q6UW63-1	NP_076994.2	299	100	100	R	T	Y101-p	DGSFIVRyRMyASyK
KDM3A.p.1089	3	2	86712936	C	G	Q9Y4C1-1	NP_001140160.1|NP_060903.2	3267	1089	1089	N	K	Y1090-p	LASRLPNyFVRPDLG
KDM3A.p.619	18	2	86702031	G	A	Q9Y4C1-1	NP_001140160.1|NP_060903.2	1857	619	619	K	K	Y620-p	IDLDTAKyILANIGD
KDM5B.p.109	3	1	202743819	C	G	Q9UGL1-1	NP_006609.3	327	109	109	K	N	Y110-p	FLDQIAkyWELQGST
KDM5B.p.729	1	1	202715283	T	C	Q9UGL1-1	NP_006609.3	2185	729	729	K	E	Y730-p	CSCPPYkyKLRyRyT
KDM5B.p.733	1	1	202715271	G	A	Q9UGL1-1	NP_006609.3	2197	733	733	R	W	Y734-p	PYkyKLRyRyTLDDL
KDM5D.p.740	1	Y	21877621	G	A	Q9BY66-1	NP_004644.2	2218	740	740	R	W	Y741-p	RQYLRYRyTLDELPT
KDR.p.800	3	4	55964415	C	G	P35968-1	NP_002244.1	2398	800	800	G	R	Y801-p	GGELKTGyLSIVMDP
KERA.p.323	3	12	91445214	C	T	O60938-1	NP_008966.1	968	323	323	R	H	Y324-p	SYGPHLRyLRLDGNE
KERA.p.323	3	12	91445215	G	A	O60938-1	NP_008966.1	967	323	323	R	C	Y324-p	SYGPHLRyLRLDGNE
KHDRBS1.p.442	4	1	32508218	G	A	Q07666-1	NP_006550.1	1325	442	442	R	H	Y443-p	REHPyGry_______
KHDRBS1.p.442	4	1	32508217	C	T	Q07666-1	NP_006550.1	1324	442	442	R	C	Y443-p	REHPyGry_______
KIAA0141.p.318	2	5	141313860	G	A	Q14154-1	NP_001136075.1|NP_055588.3	953	318	318	R	H	Y319-p	HSLAQYRyARCLLRD
KIAA0232.p.409	2	4	6863334	G	A	Q92628-1	NP_001094060.1|NP_055558.2	1225	409	409	E	K	Y410-p	YTEPIAEyFVPLSRK
KIAA0355.p.849	3	19	34838806	G	A	O15063-1	NP_055501.2	2546	849	849	R	H	Y850-p	SDPEFARyVAGVSQA
KIAA0355.p.849	3	19	34838805	C	T	O15063-1	NP_055501.2	2545	849	849	R	C	Y850-p	SDPEFARyVAGVSQA
KIAA0556.p.1260	1	16	27772880	G	A	O60303-1	-	3778	1260	1260	E	K	Y1261-p	DLNELPEySDDSRAL
KIAA1755.p.1000	1	20	36842048	C	A	Q5JYT7-1	NP_001025035.1	2999	1000	1000	R	L	Y1001-p	DQRRLHRyLQRLAsE
KIF14.p.1106	1	1	200550347	G	T	Q15058-1	NP_055690.1	3317	1106	1106	T	K	Y1107-p	ISsKLKTyYVFGRHD
KIF14.p.1489	2	1	200523698	C	T	Q15058-1	NP_055690.1	4465	1489	1489	E	K	Y1490-p	VQEENFEyQDFkRMV
KIF14.p.195	4	1	200587269	T	G	Q15058-1	NP_055690.1	583	195	195	K	Q	Y196-p	EMMADKKyKETFSAP
KIF16B.p.350	7	20	16485144	C	T	Q96L93-1	NP_078980.3	1049	350	350	R	H	Y351-p	ETLSTLRyANRAKNI
KIF16B.p.350	7	20	16485145	G	A	Q96L93-1	NP_078980.3	1048	350	350	R	C	Y351-p	ETLSTLRyANRAKNI
KIF16B.p.350	7	20	16485145	G	T	Q96L93-1	NP_078980.3	1048	350	350	R	S	Y351-p	ETLSTLRyANRAKNI
KIF26A.p.731	1	14	104640647	G	T	Q9ULI4-1	NP_056471.1	2193	731	731	K	N	Y732-p	LRRKKAKyASSSSGG
KIF2B.p.535	2	17	51901999	A	T	Q8N4N8-1	NP_115948.4	1605	535	535	R	S	Y536-p	NTLNTLRyANRVkKL
KIF3A.p.337	6	5	132051569	G	A	Q9Y496-1	NP_008985.3	1009	337	337	R	W	Y338-p	ETISTLRyANRAKNI
KIF3A.p.337	6	5	132051569	G	T	Q9Y496-1	NP_008985.3	1009	337	337	R	R	Y338-p	ETISTLRyANRAKNI
KIF4B.p.556	1	5	154395085	C	A	Q2VIQ3-1	NP_001092763.1	1666	556	556	Q	K	Y557-p	LQPIQFQyQDNIKNL
KIRREL3.p.306	2	11	126318984	G	T	Q8IZU9-1	NP_115920.1	917	306	306	T	K	Y307-p	RTTVDYTyFSEPVSC
KIT.p.546	2	4	55593481	A	G	P10721-1	NP_000213.1	1638	546	546	K	K	Y547-p	VMILTYKyLQKPMyE
KIT.p.552	1	4	55593589	T	A	P10721-1	NP_000213.1	1655	552	552	M	K	Y553-p	KyLQKPMyEVQWKVV
KIT.p.567	1	4	55593635	T	A	P10721-1	NP_000213.1	1701	567	567	N	K	Y568-p	EEINGNNyVyIDPTQ
KIT.p.822	7	4	55599340	T	A	P10721-1	NP_000213.1	2466	822	822	N	K	Y823-p	DIKNDsNyVVKGNAR
KIT.p.822	7	4	55599340	T	G	P10721-1	NP_000213.1	2466	822	822	N	K	Y823-p	DIKNDsNyVVKGNAR
KLC4.p.204	4	6	43034082	G	A	Q9NSK0-1	NP_001275963.1|NP_958929.1|NP_958930.1	610	204	204	G	R	Y205-p	TAAQQGGyEIPARLR
KLHL17.p.455	1	1	899308	G	T	Q6TDP4-1	NP_938073.1	1364	455	455	R	L	Y456-p	CLNSAERyDPLtGTW
KLHL31.p.270	2	6	53519261	A	C	Q9H511-1	NP_001003760.2	810	270	270	N	K	Y271-p	SAQDLVNyVQSVPRM
KLHL34.p.543	1	X	21674279	C	T	Q8N239-1	NP_695002.1	1628	543	543	R	H	Y544-p	PFSEIERyDPGADQW
KLHL4.p.588	2	X	86890612	G	A	Q9C0H6-1	NP_061990.2	1762	588	588	E	K	Y589-p	SCLkSMEyFDPHTNk
KLRD1.p.72	4	12	10464113	T	C	Q13241-1	NP_001107868.1	214	72	72	C	R	Y73-p	VGYRCNCyFISSEQK
KLRD1.p.72	4	12	10464113	T	C	Q13241-1	NP_002253.1	214	72	72	C	R	Y73-p	VGYRCNCyFISSEQK
KMT2A.p.2149	1	11	118372523	T	G	Q03164-1	NP_005924.2	6447	2149	2149	S	R	Y2150-p	PRIRtPsysPtQRsP
KMT2A.p.530	2	11	118343463	G	A	Q03164-1	NP_005924.2	1589	530	530	R	K	Y531-p	NDRRSRRysVsERsF
KMT2C.p.4017	2	7	151851440	C	T	Q8NEZ4-1	NP_733751.2	12051	4017	4017	R	R	Y4018-p	VGVEVSRyPDLsLVK
KMT5C.p.95	1	19	55854117	G	A	Q86Y97-1	NP_116090.2	284	95	95	R	H	Y96-p	LKTHVYRyLRAFLPE
KNOP1.p.427	1	16	19718330	T	A	Q1ED39-1	NP_001013009.2	1279	427	427	K	*	Y428-p	DRAMsWkysrGAGLG
KRAS.p.3	1	12	25398312	C	T	P01116-1	NP_203524.1	7	3	3	E	K	Y4-p	____MtEyKLVVVGA
KRAS.p.63	3	12	25380271	C	T	P01116-1	NP_203524.1	187	63	63	E	K	Y64-p	DTAGQEEySAMRDQY
KRR1.p.286	1	12	75895756	C	T	Q13601-1	NP_008974.5	856	286	286	E	K	Y287-p	kELAsGEyFLkANQK
KRT1.p.357	3	12	53071158	T	C	P04264-1	NP_006112.3	1070	357	357	Q	R	Y358-p	IAEVkAQyEDIAQkS
KRT13.p.11	1	17	39661770	G	T	P13646-1	NP_705694.2	33	11	11	S	R	Y12-p	LQssSAsyGGGFGGG
KRT14.p.203	3	17	39741227	T	G	P02533-1	NP_000517.2	608	203	203	K	T	Y204-p	ADDFRTKyETELNLR
KRT17.p.397	1	17	39776803	G	T	Q04695-1	NP_000413.1	1189	397	397	Q	K	Y398-p	EDAHLTQykkEPVTT
KRT18.p.255	4	12	53345370	C	A	P05783-1	NP_000215.1|NP_954657.1	763	255	255	Q	K	Y256-p	MADIRAQyDELARkN
KRT18.p.362	4	12	53346038	G	A	P05783-1	NP_000215.1|NP_954657.1	1084	362	362	E	K	Y363-p	GQRQAQEyEALLNIk
KRT26.p.118	1	17	38928014	A	G	Q7Z3Y9-1	NP_853517.2	352	118	118	W	R	Y119-p	EQKIKGWyEKCEPGS
KRT5.p.257	2	12	52912730	T	A	P13647-1	NP_000415.2	770	257	257	K	M	Y258-p	VEDFKNkyEDEINkR
KRT6A.p.550	1	12	52881551	T	G	P02538-1	NP_005545.1	1648	550	550	K	Q	Y551-p	GGsSTIkytTTSSss
KRT7.p.267	1	12	52635362	A	G	P08729-1	NP_005547.3	800	267	267	Q	R	Y268-p	IAEVkAQyEEMAkCs
KRT76.p.548	1	12	53162772	C	G	Q01546-1	NP_056932.2	1642	548	548	G	R	Y549-p	sSsSSSGyGVSGGSG
KRT79.p.233	6	12	53225190	T	C	Q5XKE5-1	NP_787028.1	698	233	233	K	R	Y234-p	VEDFKNkyEDEINKH
KRT79.p.233	6	12	53224076	C	T	Q5XKE5-1	NP_787028.1	699	233	233	K	K	Y234-p	VEDFKNkyEDEINKH
KRT80.p.442	2	12	52565216	T	G	Q6KB66-1	NP_872313.2	1325	442	442	K	T	Y443-p	ItEMSEKyFsQEsEV
KRT81.p.296	3	12	52681782	A	G	Q14533-1	NP_002272.2	886	296	296	W	R	Y297-p	RAEAESWyRSkCEEM
KRT82.p.207	4	12	52797485	T	C	Q9NSB4-1	NP_149022.3	620	207	207	K	R	Y208-p	LEGYKKkyEEELSLR
KRTAP13-3.p.141	3	21	31797808	A	C	Q3SY46-1	NP_853653.1	423	141	141	S	R	Y142-p	HTSPSQSyRSRFCHP
KRTAP13-3.p.141	3	21	31797808	A	T	Q3SY46-1	NP_853653.1	423	141	141	S	R	Y142-p	HTSPSQSyRSRFCHP
KRTAP19-3.p.63	3	21	31864089	C	T	Q7Z4W3-1	NP_853640.1	187	63	63	G	R	Y64-p	SGFGGyGyGCyRPSY
KRTAP20-2.p.12	8	21	32007616	C	A	Q3LI61-1	NP_853647.1	34	12	12	R	S	Y13-p	NYYGGLRyGyGVLGG
KRTAP20-2.p.12	8	21	32007617	G	A	Q3LI61-1	NP_853647.1	35	12	12	R	H	Y13-p	NYYGGLRyGyGVLGG
KRTAP20-2.p.12	8	21	32007616	C	T	Q3LI61-1	NP_853647.1	34	12	12	R	C	Y13-p	NYYGGLRyGyGVLGG
KSR1.p.722	1	17	25936228	G	A	Q8IVT5-1	-	2164	722	722	G	R	Y723-p	EIIKGMGyLHAKGIV
L3MBTL2.p.320	2	22	41620041	G	A	Q969R5-1	NP_113676.2	960	320	320	K	K	Y321-p	KMVEsMkyPFRQGMR
LACTB.p.472	1	15	63433775	C	A	P83111-1	NP_116246.2	1415	472	472	T	K	Y473-p	VVERKQTyGsCRKQR
LAMA2.p.273	3	6	129465225	A	T	P24043-1	NP_001073291.1	819	273	273	R	S	Y274-p	DPIVTRRyyYSVKDI
LAMA2.p.896	3	6	129609142	G	A	P24043-1	NP_001073291.1	2688	896	896	R	R	Y897-p	KPGTTGRyCELCADG
LAMA2.p.896	3	6	129609140	C	T	P24043-1	NP_001073291.1	2686	896	896	R	W	Y897-p	KPGTTGRyCELCADG
LAMA2.p.904	2	6	129609164	G	A	P24043-1	NP_001073291.1	2710	904	904	G	R	Y905-p	CELCADGyFGDAVDA
LAMA5.p.286	4	20	60926965	C	T	O15230-1	NP_005551.3	858	286	286	R	R	Y287-p	DPTVTRRyyySIKDI
LAMA5.p.286	4	20	60926967	G	A	O15230-1	NP_005551.3	856	286	286	R	W	Y287-p	DPTVTRRyyySIKDI
LAMA5.p.286	4	20	60926966	C	T	O15230-1	NP_005551.3	857	286	286	R	Q	Y287-p	DPTVTRRyyySIKDI
LARGE1.p.601	2	22	33679264	G	A	O95461-1	NP_004728.1|NP_598397.1	1801	601	601	R	C	Y602-p	PAFEtLRyRLSFPKS
LARP1B.p.770	1	4	129127583	G	T	Q659C4-1	NP_060548.2	2310	770	770	R	S	Y771-p	DAKENYRyGLECLFR
LASP1.p.240	4	17	37074964	T	A	Q14847-1	NP_006139.1	719	240	240	M	K	Y241-p	QIDDGWMyGTVERtG
LATS1.p.276	2	6	150005399	G	A	O95835-1	NP_004681.1	826	276	276	R	C	Y277-p	PNSQTkRysGNMEyV
LBR.p.186	4	1	225607048	T	G	Q14739-1	NP_002287.2|NP_919424.1	557	186	186	K	T	Y187-p	IDSkEEkyVAkELAV
LBR.p.384	4	1	225599076	T	C	Q14739-1	NP_002287.2|NP_919424.1	1151	384	384	K	R	Y385-p	IGtFDLKyFCELRPG
LCK.p.393	2	1	32745577	G	A	P06239-1	NP_001036236.1|NP_005347.3	1177	393	393	E	K	Y394-p	RLIEDNEytAREGAk
LCP1.p.373	6	13	46721099	C	G	P13796-1	NP_002289.2	1118	373	373	R	T	Y374-p	IANLFNRyPALHkPE
LCP1.p.373	6	13	46721099	C	A	P13796-1	NP_002289.2	1118	373	373	R	I	Y374-p	IANLFNRyPALHkPE
LCP2.p.38	1	5	169720342	T	A	Q13094-1	NP_005556.1	113	38	38	K	M	Y39-p	CEKAVKKyHIDGARF
LCP2.p.475	4	5	169677790	G	A	Q13094-1	NP_005556.1	1423	475	475	R	C	Y476-p	VyNIQIRyQKESQVy
LCP2.p.475	4	5	169677790	G	T	Q13094-1	NP_005556.1	1423	475	475	R	S	Y476-p	VyNIQIRyQKESQVy
LCP2.p.521	2	5	169675741	C	T	Q13094-1	NP_005556.1	1562	521	521	R	K	Y522-p	GkNRGSRyQCTLTHA
LDB2.p.202	3	4	16587554	G	C	O43679-1	NP_001281.1	606	202	202	N	K	Y203-p	LTNFTLNyLRLCVIL
LDHA.p.171	9	11	18424479	C	T	P00338-1	NP_005557.1	511	171	171	R	C	Y172-p	LDsArFRyLMGERLG
LDHA.p.171	9	11	18424480	G	A	P00338-1	NP_005557.1	512	171	171	R	H	Y172-p	LDsArFRyLMGERLG
LEF1.p.113	1	4	109084801	C	T	Q9UJU2-1	NP_057353.1	337	113	113	G	R	Y114-p	SYSSYSGyIMMPNMN
LEMD2.p.435	3	6	33744789	G	A	Q8NC56-1	NP_851853.1	1303	435	435	R	C	Y436-p	WEQDMERyPyVGILH
LEMD2.p.435	3	6	33744789	G	T	Q8NC56-1	NP_851853.1	1303	435	435	R	S	Y436-p	WEQDMERyPyVGILH
LEPR.p.985	2	1	66102153	A	G	P48357-1	NP_002294.2	2953	985	985	K	E	Y986-p	QRQPFVKyATLISNS
LGI3.p.441	3	8	22005999	G	A	Q8N145-1	NP_644807.1	1321	441	441	R	C	Y442-p	SYLCLSRyIGDSKIL
LGR4.p.941	7	11	27389449	G	A	Q9BXB1-1	NP_060960.2	2821	941	941	R	C	Y942-p	RGFPLVRyAyNLPRV
LGR4.p.941	7	11	27389448	C	A	Q9BXB1-1	NP_060960.2	2822	941	941	R	L	Y942-p	RGFPLVRyAyNLPRV
LGR4.p.941	7	11	27389447	G	T	Q9BXB1-1	NP_060960.2	2823	941	941	R	R	Y942-p	RGFPLVRyAyNLPRV
LGSN.p.368	3	6	63990354	G	T	Q5TDP6-1	NP_057655.2	1102	368	368	R	S	Y369-p	SVSCRKRySKDRKDL
LGSN.p.368	3	6	63990353	C	T	Q5TDP6-1	NP_057655.2	1103	368	368	R	H	Y369-p	SVSCRKRySKDRKDL
LGSN.p.368	3	6	63990354	G	A	Q5TDP6-1	NP_057655.2	1102	368	368	R	C	Y369-p	SVSCRKRySKDRKDL
LGSN.p.482	5	6	63990012	G	A	Q5TDP6-1	NP_057655.2	1444	482	482	R	*	Y483-p	LGETFIRyFVAMKKY
LGSN.p.482	5	6	63990011	C	T	Q5TDP6-1	NP_057655.2	1445	482	482	R	Q	Y483-p	LGETFIRyFVAMKKY
LHPP.p.157	1	10	126185532	G	A	Q9H008-1	NP_071409.3	470	157	157	R	H	Y158-p	ISLGKGRyyKEtsGL
LHPP.p.177	1	10	126185591	G	A	Q9H008-1	NP_071409.3	529	177	177	E	K	Y178-p	PYMKALEyACGIKAE
LIFR.p.368	2	5	38506622	G	T	P42702-1	NP_001121143.1|NP_002301.1	1104	368	368	S	R	Y369-p	VGPRATSyTLVESFS
LIFR.p.806	2	5	38486002	T	G	P42702-1	NP_001121143.1|NP_002301.1	2416	806	806	S	R	Y807-p	DLQGkTSyHLVLRAY
LILRA1.p.57	1	19	55106228	G	A	O75019-1	NP_006854.1	169	57	57	E	K	Y58-p	GILETQEyRLYREKK
LILRA3.p.377	2	19	54802057	C	T	Q8N6C8-1	NP_006856.3	1131	377	377	K	K	Y378-p	SKRQSHKyQAEFPMs
LILRB1.p.377	9	19	55144638	A	C	Q8NHL6-1	-	1130	377	377	K	T	Y378-p	STYQSQKyQAEFPMG
LILRB3.p.376	4	19	54724529	T	A	O75022-1	-	1127	376	376	K	M	Y377-p	SMYGAHKyQAEFPMs
LIMA1.p.451	1	12	50571774	G	T	Q9UHB6-1	NP_057441.1	1353	451	451	N	K	Y452-p	LFkSkGNyDEGFGHR
LIMA1.p.750	5	12	50570879	G	A	Q9UHB6-1	NP_057441.1	2248	750	750	R	W	Y751-p	EQIkRNRyyDEDEDE
LIMA1.p.750	5	12	50570878	C	T	Q9UHB6-1	NP_057441.1	2249	750	750	R	Q	Y751-p	EQIkRNRyyDEDEDE
LIMS2.p.184	1	2	128399733	A	C	Q7Z4I7-1	NP_001154875.1	551	184	184	L	R	Y185-p	RELKGELyCLPCHDK
LIPA.p.319	2	10	90975705	T	C	P38571-1	NP_000226.2|NP_001121077.1	956	319	319	H	R	Y320-p	SAKNyFHyNQSYPPT
LMBRD2.p.602	3	5	36108727	A	C	Q68DH5-1	NP_001007528.1	1806	602	602	R	R	Y603-p	RREWKERyGHNREDs
LMBRD2.p.602	3	5	36108729	G	T	Q68DH5-1	NP_001007528.1	1804	602	602	R	S	Y603-p	RREWKERyGHNREDs
LMBRD2.p.682	6	5	36104192	G	A	Q68DH5-1	NP_001007528.1	2044	682	682	R	*	Y683-p	RyQPGGRyLsMsRsD
LMBRD2.p.682	6	5	36104191	C	A	Q68DH5-1	NP_001007528.1	2045	682	682	R	L	Y683-p	RyQPGGRyLsMsRsD
LMTK2.p.1447	1	7	97833356	G	T	Q8IWU2-1	NP_055731.2	4341	1447	1447	K	N	Y1448-p	PSLQtsKyFsPPPPA
LNPEP.p.176	6	5	96315350	C	A	Q9UIQ6-1	NP_005566.2	528	176	176	R	R	Y177-p	TAVVPLRyELSLHPN
LPCAT3.p.347	2	12	7087504	G	A	Q6P1A2-1	NP_005759.4	1039	347	347	R	C	Y348-p	TNAWVARyIFKRLKF
LPCAT3.p.347	2	12	7087504	G	T	Q6P1A2-1	NP_005759.4	1039	347	347	R	S	Y348-p	TNAWVARyIFKRLKF
LPP.p.286	6	3	188327375	G	A	Q93052-1	NP_001161143.1|NP_005569.1	856	286	286	G	R	Y287-p	GLQPEPGyGyAPNQG
LPP.p.295	4	3	188327402	C	T	Q93052-1	NP_001161143.1|NP_005569.1	883	295	295	R	C	Y296-p	yAPNQGRyyEGyyAA
LPP.p.331	4	3	188327510	G	C	Q93052-1	NP_001161143.1|NP_005569.1	991	331	331	G	R	Y332-p	tWkREPGytPPGAGN
LPP.p.411	6	3	188426172	G	A	Q93052-1	NP_001161143.1|NP_005569.1	1231	411	411	E	K	Y412-p	ENPPADEyFGRCARC
LRBA.p.2145	2	4	151412117	C	T	P50851-1	NP_006717.2	6434	2145	2145	R	H	Y2146-p	RSIFSRRyLLQNTAL
LRBA.p.2145	2	4	151412118	G	A	P50851-1	NP_006717.2	6433	2145	2145	R	C	Y2146-p	RSIFSRRyLLQNTAL
LRBA.p.2862	1	4	151186882	G	A	P50851-1	NP_006717.2	8584	2862	2862	R	C	Y2863-p	HHEyQtRy_______
LRCH2.p.160	1	X	114422804	G	T	Q5VUJ6-1	NP_065922.3	479	160	160	T	K	Y161-p	KNLQMLTyLNISRNL
LRCH4.p.293	4	7	100175853	G	A	O75427-1	NP_002310.2	877	293	293	R	W	Y294-p	DLFPGHRyDGGLDSG
LRFN1.p.457	3	19	39804607	T	C	Q9P244-1	NP_065913.1	1370	457	457	Q	R	Y458-p	IRMyQVQyNSSVDDS
LRGUK.p.528	2	7	133884008	C	T	Q96M69-1	NP_653249.1	1582	528	528	R	C	Y529-p	YSYFEPRyILVVPMN
LRMDA.p.3	1	10	77542742	G	T	Q9H2I8-1	NP_114413.1	9	3	3	K	N	Y4-p	____MEKyLSLSGNH
LRP12.p.434	1	8	105509478	G	T	Q9Y561-1	NP_038465.1	1302	434	434	N	K	Y435-p	PRsDrCNyQNHCPNG
LRP6.p.1561	2	12	12274219	G	T	O75581-1	NP_002327.2	4683	1561	1561	N	K	Y1562-p	GYTSDLNyDSEPVPP
LRP6.p.1576	1	12	12274176	G	T	O75581-1	NP_002327.2	4726	1576	1576	Q	K	Y1577-p	PPtPRsQyLsAEENy
LRRC47.p.508	2	1	3697881	T	C	Q8N1G4-1	NP_065761.1	1523	508	508	K	R	Y509-p	kMAEMKKytLENKEE
LRRC4B.p.210	2	19	51022342	G	A	Q9NT99-1	NP_001073926.1	628	210	210	R	C	Y211-p	EGLVNLRyLNLGMCN
LRRC4B.p.673	2	19	51020952	T	C	Q9NT99-1	NP_001073926.1	2018	673	673	H	R	Y674-p	AAAFKAHySsNPSGG
LRRC8C.p.686	1	1	90180185	C	T	Q8TDW0-1	NP_115646.2	2056	686	686	R	*	Y687-p	FLCNKIRyLDLSYND
LRRN4.p.613	2	20	6022053	C	T	Q8WUT4-1	NP_689824.2	1838	613	613	R	H	Y614-p	VHGYQIRySAEGWAG
LRRN4.p.613	2	20	6022054	G	A	Q8WUT4-1	NP_689824.2	1837	613	613	R	C	Y614-p	VHGYQIRySAEGWAG
LRRTM2.p.380	1	5	138209112	C	T	O43300-1	NP_056379.1	1138	380	380	E	K	Y381-p	YRDPttEytKRISSS
LSM14A.p.63	1	19	34685448	G	A	Q8ND56-1	NP_001107565.1	187	63	63	E	K	Y64-p	PRDEVFEyIIFRGSD
LSR.p.351	1	19	35757390	G	A	Q86X29-1	NP_991403.1	1051	351	351	G	R	Y352-p	MGPAyNGyPGGYPGD
LTF.p.453	2	3	46487931	C	G	P02788-1	NP_002334.2	1357	453	453	G	R	Y454-p	VDRPVEGyLAVAVVR
LUM.p.232	1	12	91502063	G	T	P51884-1	NP_002336.1	694	232	232	Q	K	Y233-p	kRFNALQyLRLSHNE
LY9.p.514	2	1	160793296	G	A	Q9HBG7-1	NP_002339.2	1540	514	514	G	R	Y515-p	ysVLsQGyEKLDtPL
LY9.p.559	2	1	160793432	G	A	Q9HBG7-1	NP_002339.2	1676	559	559	R	K	Y560-p	HKPISGRyEVFDQVT
LYRM4.p.30	1	6	5216969	G	T	Q9HD34-1	NP_065141.3	89	30	30	T	K	Y31-p	SAyNyRTyAVRRIRD
LYST.p.3214	6	1	235878645	C	T	Q99698-1	NP_000072.2|NP_001288294.1	9640	3214	3214	E	K	Y3215-p	yKyLEEEyRKGARED
LZTR1.p.118	3	22	21341825	G	A	Q8N653-1	NP_006758.2	353	118	118	R	H	Y119-p	GtPPAPRyHHSAVVY
MAB21L1.p.14	2	13	36050235	T	G	Q13394-1	NP_005575.1	41	14	14	K	T	Y15-p	LVyHLNKyyNEKCQA
MACF1.p.235	1	1	39748039	C	T	Q9UPN3-1	-	703	235	235	R	*	Y236-p	FNALIHRyRPDLVDM
MAF.p.20	1	16	79633742	C	T	O75444-2	NP_001026974.1	58	20	20	E	K	Y21-p	TsPLAMEyVNDFDLM
MAGEA1.p.250	1	X	152482263	C	T	P43355-1	NP_004979.3	748	250	250	E	K	Y251-p	VQEkYLEyRQVPDSD
MAGEA11.p.236	1	X	148797852	A	G	P43364-1	NP_005357.2	706	236	236	K	E	Y237-p	VHLLLRkyRVkGLIT
MAGEA11.p.255	1	X	148797911	T	A	P43364-1	NP_005357.2	765	255	255	N	K	Y256-p	LGsVIKNyEDYFPEI
MAGEA3.p.123	6	X	151935800	T	C	P43357-1	-	367	123	123	K	E	Y124-p	VHFLLLKyRAREPVT
MAGEA3.p.123	6	X	151935799	T	C	P43357-1	-	368	123	123	K	R	Y124-p	VHFLLLKyRAREPVT
MAGEB10.p.125	4	X	27839798	G	T	Q96LZ2-1	NP_872312.2	375	125	125	K	N	Y126-p	VHyLLyKyQMKEPIt
MAGEB10.p.125	4	X	27839796	A	T	Q96LZ2-1	NP_872312.2	373	125	125	K	*	Y126-p	VHyLLyKyQMKEPIt
MAGEB16.p.272	28	X	35821128	G	A	A2A368-1	NP_001093391.1	815	272	272	R	Q	Y273-p	ANSDPARyEFLWGPR
MAGEB16.p.272	28	X	35821127	C	T	A2A368-1	NP_001093391.1	814	272	272	R	*	Y273-p	ANSDPARyEFLWGPR
MAGEB16.p.272	28	X	35821128	G	T	A2A368-1	NP_001093391.1	815	272	272	R	L	Y273-p	ANSDPARyEFLWGPR
MAGEB18.p.266	5	X	26157898	C	A	Q96M61-1	NP_775970.1	796	266	266	R	S	Y267-p	PNSDPPRyEFLWGPR
MAGEB18.p.266	5	X	26157898	C	T	Q96M61-1	NP_775970.1	796	266	266	R	C	Y267-p	PNSDPPRyEFLWGPR
MAGEB18.p.266	5	X	26157899	G	A	Q96M61-1	NP_775970.1	797	266	266	R	H	Y267-p	PNSDPPRyEFLWGPR
MAGEB18.p.266	5	X	26157899	G	C	Q96M61-1	NP_775970.1	797	266	266	R	P	Y267-p	PNSDPPRyEFLWGPR
MAGEB3.p.270	2	X	30254849	C	T	O15480-1	NP_002356.2	808	270	270	R	C	Y271-p	PNSNPARyEFLWGPR
MAGEC2.p.173	5	X	141291257	T	G	Q9UBF1-1	NP_057333.1	517	173	173	K	Q	Y174-p	MLMIVIKyKDyFPVI
MAGEC2.p.173	5	X	141291256	T	G	Q9UBF1-1	NP_057333.1	518	173	173	K	T	Y174-p	MLMIVIKyKDyFPVI
MAGED1.p.504	9	X	51640666	G	A	Q9Y5V3-1	NP_001005332.1|NP_008917.3	1510	504	504	E	K	Y505-p	LRDIIREyTDVYPEI
MAGEE1.p.524	1	X	75649893	G	A	Q9HCI5-1	NP_065983.1	1570	524	524	E	K	Y525-p	REyIVkEyRNQFPEI
MAGEE1.p.882	4	X	75650968	G	A	Q9HCI5-1	NP_065983.1	2645	882	882	R	H	Y883-p	CRyLSQRyIDSLRVP
MAGEE1.p.882	4	X	75650967	C	T	Q9HCI5-1	NP_065983.1	2644	882	882	R	C	Y883-p	CRyLSQRyIDSLRVP
MAK16.p.61	1	8	33346257	T	C	Q9BXY0-1	NP_115898.2	181	61	61	C	R	Y62-p	kEEKGQCyLYMKVIE
MAML2.p.512	1	11	95825659	G	T	Q8IZL2-1	NP_115803.1	1536	512	512	N	K	Y513-p	QSKVMANyMyKAGPS
MAN2A2.p.768	4	15	91455466	G	A	P49641-3	NP_006113.2	2303	768	768	R	H	Y769-p	DFALSNRyMQVWFSG
MAOA.p.267	3	X	43590945	A	C	P21397-1	NP_000231.1	800	267	267	K	T	Y268-p	HEHYECKyVINAIPP
MAP1B.p.1061	1	5	71492363	C	A	P46821-1	NP_005900.2	3181	1061	1061	Q	K	Y1062-p	AGGAEEQyGFLttPt
MAP1B.p.1954	1	5	71495042	G	A	P46821-1	NP_005900.2	5860	1954	1954	G	R	Y1955-p	RtPEEGGysyDIsEK
MAP3K15.p.762	1	X	19410502	T	C	Q6ZN16-1	NP_001001671.3	2284	762	762	K	E	Y763-p	QILEGLKyLHENQIV
MAP3K4.p.139	2	6	161469721	C	A	Q9Y6R4-1	NP_005913.2	417	139	139	S	R	Y140-p	ENVEEySyKQEKKIR
MAP3K4.p.1404	6	6	161529866	G	A	Q9Y6R4-1	NP_005913.2	4211	1404	1404	R	Q	Y1405-p	KHPNLVRyFGVELHR
MAP3K4.p.1404	6	6	161529865	C	T	Q9Y6R4-1	NP_005913.2	4210	1404	1404	R	W	Y1405-p	KHPNLVRyFGVELHR
MAP3K4.p.1404	6	6	161529867	G	T	Q9Y6R4-1	NP_005913.2	4212	1404	1404	R	R	Y1405-p	KHPNLVRyFGVELHR
MAP3K4.p.80	1	6	161455377	T	G	Q9Y6R4-1	NP_005913.2	239	80	80	L	R	Y81-p	ETNTENLyGTsPPsT
MAP3K5.p.981	1	6	136913690	C	T	Q99683-1	NP_005914.1	2941	981	981	E	K	Y982-p	DTSSSSEyGSVsPDT
MAP4K1.p.27	1	19	39108456	G	T	Q92918-1	NP_009112.1	80	27	27	T	K	Y28-p	QRLGGGTyGEVFkAR
MAP7D1.p.210	1	1	36638968	C	T	Q3KQU3-1	NP_060537.3	628	210	210	R	C	Y211-p	LEKNKERyEAAIQRS
MAPK1.p.112	2	22	22160296	A	C	P28482-1	NP_002736.3|NP_620407.1	335	112	112	L	R	Y113-p	DLMETDLyKLLKTQH
MAPK1.p.24	2	22	22221661	G	A	P28482-1	NP_002736.3|NP_620407.1	70	24	24	R	C	Y25-p	VFDVGPRyTNLsYIG
MAPK14.p.322	1	6	36075355	C	G	Q16539-1	NP_620581.1	965	322	322	P	R	Y323-p	DEPVADPyDQsFESR
MAPK6.p.356	1	15	52353697	G	T	Q16659-1	NP_002739.1	1067	356	356	R	M	Y357-p	HIYNWERyHDCQFsE
MARCH6.p.881	1	5	10433706	G	T	O60337-4	NP_005876.2	2643	881	881	K	N	Y882-p	EHIkNDkyLVGQRLV
MARK2.p.350	2	11	63668489	G	A	Q7KZI7-1	NP_001034558.2	1049	350	350	R	K	Y351-p	DSLVGQRyNEVMATy
MARK3.p.417	2	14	103934509	G	T	P27448-5	-	1250	417	417	R	L	Y418-p	SSQKQRRysDHAGPA
MARK3.p.417	2	14	103934509	G	A	P27448-5	-	1250	417	417	R	H	Y418-p	SSQKQRRysDHAGPA
MARS.p.335	2	12	57892319	A	C	P56192-1	NP_004981.2	1004	335	335	K	T	Y336-p	PQEICDkyHIIHADI
MARVELD2.p.13	1	5	68715249	C	T	Q8N4S9-1	NP_001033692.2	37	13	13	R	C	Y14-p	SRNRDRRyDEVPSDL
MAST1.p.322	1	19	12963017	G	T	Q9Y2H9-1	NP_055790.1	965	322	322	R	L	Y323-p	VkTDIPRyIIRQLGL
MAST2.p.460	2	1	46487710	G	T	Q6P0Q8-1	NP_055927.2	1379	460	460	R	L	Y461-p	IkCDIPRyIVSQLGL
MAST2.p.460	2	1	46487709	C	T	Q6P0Q8-1	NP_055927.2	1378	460	460	R	C	Y461-p	IkCDIPRyIVSQLGL
MATN3.p.294	2	2	20202958	C	T	O15232-1	NP_002372.1	880	294	294	G	R	Y295-p	HCECSQGyTLNADKK
MAVS.p.10	6	20	3835301	G	A	Q7Z434-1	NP_065797.2	30	10	10	K	K	Y11-p	AEDkTykyICRNFSN
MAX.p.60	8	14	65544747	C	T	P61244-1	NP_002373.3	179	60	60	R	Q	Y61-p	ILDKATEyIQYMRRK
MB.p.146	4	22	36003371	G	T	P02144-1	NP_005359.1|NP_976311.1|NP_976312.1	438	146	146	N	K	Y147-p	RKDMAsNyKELGFQG
MBD1.p.51	3	18	47803534	G	A	Q9UIS9-1	NP_001191068.1|NP_056671.2	151	51	51	R	*	Y52-p	SkVELTRyLGPACDL
MBD3.p.82	6	19	1585079	C	T	O95983-1	NP_001268382.1	245	82	82	R	H	Y83-p	KsRQRVRyDssNQVK
MBD3.p.82	6	19	1585080	G	A	O95983-1	NP_001268382.1	244	82	82	R	C	Y83-p	KsRQRVRyDssNQVK
MBLAC1.p.143	1	7	99725446	G	A	A4D2B0-1	NP_981942.1	428	143	143	R	H	Y144-p	FCLPGGRyLPHGLGE
MC4R.p.147	1	18	58039143	C	A	P32245-1	NP_005903.2	440	147	147	R	M	Y148-p	LSIAVDRyFTIFYAL
MC4R.p.34	1	18	58039483	C	G	P32245-1	NP_005903.2	100	34	34	G	R	Y35-p	SESLGKGysDGGCyE
MCF2L.p.999	2	13	113743994	G	A	O15068-1	-	2995	999	999	G	R	Y1000-p	DPLSLEGyVSSAPLt
MCF2L2.p.761	2	3	182941152	T	C	Q86YR7-1	NP_055893.3	2283	761	761	K	K	Y762-p	PSQRLIKyQMLLKGL
MCMDC2.p.142	1	8	67789724	G	T	Q4G0Z9-1	NP_775789.3	426	142	142	K	N	Y143-p	AMTTITKyTQGARFL
MCOLN1.p.46	2	19	7589952	A	G	Q9GZU1-1	NP_065394.1	137	46	46	K	R	Y47-p	DLRRRLkyFFMsPCD
MCTP2.p.495	5	15	94911016	G	A	Q6DN12-1	NP_060819.3	1484	495	495	R	Q	Y496-p	RKQItQRyCLQNSLK
MCTP2.p.495	5	15	94911015	C	T	Q6DN12-1	NP_060819.3	1483	495	495	R	*	Y496-p	RKQItQRyCLQNSLK
MCTP2.p.817	6	15	95013652	G	T	Q6DN12-1	NP_060819.3	2451	817	817	R	R	Y818-p	LYFIPLRyIILIWGI
MCTP2.p.817	6	15	95013651	G	A	Q6DN12-1	NP_060819.3	2450	817	817	R	Q	Y818-p	LYFIPLRyIILIWGI
MCTP2.p.817	6	15	95013650	C	T	Q6DN12-1	NP_060819.3	2449	817	817	R	W	Y818-p	LYFIPLRyIILIWGI
ME2.p.346	1	18	48447538	A	T	P23368-1	NP_002387.1	1037	346	346	K	M	Y347-p	KIWMFDkyGLLVKGR
ME2.p.542	1	18	48473423	C	T	P23368-1	NP_002387.1	1624	542	542	R	*	Y543-p	ANkMAFRyPEPEDKA
MECOM.p.63	8	3	168845711	C	T	Q03112-1	NP_001098548.2|NP_001192123.1|NP_005232.2	187	63	63	E	K	Y64-p	TPKEGsPyKAPIYIP
MED13.p.393	1	17	60107008	T	G	Q9UHV7-1	NP_005112.2	1177	393	393	K	Q	Y394-p	RAQNKRKysASSGGL
MED6.p.138	5	14	71059650	C	T	O75586-1	NP_005457.2	413	138	138	R	Q	Y139-p	EAMSyCRyHPSkGyW
MEMO1.p.198	4	2	32108519	C	T	Q9Y316-1	NP_001288762.1|NP_057039.1	593	198	198	R	H	Y199-p	HWGQRFRysyyDESQ
MEMO1.p.198	4	2	32108519	C	G	Q9Y316-1	NP_001288762.1|NP_057039.1	593	198	198	R	P	Y199-p	HWGQRFRysyyDESQ
MERTK.p.548	2	2	112758817	T	G	Q12866-1	NP_006334.2	1644	548	548	N	K	Y549-p	DsELVVNyIAkKSFC
MET.p.1364	1	7	116436096	C	G	P08581-1	NP_000236.2	4091	1364	1364	P	R	Y1365-p	NVKCVAPyPsLLssE
METAP2.p.136	2	12	95879735	G	A	P50579-1	NP_006829.1	406	136	136	E	K	Y137-p	PKGQECEyPPTQDGR
METTL13.p.281	1	1	171753568	G	T	Q8N6R0-5	NP_057019.3	842	281	281	R	L	Y282-p	GDTGEPRyTLHVVDs
MGA.p.109	2	15	41961418	G	A	Q8IWI9-1	-	326	109	109	R	H	Y110-p	RMFPyCRyWITGLDS
MGA.p.120	1	15	41961452	G	T	Q8IWI9-1	-	360	120	120	K	N	Y121-p	GLDSNLKyILVMDIS
MGA.p.134	3	15	41961492	C	T	Q8IWI9-1	-	400	134	134	R	C	Y135-p	SPVDNHRyKWNGRWW
MGA.p.199	4	15	41961689	T	C	Q8IWI9-1	-	597	199	199	R	R	Y200-p	ILHSMHRyLPRLHLV
MGAM.p.384	7	7	141727465	G	A	O43451-1	NP_004659.2	1151	384	384	R	H	Y385-p	LGFHLSRyEYGtLDN
MGAM.p.384	7	7	141727466	T	C	O43451-1	NP_004659.2	1152	384	384	R	R	Y385-p	LGFHLSRyEYGtLDN
MGAM.p.384	7	7	141727464	C	T	O43451-1	NP_004659.2	1150	384	384	R	C	Y385-p	LGFHLSRyEYGtLDN
MGAT4A.p.254	3	2	99271921	A	T	Q9UM21-1	NP_036346.1	761	254	254	I	K	Y255-p	YAQEKGIyyIQLEDD
MGAT4C.p.88	35	12	86377334	G	A	Q9UBM8-1	NP_037376.2	262	88	88	R	C	Y89-p	AINVTyRyLAAtPLQ
MGAT4C.p.88	35	12	86377333	C	T	Q9UBM8-1	NP_037376.2	263	88	88	R	H	Y89-p	AINVTyRyLAAtPLQ
MGP.p.81	9	12	15035143	C	T	P08493-1	NP_000891.2	242	81	81	R	H	Y82-p	DYRLCERyAMVYGYN
MGP.p.81	9	12	15035144	G	A	P08493-1	NP_000891.2	241	81	81	R	C	Y82-p	DYRLCERyAMVYGYN
MICAL3.p.213	1	22	18384698	C	T	Q7RTP6-1	NP_056056.2	637	213	213	E	K	Y214-p	KtHPVsEyEFEVIIG
MINK1.p.876	1	17	4797344	G	A	Q8N4C8-1	NP_722549.2	2626	876	876	G	R	Y877-p	LHADSNGyTNLPDVV
MIPEP.p.509	2	13	24411708	C	T	Q99797-1	NP_005923.2	1526	509	509	R	H	Y510-p	SMLGRTRyQHVTGTR
MIPEP.p.509	2	13	24411709	G	A	Q99797-1	NP_005923.2	1525	509	509	R	C	Y510-p	SMLGRTRyQHVTGTR
MKL2.p.873	1	16	14346306	C	T	Q9ULH7-1	-	2617	873	873	R	C	Y874-p	KTKDPPRyEEAIKQT
MKS1.p.220	1	17	56291215	C	A	Q9NXB0-1	NP_060247.2	660	220	220	K	N	Y221-p	KKLGYKkyEHVLCTL
MLEC.p.238	1	12	121134181	G	A	Q14165-1	NP_055545.1	712	238	238	E	K	Y239-p	EEEEEEEyDEGSNLk
MLH1.p.182	1	3	37050396	G	T	P40692-1	NP_000240.1	545	182	182	R	M	Y183-p	ILEVVGRySVHNAGI
MLST8.p.221	8	16	2258299	G	A	Q9BVC4-1	NP_001186102.1|NP_001186103.1|NP_071767.3	662	221	221	R	H	Y222-p	kIPAHTRyALQCRFS
MLST8.p.221	8	16	2258298	C	T	Q9BVC4-1	NP_001186102.1|NP_001186103.1|NP_071767.3	661	221	221	R	C	Y222-p	kIPAHTRyALQCRFS
MMP16.p.376	2	8	89086929	C	G	P51512-1	NP_005932.2	1126	376	376	G	R	Y377-p	NNRVMDGyPMQItYF
MMP3.p.120	2	11	102713301	A	T	P08254-1	NP_002413.1	360	120	120	N	K	Y121-p	LTyRIVNyTPDLPkD
MOCS3.p.186	1	20	49575935	C	T	O95396-1	NP_055299.1	556	186	186	R	C	Y187-p	SDNVPTRyLVNDACV
MON2.p.1621	3	12	62979236	G	A	Q7Z3U7-1	NP_055841.2	4862	1621	1621	R	H	Y1622-p	SQDVLHRyIEDERLS
MPL.p.630	2	1	43818425	C	G	P40238-1	NP_005364.1	1890	630	630	S	R	Y631-p	HSyLPLSyWQQP___
MPO.p.499	1	17	56350901	G	A	P05164-1	NP_000241.1	1495	499	499	R	C	Y500-p	VFTNAFRyGHTLIQP
MPO.p.515	2	17	56350853	G	A	P05164-1	NP_000241.1	1543	515	515	R	W	Y516-p	MFRLDNRyQPMEPNP
MPP6.p.409	2	7	24718860	G	A	Q9NZW5-1	NP_001289966.1|NP_057531.2	1225	409	409	E	K	Y410-p	kyLEHGEyEGNLyGt
MPZ.p.180	4	1	161276165	G	A	P25189-1	NP_000521.2	538	180	180	R	W	Y181-p	LLFyVVRyCWLRRQA
MRM3.p.93	1	17	685895	C	T	Q9HC36-1	NP_060616.1	277	93	93	R	C	Y94-p	WEESGLRyDKAYPGD
MRPL15.p.92	2	8	55049839	A	G	Q9P015-1	NP_054894.1	275	92	92	Q	R	Y93-p	GHSFRRQyKPLsLNR
MRPL20.p.38	1	1	1342375	A	G	Q9BYC9-1	NP_060441.2	112	38	38	C	R	Y39-p	RGRKNRCyRLAVRtV
MRPL24.p.96	4	1	156707918	G	T	Q96A35-1	NP_078816.2|NP_663781.1	288	96	96	R	R	Y97-p	GLNTHYRyIGktMDy
MRPL28.p.5	2	16	420204	C	A	Q13084-1	NP_006419.2	15	5	5	K	N	Y6-p	__MPLHkyPVWLWkR
MRPL49.p.44	4	11	64892025	G	A	Q13405-1	NP_004918.1	130	44	44	E	K	Y45-p	FVESVDEyQFVERLL
MRPL50.p.157	3	9	104152754	A	T	Q8N5N7-1	NP_061924.1	471	157	157	S	R	Y158-p	NLKItWsy_______
MRPS30.p.43	3	5	44809191	C	T	Q9NP92-1	NP_057724.2	127	43	43	R	W	Y44-p	AATPVARyPPIVASM
MRPS30.p.43	3	5	44809193	G	A	Q9NP92-1	NP_057724.2	129	43	43	R	R	Y44-p	AATPVARyPPIVASM
MRTO4.p.84	1	1	19583616	G	A	Q9UKD2-1	NP_057267.2	250	84	84	E	K	Y85-p	GRsPsDEykDNLHQV
MSH4.p.474	2	1	76343884	G	A	O15457-1	NP_002431.2	1421	474	474	R	K	Y475-p	VINDDARyMKGCLNM
MSH5.p.548	4	6	31727709	C	A	O43196-1	NP_002432.1|NP_751898.1	1642	548	548	R	S	Y549-p	YGYSRPRySPQVLGV
MSH6.p.641	1	2	48027043	G	A	P52701-1	NP_000170.1	1921	641	641	E	K	Y642-p	RTLLEEEyFREkLSD
MSL2.p.108	3	3	135871401	C	T	Q9HCI7-1	NP_060603.2	322	108	108	E	K	Y109-p	CYkkLCEyITQTtLA
MSMO1.p.277	3	4	166263045	C	A	Q15800-1	NP_006736.1	829	277	277	Q	K	Y278-p	IFGTDSQyNAYNEkR
MSN.p.555	2	X	64959685	A	G	P26038-1	NP_002435.1	1664	555	555	K	R	Y556-p	MRLGRDKyKtLRQIR
MSTO1.p.206	2	1	155581831	G	T	Q9BUK6-1	NP_060586.2	618	206	206	K	N	Y207-p	sVLkEPkyQEELEDR
MSX2.p.121	4	5	174152025	A	T	P35548-1	NP_002440.2	363	121	121	R	R	Y122-p	WMQEPGRysPPPRHM
MTHFS.p.82	4	15	80181570	G	A	P49914-1	NP_006432.1	244	82	82	R	W	Y83-p	kICFIPRyRFQSNHM
MTHFS.p.82	4	15	80181569	C	T	P49914-1	NP_006432.1	245	82	82	R	Q	Y83-p	kICFIPRyRFQSNHM
MTM1.p.556	2	X	149839922	C	T	Q13496-1	NP_000243.1	1666	556	556	R	C	Y557-p	PNPVEQRyMELLALR
MTM1.p.556	2	X	149839923	G	A	Q13496-1	NP_000243.1	1667	556	556	R	H	Y557-p	PNPVEQRyMELLALR
MTMR6.p.103	2	13	25840421	T	C	Q9Y217-1	NP_004676.3	308	103	103	K	R	Y104-p	QLSkQAkyEDLyAFS
MTMR6.p.260	3	13	25832777	G	C	Q9Y217-1	NP_004676.3	780	260	260	N	K	Y261-p	GyENEDNySNIRFQF
MTMR6.p.594	2	13	25823455	C	T	Q9Y217-1	NP_004676.3	1781	594	594	R	H	Y595-p	ssPADNRysEyAEEF
MTMR6.p.594	2	13	25823456	G	A	Q9Y217-1	NP_004676.3	1780	594	594	R	C	Y595-p	ssPADNRysEyAEEF
MTMR6.p.597	1	13	25823447	C	T	Q9Y217-1	NP_004676.3	1789	597	597	E	K	Y598-p	ADNRysEyAEEFSKS
MTOR.p.860	3	1	11291426	C	A	P42345-1	NP_004949.1	2580	860	860	K	N	Y861-p	VVEPYRKyPTLLEVL
MTSS1L.p.468	1	16	70698569	T	C	Q765P7-1	NP_612392.1	1403	468	468	Q	R	Y469-p	SSRDSLQySSGYSTQ
MTUS1.p.824	1	8	17573390	T	C	Q9ULD2-1	NP_001001924.1	2470	824	824	K	E	Y825-p	GNAAVIKyEEKPPKP
MTX2.p.64	1	2	177188174	G	A	O75431-1	NP_006545.1	190	64	64	E	K	Y65-p	VCRANAEyMSPSGKV
MUC16.p.13647	6	19	8997483	G	A	Q8WXI7-1	NP_078966.2	40939	13647	13647	R	W	Y13648-p	FTITNLRyEENMQHP
MUC16.p.13647	6	19	8997481	C	A	Q8WXI7-1	NP_078966.2	40941	13647	13647	R	R	Y13648-p	FTITNLRyEENMQHP
MUC16.p.13647	6	19	8997482	C	T	Q8WXI7-1	NP_078966.2	40940	13647	13647	R	Q	Y13648-p	FTITNLRyEENMQHP
MUT.p.286	1	6	49423848	C	T	P22033-1	NP_000246.2	856	286	286	E	K	Y287-p	TLADGLEySRTGLQA
MVB12B.p.242	3	9	129184194	G	A	Q9H7P6-1	NP_258257.1	724	242	242	E	K	Y243-p	STRTDyEyQHSNLyA
MX2.p.674	4	21	42780032	C	T	P20592-1	NP_002454.1	2020	674	674	R	C	Y675-p	ILQEKNRysWLLQEQ
MX2.p.674	4	21	42780033	G	A	P20592-1	NP_002454.1	2021	674	674	R	H	Y675-p	ILQEKNRysWLLQEQ
MXRA5.p.2716	1	X	3228098	C	T	Q9NR99-1	NP_056234.2	8146	2716	2716	E	K	Y2717-p	VCRMEtEyGPsVTSI
MYBBP1A.p.59	2	17	4458445	C	T	Q9BQG0-1	NP_055335.2	175	59	59	E	K	Y60-p	ATEkLLEyLRGRPKG
MYCBP2.p.3271	14	13	77670474	G	A	O75592-1	-	9813	3271	3271	R	R	Y3272-p	RyAGGQGyNsIGHFC
MYCBP2.p.3271	14	13	77670476	G	A	O75592-1	-	9811	3271	3271	R	C	Y3272-p	RyAGGQGyNsIGHFC
MYCBP2.p.421	2	13	77838120	G	T	O75592-1	-	1261	421	421	Q	K	Y422-p	WLGYAQGyLLYRDVN
MYCBP2.p.4510	8	13	77629697	C	T	O75592-1	-	13529	4510	4510	R	K	Y4511-p	KALMRLEyEGLHKSE
MYCBP2.p.4510	8	13	77629697	C	A	O75592-1	-	13529	4510	4510	R	I	Y4511-p	KALMRLEyEGLHKSE
MYH1.p.1378	3	17	10401992	T	G	P12882-1	NP_005954.3	4132	1378	1378	K	Q	Y1379-p	VAQWRtKyEtDAIQR
MYH1.p.1646	1	17	10399585	G	C	P12882-1	NP_005954.3	4938	1646	1646	N	K	Y1647-p	AAEALRNyRNTQAIL
MYH11.p.1600	2	16	15814163	C	T	P35749-1	NP_002465.1	4798	1600	1600	E	K	Y1601-p	LQRQLHEyEtELEDE
MYH13.p.194	2	17	10263341	T	C	Q9UKX3-1	NP_003793.2	581	194	194	Q	R	Y195-p	NTKRVIQyFATIAVT
MYH3.p.109	4	17	10555759	C	T	P11055-1	NP_002461.2	326	109	109	R	H	Y110-p	LYNLKDRyTSWMIYT
MYH3.p.1375	2	17	10538731	T	G	P11055-1	NP_002461.2	4125	1375	1375	K	N	Y1376-p	VAQWRtKyEtDAIQR
MYH6.p.1348	4	14	23858201	G	T	P13533-1	NP_002462.2	4042	1348	1348	Q	K	Y1349-p	CDLLREQyEEEtEAK
MYH6.p.410	2	14	23870100	C	T	P13533-1	NP_002462.2	1228	410	410	E	K	Y411-p	RVKVGNEyVtkGQSV
MYH8.p.1462	2	17	10300013	T	C	P13535-1	NP_002463.2	4385	1462	1462	K	R	Y1463-p	LSEWKQKyEEtQAEL
MYH8.p.1645	1	17	10298477	G	T	P13535-1	NP_002463.2	4935	1645	1645	N	K	Y1646-p	AAESLRNyRNtQGIL
MYO15A.p.1330	3	17	18030435	C	T	Q9UKN7-1	NP_057323.3	3988	1330	1330	R	C	Y1331-p	AtKLILRyLAAMNQK
MYO16.p.1075	4	13	109707898	G	A	Q9Y6X6-1	NP_055826.1	3224	1075	1075	R	Q	Y1076-p	EMVKIFRyGyPVRLS
MYO18A.p.2034	1	17	27401853	G	A	Q92614-1	NP_510880.2	6100	2034	2034	R	*	Y2035-p	DNtSRPRysHsyLsD
MYO19.p.537	2	17	34862836	C	T	Q96H55-1	NP_001157207.1	1610	537	537	R	Q	Y538-p	HYAGPVRyHTAGLVE
MYO19.p.537	2	17	34862837	G	A	Q96H55-1	NP_001157207.1	1609	537	537	R	W	Y538-p	HYAGPVRyHTAGLVE
MYO1D.p.733	1	17	30986280	C	T	O94832-1	NP_056009.1	2198	733	733	R	H	Y734-p	IIRYYRRyKVKsYIH
MYO1E.p.608	2	15	59480399	C	T	Q12965-1	NP_004989.2	1822	608	608	E	K	Y609-p	RVkHQVEyLGLkENI
MYO1H.p.791	2	12	109877530	C	T	Q8N1T3-1	NP_001094891.3	2371	791	791	R	W	Y792-p	NyILNLRyHLPKTVL
MYO1H.p.791	2	12	109877531	G	A	Q8N1T3-1	NP_001094891.3	2372	791	791	R	Q	Y792-p	NyILNLRyHLPKTVL
MYO5A.p.1077	2	15	52656830	C	T	Q9Y4I1-1	NP_000250.3	3230	1077	1077	R	K	Y1078-p	LNDERLRyQNLLNEF
MYO7A.p.234	1	11	76868015	C	A	Q13402-1	NP_000251.3	700	234	234	Q	K	Y235-p	EGAKIEQyLLEkSRV
MYO7B.p.1149	4	2	128378041	G	A	Q6PIF6-1	NP_001073996.1	3447	1149	1149	K	K	Y1150-p	PSERFMkyLLNFIGQ
MYO9A.p.2150	2	15	72144499	A	C	B2RTY4-1	NP_008832.2	6449	2150	2150	L	R	Y2151-p	PLMTFELyEEFLRAM
MYO9A.p.937	2	15	72196337	C	T	B2RTY4-1	NP_008832.2	2810	937	937	R	Q	Y938-p	LVLRQLRytGMLEtV
MYOM2.p.31	3	8	1998971	G	A	P54296-1	-	91	31	31	E	K	Y32-p	TRYLLDEyAsKKRAS
MYOM2.p.870	5	8	2048834	G	A	P54296-1	-	2609	870	870	R	H	Y871-p	QTTTANRyLKVsDLQ
MYOM2.p.870	5	8	2048833	C	T	P54296-1	-	2608	870	870	R	C	Y871-p	QTTTANRyLKVsDLQ
MYOZ1.p.230	2	10	75391900	C	T	Q9NP98-1	NP_067068.1	688	230	230	G	R	Y231-p	tAMPyGGyEKASKRM
MYOZ3.p.101	2	5	150051349	C	A	Q8TDC0-1	NP_001116325.1|NP_588612.2	303	101	101	N	K	Y102-p	NGPEGPNyRSELHIF
MYT1L.p.868	1	2	1891298	C	A	Q9UL68-1	NP_001289981.1|NP_001316773.1|NP_001316774.1	2604	868	868	K	N	Y869-p	IPsPKPKyPQCKEsK
NAA50.p.30	2	3	113442861	G	T	Q9GZZ1-1	NP_079422.1	90	30	30	S	R	Y31-p	QVIFPVsyNDkFYkD
NAALAD2.p.42	3	11	89868768	C	T	Q9Y3Q0-1	NP_005458.1	124	42	42	R	C	Y43-p	ETTTSVRyHQSIRWK
NAALAD2.p.42	3	11	89868768	C	A	Q9Y3Q0-1	NP_005458.1	124	42	42	R	S	Y43-p	ETTTSVRyHQSIRWK
NAALAD2.p.42	3	11	89868768	C	G	Q9Y3Q0-1	NP_005458.1	124	42	42	R	G	Y43-p	ETTTSVRyHQSIRWK
NAALADL1.p.192	2	11	64824871	C	T	Q9UQQ1-1	NP_005459.2	575	192	192	R	Q	Y193-p	GTIALTRyGGVGRGA
NADSYN1.p.642	2	11	71209430	G	T	Q6IA69-1	NP_060631.2	1926	642	642	K	N	Y643-p	VKRFFSkysMNRHkM
NAE1.p.225	2	16	66851339	A	G	Q13564-1	NP_003896.1	673	225	225	W	R	Y226-p	AKYLAQWySETNGRI
NALCN.p.922	1	13	101756771	C	T	Q8IZF0-1	NP_443099.1	2764	922	922	E	K	Y923-p	PtLQIAEyVFVIFMS
NAMPT.p.174	1	7	105909685	T	G	P43490-1	NP_005737.1	521	174	174	K	T	Y175-p	QKKILAkyLLETSGN
NAP1L1.p.65	6	12	76461164	C	T	P55209-1	NP_001317160.1|NP_004528.1|NP_631946.1	193	65	65	G	R	Y66-p	LVEtPtGyIEsLPRV
NAT10.p.962	3	11	34163894	G	A	Q9H0A0-1	NP_078938.2	2884	962	962	E	K	Y963-p	ksMDLSEyIIRGDDE
NAT6.p.270	3	3	50334087	G	T	Q93015-1	NP_001186945.1|NP_001186947.1	808	270	270	Q	K	Y271-p	KSLLETQyQNVRGRP
NAV3.p.2071	1	12	78583919	G	A	Q8IVL0-1	NP_001019554.1	6211	2071	2071	E	K	Y2072-p	LANKLAEyVITkSGR
NAXE.p.254	3	1	156563770	G	A	Q8NCW5-1	NP_658985.2	761	254	254	R	H	Y255-p	ATQFtGRyHyLGGrF
NBAS.p.484	3	2	15614339	C	T	A2RRP1-1	NP_056993.2	1451	484	484	R	H	Y485-p	EIsAkARyFGyIkQG
NBAS.p.484	3	2	15614339	C	A	A2RRP1-1	NP_056993.2	1451	484	484	R	L	Y485-p	EIsAkARyFGyIkQG
NBAS.p.493	2	2	15614312	A	C	A2RRP1-1	NP_056993.2	1478	493	493	L	R	Y494-p	GyIkQGLyLVtEMER
NBN.p.23	2	8	90995054	C	T	O60934-1	NP_002476.2	67	23	23	E	K	Y24-p	RLLTGVEyVVGRKNC
NCAPD2.p.233	1	12	6623541	G	A	Q15021-1	NP_055680.3	698	233	233	R	H	Y234-p	LGVALTRyNHMLsAt
NCAPD3.p.971	5	11	134047223	C	T	P42695-1	NP_056076.1	2912	971	971	R	H	Y972-p	MCDLCIRyTIMVDKY
NCAPD3.p.971	5	11	134047222	G	A	P42695-1	NP_056076.1	2913	971	971	R	R	Y972-p	MCDLCIRyTIMVDKY
NCAPH.p.615	1	2	97031759	C	A	Q15003-1	NP_056156.2	1844	615	615	T	K	Y616-p	QGLDItTyGESNLVA
NCAPH.p.634	2	2	97033014	A	G	Q15003-1	NP_056156.2	1901	634	634	H	R	Y635-p	VNkIEIHyAkTAKKM
NCEH1.p.167	2	3	172353814	C	T	Q6PIU2-1	-	501	167	167	K	K	Y168-p	DVVRATKyFLKPEVL
NCOA2.p.746	5	8	71068364	G	A	Q15596-1	NP_001308632.1|NP_001308636.1|NP_006531.1	2236	746	746	R	C	Y747-p	KENALLRyLLDKDDT
NCOA7.p.86	4	6	126176371	A	T	Q8NI08-1	NP_001186548.1|NP_001186549.1|NP_861447.3	256	86	86	R	*	Y87-p	RRTELKRyysIDDNQ
NCOR1.p.2431	1	17	15935642	G	T	O75376-1	NP_006302.2	7291	2431	2431	Q	K	Y2432-p	APLLSAQyEtLsDsD
NDN.p.131	1	15	23931972	G	T	Q99608-1	NP_002478.1	393	131	131	S	R	Y132-p	VkDVIGSyKKWCRSI
NDST3.p.704	1	4	119158367	T	A	O95803-1	NP_004775.1	2110	704	704	W	R	Y705-p	sDRAysWyQHQRSHE
NDUFA1.p.59	5	X	119007339	C	T	O15239-1	NP_004532.1	175	59	59	R	C	Y60-p	RIsGVDryyVskGLE
NDUFA1.p.59	5	X	119007340	G	T	O15239-1	NP_004532.1	176	59	59	R	L	Y60-p	RIsGVDryyVskGLE
NDUFA1.p.59	5	X	119007340	G	A	O15239-1	NP_004532.1	176	59	59	R	H	Y60-p	RIsGVDryyVskGLE
NDUFB11.p.127	6	X	47001797	T	C	Q9NX14-1	NP_001129470.1	381	127	127	K	K	Y128-p	EAERLVKyREANGLP
NDUFB4.p.22	1	3	120315270	G	A	O95168-1	NP_004538.2	64	22	22	E	K	Y23-p	ETLDPAEyNIsPETR
NDUFB6.p.87	4	9	32570970	C	T	O95139-1	NP_002484.1	261	87	87	K	K	Y88-p	IIHYYMKyHVSGDtI
NEB.p.3036	2	2	152484345	T	G	P20929-1	-	9106	3036	3036	K	Q	Y3037-p	DVISDyKyKDGYRKQ
NEB.p.3036	2	2	152484345	T	C	P20929-1	-	9106	3036	3036	K	E	Y3037-p	DVISDyKyKDGYRKQ
NEB.p.5080	1	2	152403969	G	T	P20929-1	-	15238	5080	5080	R	S	Y5081-p	PQVIHCRyVGDITSD
NEB.p.5265	3	2	152394755	G	A	P20929-1	-	15793	5265	5265	R	C	Y5266-p	WNAsDLRyKETFQKT
NEB.p.5701	1	2	152381743	G	T	P20929-1	-	17103	5701	5701	N	K	Y5702-p	KEKGKSNySIMLEPP
NEBL.p.56	1	10	21178866	C	T	O76041-1	NP_006384.1	166	56	56	E	K	Y57-p	kPyCNAHyPKQSFTT
NECAB1.p.298	3	8	91962067	G	A	Q8N987-1	NP_071746.1	893	298	298	R	H	Y299-p	KLSNESRyMIyEFWE
NECTIN1.p.210	2	11	119548370	G	A	Q15223-1	NP_002846.3	628	210	210	R	C	Y211-p	TVTVISRyRLVPSRE
NECTIN1.p.417	1	11	119535761	T	C	Q15223-1	NP_002846.3	1250	417	417	Q	R	Y418-p	PMAQNLQyPDDsDDE
NECTIN2.p.407	2	19	45389218	G	A	Q92692-1	NP_001036189.1	1221	407	407	K	K	Y408-p	AsGDGGFyDPkAQVL
NEDD1.p.635	2	12	97345752	G	C	Q8NHV4-1	NP_001128648.1|NP_690869.1	1904	635	635	R	T	Y636-p	MHSLLERysVNEGLV
NEDD4.p.331	1	15	56208038	G	T	P46934-1	NP_001271267.1	992	331	331	T	K	Y332-p	RRGsLQAyTFEEQPT
NEDD9.p.167	5	6	11193886	C	T	Q14511-1	NP_006394.1	499	167	167	E	K	Y168-p	GHGyVyEyPSRyQKD
NEFM.p.383	1	8	24773184	G	A	P07197-1	NP_005373.2	1147	383	383	E	K	Y384-p	MARHLrEyQDLLNVK
NEFM.p.871	6	8	24775980	A	G	P07197-1	NP_005373.2	2612	871	871	K	R	Y872-p	GGDGATkyITkSVTV
NEK1.p.469	1	4	170477107	A	C	Q96PY6-1	NP_036356.1	1406	469	469	I	R	Y470-p	AKWKREIyGrGLPER
NEK10.p.589	1	3	27329212	C	T	Q6ZWH5-1	NP_689747.3	1766	589	589	R	H	Y590-p	yHPNIVRyyKTFLEN
NEK5.p.476	1	13	52660466	G	T	Q6P3R8-1	NP_954983.1	1426	476	476	Q	K	Y477-p	LEEIRQQyHNDMKEI
NEK6.p.107	4	9	127083763	A	C	Q9HC98-1	NP_001159640.1|NP_001159642.1|NP_055212.2	320	107	107	K	T	Y108-p	NHPNIIKyLDSFIED
NEK7.p.96	6	1	198233281	A	C	Q8TDX7-1	NP_598001.1	288	96	96	K	N	Y97-p	NHPNVIKyYASFIED
NEK9.p.508	3	14	75573211	C	T	Q8TD19-1	NP_149107.4	1522	508	508	E	K	Y509-p	YSWGCGEyGRLGLDs
NEK9.p.51	2	14	75593473	T	C	Q8TD19-1	NP_149107.4	152	51	51	H	R	Y52-p	AEQEELHyIPIRVLG
NELFA.p.520	2	4	1985073	C	A	Q9H3P2-1	NP_005654.3	1560	520	520	K	N	Y521-p	QWTRFKKyKPMTNVs
NEMF.p.481	4	14	50295055	C	T	O60524-1	-	1442	481	481	R	K	Y482-p	KYyDHKRyAAKKTQK
NEU1.p.241	1	6	31828293	G	A	Q99519-1	NP_000425.1	721	241	241	R	C	Y242-p	DHGASWRyGsGVSGI
NEUROG2.p.260	2	4	113435853	C	T	Q9H2A3-1	NP_076924.1	779	260	260	R	H	Y261-p	PPPDKHRyAPHLPIA
NFAT5.p.234	3	16	69681432	A	G	O94916-1	NP_006590.1	701	234	234	H	R	Y235-p	DsAKAPHyVLsQLtT
NFATC4.p.652	2	14	24845205	G	A	Q14934-1	NP_004545.2	1954	652	652	E	K	Y653-p	LTLTVPEysNKRVSR
NFKB2.p.54	4	10	104156498	G	A	Q00653-1	NP_001070962.1|NP_001309863.1	161	54	54	R	Q	Y55-p	QRGFRFRyGCEGPSH
NFKB2.p.54	4	10	104156497	C	T	Q00653-1	NP_001070962.1|NP_001309863.1	160	54	54	R	*	Y55-p	QRGFRFRyGCEGPSH
NFKBIA.p.41	3	14	35873730	C	T	P25963-1	NP_065390.1	121	41	41	E	K	Y42-p	DsMkDEEyEQMVkEL
NHSL1.p.1111	2	6	138752163	G	T	Q5SYE7-1	NP_065197.1	3331	1111	1111	Q	K	Y1112-p	RtPVAPQyHLKPSAF
NHSL1.p.1111	2	6	138752162	T	C	Q5SYE7-1	NP_065197.1	3332	1111	1111	Q	R	Y1112-p	RtPVAPQyHLKPSAF
NIPBL.p.1145	2	5	37000603	C	T	Q6KC79-1	NP_597677.2	3433	1145	1145	R	C	Y1146-p	RSSGGGRyRNRsPsD
NIPBL.p.141	1	5	36961650	T	A	Q6KC79-1	NP_597677.2	423	141	141	N	K	Y142-p	SsPAsSNyQQttIsH
NIPSNAP1.p.82	1	22	29966179	C	T	Q9BPW8-1	NP_003625.2	244	82	82	E	K	Y83-p	FHNVKPEyLDAyNsL
NKAP.p.248	2	X	119066173	T	C	Q8N5F7-1	NP_078804.2	744	248	248	K	K	Y249-p	KKHRSKKyKKKRSKK
NKD2.p.255	1	5	1036477	C	A	Q969F2-1	NP_149111.1	765	255	255	N	K	Y256-p	DLAGIENytSRFGPG
NKTR.p.1352	1	3	42684002	C	A	P30414-1	NP_005376.2	4056	1352	1352	S	R	Y1353-p	SSYRsRsysRsRsRG
NKX2-2.p.151	1	20	21492931	C	T	O95096-1	NP_002500.1	452	151	151	R	Q	Y152-p	RRFRQQRyLSAPERE
NLRP11.p.445	8	19	56320643	G	A	P59045-1	NP_659444.2	1333	445	445	R	C	Y446-p	sNTHKDRyKFIHLNV
NLRP11.p.445	8	19	56320642	C	T	P59045-1	NP_659444.2	1334	445	445	R	H	Y446-p	sNTHKDRyKFIHLNV
NMD3.p.438	2	3	160968045	C	A	Q96D46-1	NP_057022.2	1312	438	438	Q	K	Y439-p	DtDDErQyQDFLEDL
NME1.p.66	2	17	49237412	A	G	P15531-1	NP_000260.1	198	66	66	K	K	Y67-p	FFAGLVkyMHSGPVV
NOL4L.p.121	2	20	31043946	T	C	Q96MY1-1	NP_542183.2	362	121	121	K	R	Y122-p	GLRSRVKyGVKtTPE
NOL9.p.391	2	1	6593405	T	C	Q5SY16-1	NP_078930.3	1172	391	391	K	R	Y392-p	NyIDIVKyVFsAyKR
NOS1.p.608	3	12	117710205	G	C	P29475-1	NP_000611.1	1824	608	608	R	R	Y609-p	DYCDNSRyNILEEVA
NOS1.p.608	3	12	117710206	C	A	P29475-1	NP_000611.1	1823	608	608	R	L	Y609-p	DYCDNSRyNILEEVA
NOS2.p.1122	4	17	26084370	G	A	P35228-1	NP_000616.3	3364	1122	1122	R	C	Y1123-p	QLKSQKRyHEDIFGA
NOS2.p.1122	4	17	26084369	C	T	P35228-1	NP_000616.3	3365	1122	1122	R	H	Y1123-p	QLKSQKRyHEDIFGA
NOS2.p.266	5	17	26108129	C	T	P35228-1	NP_000616.3	797	266	266	R	H	Y267-p	WNAQLIRyAGyQMPD
NOS2.p.266	5	17	26108128	G	T	P35228-1	NP_000616.3	798	266	266	R	R	Y267-p	WNAQLIRyAGyQMPD
NOS2.p.574	1	17	26098026	C	A	P35228-1	NP_000616.3	1722	574	574	K	N	Y575-p	KVVCMDKyRLSCLEE
NOS2.p.867	2	17	26090025	C	T	P35228-1	NP_000616.3	2599	867	867	E	K	Y868-p	ALCQPSEySKWKFTN
NOTCH3.p.1848	3	19	15276723	G	T	Q9UM47-1	NP_000426.2	5542	1848	1848	R	S	Y1849-p	ALHLAARyARADAAK
NOTCH3.p.1848	3	19	15276722	C	T	Q9UM47-1	NP_000426.2	5543	1848	1848	R	H	Y1849-p	ALHLAARyARADAAK
NPAS3.p.437	1	14	34266670	G	A	Q8IXF0-1	NP_001158221.1	1309	437	437	E	K	Y438-p	YLLSNPEyKDTPMDI
NPBWR2.p.142	3	20	62737760	C	T	P48146-1	NP_005277.2	425	142	142	R	Q	Y143-p	AVMSVDRyLVVLATV
NPBWR2.p.142	3	20	62737761	G	A	P48146-1	NP_005277.2	424	142	142	R	*	Y143-p	AVMSVDRyLVVLATV
NPC1.p.301	2	18	21137135	C	T	O15118-1	NP_000262.2	901	301	301	E	K	Y302-p	KRYFVSEyTPIDSNI
NPEPPS.p.163	2	17	45656826	A	G	P55786-1	NP_006301.3	489	163	163	K	K	Y164-p	kGFYRSkyttPsGEV
NPEPPS.p.172	2	17	45656851	C	T	P55786-1	NP_006301.3	514	172	172	R	C	Y173-p	tPsGEVRyAAVTQFE
NPTN.p.215	1	15	73879928	C	T	Q9Y639-2	NP_036560.1	643	215	215	E	K	Y216-p	RAEDSGEyHCVyHFV
NRAP.p.333	1	10	115405695	T	A	Q86VF7-1	NP_932326.2	999	333	333	K	N	Y334-p	ELAsDIKyRQDFNKM
NRAS.p.63	1	1	115256524	C	T	P01111-1	NP_002515.1	187	63	63	E	K	Y64-p	DTAGQEEySAMRDQY
NRG2.p.286	2	5	139266939	T	A	O14511-1	NP_004874.1	858	286	286	K	N	Y287-p	SRDIRIKyGNGRKNs
NRK.p.857	3	X	105166013	C	G	Q7Z2Y5-1	NP_940867.2	2570	857	857	P	R	Y858-p	RsQSsPPysTIDQKL
NSD1.p.1986	5	5	176709530	G	A	Q96L73-1	NP_071900.2	5957	1986	1986	R	H	Y1987-p	ECRARIryAQEHDIt
NSD1.p.1986	5	5	176709529	C	T	Q96L73-1	NP_071900.2	5956	1986	1986	R	C	Y1987-p	ECRARIryAQEHDIt
NSD2.p.174	12	4	1902902	A	C	O96028-1	NP_001035889.1|NP_579877.1|NP_579878.1|NP_579890.1	521	174	174	K	T	Y175-p	NRKRsIKyDsLLEQG
NSUN2.p.50	1	5	6632817	T	C	Q08J23-1	NP_060225.4	149	50	50	H	R	Y51-p	ENkLFEHyyQELKIV
NTF3.p.98	1	12	5603672	C	T	P20783-1	NP_002518.1	292	98	98	R	C	Y99-p	LLRQQRRyNsPRVLL
NTNG1.p.283	12	1	107867505	G	A	Q9Y2I2-3	NP_001106697.1	848	283	283	R	H	Y284-p	DELHLARyFyAIsDI
NTNG1.p.283	12	1	107867505	G	C	Q9Y2I2-3	NP_001106697.1	848	283	283	R	P	Y284-p	DELHLARyFyAIsDI
NTNG1.p.283	12	1	107867504	C	T	Q9Y2I2-3	NP_001106697.1	847	283	283	R	C	Y284-p	DELHLARyFyAIsDI
NTRK1.p.495	1	1	156845441	A	G	P04629-1	NP_002520.2	1484	495	495	Q	R	Y496-p	HIIENPQyFSDACVH
NTRK1.p.673	1	1	156849125	A	G	P04629-1	NP_002520.2	2017	673	673	R	G	Y674-p	RDIySTDyyRVGGRT
NTRK3.p.130	3	15	88726655	C	A	Q16288-1	NP_001012338.1	389	130	130	R	L	Y131-p	AKNPHLRyINLSSNR
NTRK3.p.130	3	15	88726655	C	T	Q16288-1	NP_001012338.1	389	130	130	R	H	Y131-p	AKNPHLRyINLSSNR
NUCB1.p.178	6	19	49416320	G	T	Q02818-1	NP_006175.2	533	178	178	R	L	Y179-p	HHEEFkRyEMLKEHE
NUCB1.p.178	6	19	49416319	C	A	Q02818-1	NP_006175.2	532	178	178	R	S	Y179-p	HHEEFkRyEMLKEHE
NUCB1.p.189	15	19	49416353	G	A	Q02818-1	NP_006175.2	566	189	189	R	H	Y190-p	KEHERRRyLESLGEE
NUCB1.p.189	15	19	49416352	C	T	Q02818-1	NP_006175.2	565	189	189	R	C	Y190-p	KEHERRRyLESLGEE
NUDT3.p.130	1	6	34256661	G	T	O95989-1	NP_006694.1	388	130	130	Q	K	Y131-p	DAIKVLQyHKPVQAS
NUDT7.p.25	3	16	77759367	G	A	P0C024-1	NP_001099133.1	75	25	25	K	K	Y26-p	AkARLRKyDIGGKys
NUDT7.p.25	3	16	77759367	G	T	P0C024-1	NP_001099133.1	75	25	25	K	N	Y26-p	AkARLRKyDIGGKys
NUFIP1.p.475	7	13	45515406	G	A	Q9UHK0-1	NP_036477.2	1423	475	475	R	W	Y476-p	VILQCVRyIIKKDFF
NUFIP1.p.475	7	13	45515405	C	A	Q9UHK0-1	NP_036477.2	1424	475	475	R	L	Y476-p	VILQCVRyIIKKDFF
NUP133.p.1149	1	1	229577677	C	T	Q8WUM0-1	NP_060700.2	3445	1149	1149	E	K	Y1150-p	VLKANYEyYVQGQI_
NUP155.p.1083	2	5	37303432	G	A	O75694-1	NP_705618.1	3247	1083	1083	R	W	Y1084-p	YMDLLWRyyEKNRsF
NUP210L.p.1071	3	1	154029319	T	G	Q5VU65-1	NP_997191.2	3212	1071	1071	K	T	Y1072-p	KDKMGRKytstPRHI
NXPE4.p.414	1	11	114442055	C	T	Q6UWF7-1	NP_001071107.1	1240	414	414	E	K	Y415-p	YSVKEMEyLTRAIDR
OAS1.p.361	4	12	113357238	G	A	P00973-1	NP_058132.2	1083	361	361	R	R	Y362-p	ETDDPRRyQKYGyIG
OAS1.p.361	4	12	113357237	G	C	P00973-1	NP_058132.2	1082	361	361	R	T	Y362-p	ETDDPRRyQKYGyIG
OAS1.p.361	4	12	113357236	A	T	P00973-1	NP_058132.2	1081	361	361	R	W	Y362-p	ETDDPRRyQKYGyIG
OAT.p.132	1	10	126097338	G	T	P04181-1	NP_000265.1|NP_001309894.1|NP_001309895.1|NP_001309896.1|NP_0013	396	132	132	N	K	Y133-p	yITKLFNyHKVLPMN
OBSCN.p.3341	1	1	228475971	G	A	Q5VST9-1	NP_001092093.2	10021	3341	3341	E	K	Y3342-p	AMVDAAEysCVCGEE
OCIAD1.p.198	12	4	48859275	C	G	Q9NX40-1	NP_001073308.1|NP_060300.1	593	198	198	T	R	Y199-p	PKRkNItyEELRNKN
OCRL.p.132	2	X	128691882	T	C	Q01968-1	NP_000267.2	394	132	132	W	R	Y133-p	QkDSSSWyQkLDtKD
ODF3.p.92	4	11	197726	G	A	Q96PU9-1	NP_444510.2	275	92	92	R	H	Y93-p	AYSILGRyQTKTMLT
OGDH.p.526	2	7	44734084	T	A	Q02218-1	NP_002532.2	1577	526	526	M	K	Y527-p	MFTQPLMyKQIRkQk
OLFM2.p.171	1	19	9968008	C	T	O95897-1	NP_477512.1	511	171	171	G	R	Y172-p	EEMGAYGyEDLQQRV
OLFML2B.p.717	1	1	161953569	C	T	Q68BL8-1	NP_056256.1	2149	717	717	E	K	Y718-p	RLLFENEySYTTQID
OLFML3.p.368	1	1	114524273	G	T	Q9NRN5-1	NP_064575.1	1103	368	368	R	I	Y369-p	LPYFPRRyGAHAsLR
ONECUT1.p.307	2	15	53081163	G	A	Q9UBC0-1	NP_004489.1	919	307	307	R	C	Y308-p	ITTELKRySIPQAIF
ONECUT1.p.307	2	15	53081163	G	T	Q9UBC0-1	NP_004489.1	919	307	307	R	S	Y308-p	ITTELKRySIPQAIF
OPA1.p.234	3	3	193353228	G	A	O60313-1	NP_056375.2	700	234	234	E	K	Y235-p	ARRAAGQySTSYAQQ
OPN3.p.139	4	1	241767839	C	T	Q9H1Y3-1	NP_055137.2	416	139	139	R	H	Y140-p	TVLAYERyIRVVHAR
OPN3.p.139	4	1	241767839	C	G	Q9H1Y3-1	NP_055137.2	416	139	139	R	P	Y140-p	TVLAYERyIRVVHAR
OR10J1.p.142	1	1	159409974	A	T	P30954-1	NP_036483.2	426	142	142	R	S	Y143-p	AICNPLRyMVIMNKR
OR10J3.p.123	3	1	159284083	G	T	Q5JRS4-1	NP_001004467.1	367	123	123	R	S	Y124-p	TVMGYDRyVAICNPL
OR10J3.p.123	3	1	159284081	G	T	Q5JRS4-1	NP_001004467.1	369	123	123	R	R	Y124-p	TVMGYDRyVAICNPL
OR11H4.p.141	3	14	20711372	A	G	Q8NGC9-1	NP_001004479.1	422	141	141	Q	R	Y142-p	AICHPLQyPAIMtVR
OR13F1.p.34	1	9	107266644	T	G	Q8NGS4-1	NP_001004485.1	101	34	34	M	R	Y35-p	FAVCLLMyLITLLGN
OR14A16.p.120	6	1	247978674	G	A	Q8NHC5-1	NP_001001966.1	358	120	120	R	C	Y121-p	TVMSFDRytAICHPL
OR14A16.p.120	6	1	247978673	C	T	Q8NHC5-1	NP_001001966.1	359	120	120	R	H	Y121-p	TVMSFDRytAICHPL
OR1D2.p.122	5	17	2995926	C	T	P34982-1	NP_002539.2	365	122	122	R	H	Y123-p	AVMAYDRyVAICCPL
OR1D2.p.122	5	17	2995927	G	A	P34982-1	NP_002539.2	364	122	122	R	C	Y123-p	AVMAYDRyVAICCPL
OR2B11.p.126	1	1	247614909	G	A	Q5JQS5-1	NP_001004492.1	376	126	126	R	C	Y127-p	AAMALDRyVAICKPL
OR2G6.p.131	8	1	248685339	G	A	Q5TZ20-1	NP_001013373.1	392	131	131	R	H	Y132-p	AVCRPLRyIAIMHPR
OR2G6.p.131	8	1	248685339	G	T	Q5TZ20-1	NP_001013373.1	392	131	131	R	L	Y132-p	AVCRPLRyIAIMHPR
OR2G6.p.131	8	1	248685338	C	T	Q5TZ20-1	NP_001013373.1	391	131	131	R	C	Y132-p	AVCRPLRyIAIMHPR
OR2M4.p.131	1	1	248402621	C	A	Q96R27-1	NP_059974.1	391	131	131	Q	K	Y132-p	AICHPLQyTILMNPK
OR2T4.p.154	4	1	248525343	G	A	Q8NH00-1	NP_001004696.1	461	154	154	R	H	Y155-p	AtMAyDRyVAICHPL
OR2T4.p.154	4	1	248525342	C	A	Q8NH00-1	NP_001004696.1	460	154	154	R	S	Y155-p	AtMAyDRyVAICHPL
OR4K15.p.146	4	14	20444114	G	A	Q8NH41-1	NP_001005486.1	437	146	146	R	H	Y147-p	VSMAYDRyVAICKPL
OR4K15.p.146	4	14	20444114	G	T	Q8NH41-1	NP_001005486.1	437	146	146	R	L	Y147-p	VSMAYDRyVAICKPL
OR51F1.p.272	3	11	4790355	G	A	A6NGY5-1	-	814	272	272	R	C	Y273-p	SLSLVYRyGRSAPRV
OR51F2.p.38	2	11	4842727	C	A	Q8NH61-1	NP_001004753.1	112	38	38	Q	K	Y39-p	PGLKATQyWISIPFC
OR51V1.p.140	2	11	5221512	C	T	Q9H2C8-1	NP_001004760.2	419	140	140	R	H	Y141-p	AICNPLRySsILtNS
OR52D1.p.180	2	11	5510475	C	A	Q9H346-1	NP_001005163.1	539	180	180	T	K	Y181-p	HRVMtHtyCEHMGIA
OR52N1.p.133	3	11	5809650	G	A	Q8NH53-1	NP_001001913.1	397	133	133	R	C	Y134-p	AICFPLRyATILTNs
OR52N1.p.133	3	11	5809649	C	T	Q8NH53-1	NP_001001913.1	398	133	133	R	H	Y134-p	AICFPLRyATILTNs
OR5M11.p.130	5	11	56310346	G	A	Q96RB7-1	NP_001005245.1	388	130	130	R	C	Y131-p	AIyDPLRySVKTSRR
OR5M11.p.130	5	11	56310345	C	T	Q96RB7-1	NP_001005245.1	389	130	130	R	H	Y131-p	AIyDPLRySVKTSRR
OR6K3.p.147	3	1	158687515	G	A	Q8NGY3-1	-	439	147	147	R	C	Y148-p	AICNPLRyQMIMtPR
OR6N1.p.122	7	1	158736108	C	G	Q8NGY5-1	NP_001005185.1	365	122	122	R	T	Y123-p	TAMAYDRyLAICRPL
OR6N1.p.122	7	1	158736108	C	T	Q8NGY5-1	NP_001005185.1	365	122	122	R	K	Y123-p	TAMAYDRyLAICRPL
OR6N1.p.122	7	1	158736108	C	A	Q8NGY5-1	NP_001005185.1	365	122	122	R	M	Y123-p	TAMAYDRyLAICRPL
OR8D4.p.122	4	11	123777504	C	G	Q8NGM9-1	NP_001005197.1	366	122	122	R	R	Y123-p	AAMACDRyVAICSPL
OR8D4.p.122	4	11	123777503	G	A	Q8NGM9-1	NP_001005197.1	365	122	122	R	H	Y123-p	AAMACDRyVAICSPL
OR8H1.p.130	5	11	56058149	A	G	Q8NGG4-1	NP_001005199.1	390	130	130	R	R	Y131-p	AICSPLRyPVIMSKR
OR8H1.p.130	5	11	56058150	C	T	Q8NGG4-1	NP_001005199.1	389	130	130	R	H	Y131-p	AICSPLRyPVIMSKR
OR8H2.p.122	9	11	55872884	C	T	Q8N162-1	NP_001005200.1	366	122	122	R	R	Y123-p	SSMAHDRyAAICsPL
OR8H2.p.122	9	11	55872882	C	T	Q8N162-1	NP_001005200.1	364	122	122	R	C	Y123-p	SSMAHDRyAAICsPL
OR8H2.p.122	9	11	55872883	G	A	Q8N162-1	NP_001005200.1	365	122	122	R	H	Y123-p	SSMAHDRyAAICsPL
OR9A4.p.131	2	7	141619067	G	A	Q8NGU2-1	NP_001001656.1	392	131	131	R	K	Y132-p	AVCNPLRyNIIMNRH
OSBP.p.552	8	11	59361099	T	C	P22059-1	NP_002547.1	1656	552	552	K	K	Y553-p	TSKFRGKyLSIMPLG
OSBP.p.552	8	11	59361100	T	C	P22059-1	NP_002547.1	1655	552	552	K	R	Y553-p	TSKFRGKyLSIMPLG
OSBPL1A.p.237	3	18	21898588	G	T	Q9BXW6-1	NP_542164.2	709	237	237	R	R	Y238-p	IYKALKRyEGPLWKS
OSBPL1A.p.237	3	18	21898588	G	A	Q9BXW6-1	NP_542164.2	709	237	237	R	*	Y238-p	IYKALKRyEGPLWKS
OSBPL3.p.564	1	7	24874161	C	T	Q9H4L5-1	NP_056365.1	1690	564	564	E	K	Y565-p	RLCEELEysELLDKA
OSGEPL1.p.385	8	2	190617391	C	T	Q9H4B0-1	NP_071748.2	1154	385	385	R	H	Y386-p	HDIEGIRyEPKCPLG
OSGEPL1.p.385	8	2	190617392	G	T	Q9H4B0-1	NP_071748.2	1153	385	385	R	S	Y386-p	HDIEGIRyEPKCPLG
OSMR.p.179	1	5	38884045	T	C	Q99650-1	NP_001310434.1|NP_003990.1	535	179	179	C	R	Y180-p	IQNNVSCyLEGKQIH
OSMR.p.916	1	5	38933354	T	G	Q99650-1	NP_001310434.1|NP_003990.1	2748	916	916	N	K	Y917-p	AGETSLNyVSQLASP
OTOA.p.643	3	16	21737849	G	A	Q7RTW8-1	-	1928	643	643	R	H	Y644-p	LAALPARyLASVPAS
OTOA.p.643	3	16	21737848	C	A	Q7RTW8-1	-	1927	643	643	R	S	Y644-p	LAALPARyLASVPAS
OTOA.p.643	3	16	21737849	G	T	Q7RTW8-1	-	1928	643	643	R	L	Y644-p	LAALPARyLASVPAS
OTOF.p.1214	4	2	26696092	C	T	Q9HC10-1	NP_919224.1	3641	1214	1214	R	H	Y1215-p	DCRAFGRytLVGSHA
OTOG.p.1412	6	11	17629884	C	T	Q6ZRI0-1	NP_001264198.1	4234	1412	1412	R	C	Y1413-p	YPICEWRyDACAsPC
OTOG.p.1412	6	11	17629885	G	A	Q6ZRI0-1	NP_001264198.1	4235	1412	1412	R	H	Y1413-p	YPICEWRyDACAsPC
OTOG.p.1412	6	11	17629885	G	T	Q6ZRI0-1	NP_001264198.1	4235	1412	1412	R	L	Y1413-p	YPICEWRyDACAsPC
OTUD4.p.438	1	4	146067527	G	T	Q01804-1	-	1314	438	438	N	K	Y439-p	HTsREsNyFGLsPEE
OTUD4.p.540	2	4	146064582	T	C	Q01804-1	-	1618	540	540	K	E	Y541-p	ENITDDKyATVssPs
OTUD6A.p.248	2	X	69283116	G	A	Q7L8S5-1	NP_997203.1	742	248	248	E	K	Y249-p	TLIIGEEyVKKPIIL
OXER1.p.393	2	2	42990143	G	A	Q8TDS5-1	NP_683765.1	1177	393	393	R	C	Y394-p	QPSRQWRyREASRkA
OXR1.p.621	3	8	107726115	G	A	Q8N573-1	NP_001185461.1	1861	621	621	E	K	Y622-p	YAEDTGEyTREPGFI
P2RX2.p.221	1	12	133197056	G	A	Q9UBL9-1	NP_733782.1	661	221	221	G	R	Y222-p	IADRTDGyLKRCTFH
P3H4.p.19	2	17	39968113	G	T	Q92791-1	NP_006446.1	55	19	19	Q	K	Y20-p	LGSAGAQyEKySFRG
P4HA2.p.420	3	5	131534617	A	T	O15460-1	NP_001136071.1|NP_004190.1	1260	420	420	N	K	Y421-p	ELLQVANyGVGGQYE
P4HB.p.326	6	17	79804384	T	C	P07237-1	NP_000909.2	977	326	326	K	R	Y327-p	LEEEMTkykPEsEEL
P4HB.p.93	1	17	79817132	G	T	P07237-1	NP_000909.2	277	93	93	Q	K	Y94-p	EsDLAQQyGVrGyPT
PABPC1L.p.290	2	20	43550364	C	T	Q4VXU2-1	NP_001118228.1	868	290	290	R	C	Y291-p	kQDRLRRyQGVNLyV
PACS1.p.612	1	11	66000534	G	T	Q6VY07-1	NP_060496.2	1835	612	612	R	L	Y613-p	LLTRIQRyCNCNSSM
PADI2.p.225	3	1	17413176	C	T	Q9Y2J8-1	NP_031391.2	674	225	225	R	H	Y226-p	NPFFGQRyIHILGRR
PAG1.p.104	1	8	81897576	T	C	Q9NWQ8-1	NP_060910.3	311	104	104	H	R	Y105-p	tLTCMQHyEEVQTSA
PAIP2.p.123	6	5	138704471	A	G	Q9BPZ3-1	NP_001028284.1|NP_057564.3	368	123	123	K	R	Y124-p	EFVPGVkyGNI____
PAK2.p.138	2	3	196530013	A	G	Q13177-1	NP_002568.2	414	138	138	K	K	Y139-p	sNtVkQKyLsFtPPE
PARD3.p.1258	2	10	34400396	T	A	Q8TEW0-1	NP_062565.2	3772	1258	1258	R	W	Y1259-p	SAKENPRySsYQGSR
PARP4.p.16	1	13	25077869	T	C	Q9UKK3-1	NP_006428.2	46	16	16	K	E	Y17-p	IFCLKVkyLPQQQkK
PARP4.p.958	2	13	25026685	C	T	Q9UKK3-1	NP_006428.2	2873	958	958	R	Q	Y959-p	DFWKTLRyLSLLYPA
PAWR.p.176	2	12	80014978	C	T	Q96IZ0-1	NP_002574.2	526	176	176	E	K	Y177-p	AAECLDEyEDDEAGQ
PAXBP1.p.854	2	21	34109641	G	T	Q9Y5B6-1	NP_057715.2	2560	854	854	R	R	Y855-p	QLENFCRyLVHLADT
PBRM1.p.133	1	3	52696280	C	T	Q86U86-1	-	397	133	133	E	K	Y134-p	YkPDsPEyKAACKLW
PBRM1.p.365	1	3	52668826	G	A	Q86U86-1	-	1093	365	365	R	C	Y366-p	AALAAARyEEGEsEA
PCDH10.p.886	1	4	134075488	C	G	Q9P2E7-1	NP_116586.1	2658	886	886	S	R	Y887-p	HQRAELSyLVDRPRR
PCDH17.p.746	3	13	58208916	G	A	O14917-1	NP_001035519.1	2236	746	746	E	K	Y747-p	YNCRIAEySHPQLGG
PCDH19.p.26	1	X	99663520	T	C	Q8TAB3-1	NP_001171809.1	76	26	26	K	E	Y27-p	AALINLKySVEEEQR
PCDHA2.p.32	3	5	140174643	C	T	Q9Y5H9-1	NP_061728.1	94	32	32	R	C	Y33-p	VGSGQLRySVPEEAK
PCDHA2.p.32	3	5	140174644	G	T	Q9Y5H9-1	NP_061728.1	95	32	32	R	L	Y33-p	VGSGQLRySVPEEAK
PCDHA8.p.32	2	5	140221001	A	G	Q9Y5H6-1	NP_061734.1	95	32	32	H	R	Y33-p	VGSGQLHySVPEEAK
PCDHB13.p.191	8	5	140594268	A	G	Q9Y5F0-1	NP_061756.1	573	191	191	K	K	Y192-p	KRSDGRKyPELVLDK
PCDHB13.p.191	8	5	140594267	A	G	Q9Y5F0-1	NP_061756.1	572	191	191	K	R	Y192-p	KRSDGRKyPELVLDK
PCDHB5.p.190	3	5	140515585	A	C	Q9Y5E4-1	-	569	190	190	K	T	Y191-p	NRGDGRKyPELVLDK
PCDHGA1.p.877	4	5	140890574	G	A	Q9Y5H4-1	NP_061735.1	2630	877	877	R	H	Y878-p	TMGLSARyGPQFTLQ
PCDHGA1.p.877	4	5	140890573	C	T	Q9Y5H4-1	NP_061735.1	2629	877	877	R	C	Y878-p	TMGLSARyGPQFTLQ
PCDHGA10.p.882	4	5	140890573	C	T	Q9Y5H3-1	NP_061736.1	2644	882	882	R	C	Y883-p	TMGLSARyGPQFTLQ
PCDHGA10.p.882	4	5	140890574	G	A	Q9Y5H3-1	NP_061736.1	2645	882	882	R	H	Y883-p	TMGLSARyGPQFTLQ
PCDHGA11.p.881	4	5	140890573	C	T	Q9Y5H2-1	NP_061737.1	2641	881	881	R	C	Y882-p	TMGLSARyGPQFTLQ
PCDHGA11.p.881	4	5	140890574	G	A	Q9Y5H2-1	NP_061737.1	2642	881	881	R	H	Y882-p	TMGLSARyGPQFTLQ
PCDHGA12.p.878	4	5	140890573	C	T	O60330-1	NP_003726.1	2632	878	878	R	C	Y879-p	TMGLSARyGPQFTLQ
PCDHGA12.p.878	4	5	140890574	G	A	O60330-1	NP_003726.1	2633	878	878	R	H	Y879-p	TMGLSARyGPQFTLQ
PCDHGA2.p.878	4	5	140890573	C	T	Q9Y5H1-1	NP_061738.1	2632	878	878	R	C	Y879-p	TMGLSARyGPQFTLQ
PCDHGA2.p.878	4	5	140890574	G	A	Q9Y5H1-1	NP_061738.1	2633	878	878	R	H	Y879-p	TMGLSARyGPQFTLQ
PCDHGA3.p.878	4	5	140890574	G	A	Q9Y5H0-1	NP_061739.2	2633	878	878	R	H	Y879-p	TMGLSARyGPQFTLQ
PCDHGA3.p.878	4	5	140890573	C	T	Q9Y5H0-1	NP_061739.2	2632	878	878	R	C	Y879-p	TMGLSARyGPQFTLQ
PCDHGA5.p.190	2	5	140744467	G	T	Q9Y5G8-1	NP_061741.1	570	190	190	K	N	Y191-p	SGTDGQKyPELVLEQ
PCDHGA5.p.877	4	5	140890573	C	T	Q9Y5G8-1	NP_061741.1	2629	877	877	R	C	Y878-p	TMGLSARyGPQFTLQ
PCDHGA5.p.877	4	5	140890574	G	A	Q9Y5G8-1	NP_061741.1	2630	877	877	R	H	Y878-p	TMGLSARyGPQFTLQ
PCDHGA6.p.878	4	5	140890574	G	A	Q9Y5G7-1	NP_061742.1	2633	878	878	R	H	Y879-p	TMGLSARyGPQFTLQ
PCDHGA6.p.878	4	5	140890573	C	T	Q9Y5G7-1	NP_061742.1	2632	878	878	R	C	Y879-p	TMGLSARyGPQFTLQ
PCDHGA7.p.878	4	5	140890574	G	A	Q9Y5G6-1	NP_061743.1	2633	878	878	R	H	Y879-p	TMGLSARyGPQFTLQ
PCDHGA7.p.878	4	5	140890573	C	T	Q9Y5G6-1	NP_061743.1	2632	878	878	R	C	Y879-p	TMGLSARyGPQFTLQ
PCDHGA8.p.878	4	5	140890574	G	A	Q9Y5G5-1	NP_114477.1	2633	878	878	R	H	Y879-p	TMGLSARyGPQFTLQ
PCDHGA8.p.878	4	5	140890573	C	T	Q9Y5G5-1	NP_114477.1	2632	878	878	R	C	Y879-p	TMGLSARyGPQFTLQ
PCDHGA9.p.878	4	5	140890573	C	T	Q9Y5G4-1	NP_061744.1	2632	878	878	R	C	Y879-p	TMGLSARyGPQFTLQ
PCDHGA9.p.878	4	5	140890574	G	A	Q9Y5G4-1	NP_061744.1	2633	878	878	R	H	Y879-p	TMGLSARyGPQFTLQ
PCDHGB1.p.873	4	5	140890574	G	A	Q9Y5G3-1	NP_061745.1	2618	873	873	R	H	Y874-p	TMGLSARyGPQFTLQ
PCDHGB1.p.873	4	5	140890573	C	T	Q9Y5G3-1	NP_061745.1	2617	873	873	R	C	Y874-p	TMGLSARyGPQFTLQ
PCDHGB2.p.877	4	5	140890574	G	A	Q9Y5G2-1	NP_061746.1	2630	877	877	R	H	Y878-p	TMGLSARyGPQFTLQ
PCDHGB2.p.877	4	5	140890573	C	T	Q9Y5G2-1	NP_061746.1	2629	877	877	R	C	Y878-p	TMGLSARyGPQFTLQ
PCDHGB4.p.869	4	5	140890574	G	A	Q9UN71-1	NP_003727.1	2606	869	869	R	H	Y870-p	TMGLSARyGPQFTLQ
PCDHGB4.p.869	4	5	140890573	C	T	Q9UN71-1	NP_003727.1	2605	869	869	R	C	Y870-p	TMGLSARyGPQFTLQ
PCDHGB6.p.876	4	5	140890573	C	T	Q9Y5F9-1	NP_061749.1	2626	876	876	R	C	Y877-p	TMGLSARyGPQFTLQ
PCDHGB6.p.876	4	5	140890574	G	A	Q9Y5F9-1	NP_061749.1	2627	876	876	R	H	Y877-p	TMGLSARyGPQFTLQ
PCDHGB7.p.314	2	5	140798368	A	G	Q9Y5F8-1	NP_061750.1	942	314	314	R	R	Y315-p	DFEEVERytINIEAk
PCDHGB7.p.875	4	5	140890573	C	T	Q9Y5F8-1	NP_061750.1	2623	875	875	R	C	Y876-p	TMGLSARyGPQFTLQ
PCDHGB7.p.875	4	5	140890574	G	A	Q9Y5F8-1	NP_061750.1	2624	875	875	R	H	Y876-p	TMGLSARyGPQFTLQ
PCDHGC3.p.880	4	5	140890574	G	A	Q9UN70-1	NP_002579.2	2639	880	880	R	H	Y881-p	TMGLSARyGPQFTLQ
PCDHGC3.p.880	4	5	140890573	C	T	Q9UN70-1	NP_002579.2	2638	880	880	R	C	Y881-p	TMGLSARyGPQFTLQ
PCDHGC4.p.884	4	5	140890573	C	T	Q9Y5F7-1	NP_061751.1	2650	884	884	R	C	Y885-p	TMGLSARyGPQFTLQ
PCDHGC4.p.884	4	5	140890574	G	A	Q9Y5F7-1	NP_061751.1	2651	884	884	R	H	Y885-p	TMGLSARyGPQFTLQ
PCDHGC5.p.73	4	5	140869026	C	A	Q9Y5F6-1	NP_061752.1	219	73	73	R	R	Y74-p	GsEENGRyFsLSLMs
PCDHGC5.p.73	4	5	140869025	G	A	Q9Y5F6-1	NP_061752.1	218	73	73	R	H	Y74-p	GsEENGRyFsLSLMs
PCDHGC5.p.890	4	5	140890573	C	T	Q9Y5F6-1	NP_061752.1	2668	890	890	R	C	Y891-p	TMGLSARyGPQFTLQ
PCDHGC5.p.890	4	5	140890574	G	A	Q9Y5F6-1	NP_061752.1	2669	890	890	R	H	Y891-p	TMGLSARyGPQFTLQ
PCGF2.p.204	3	17	36892390	C	T	P35227-1	NP_009075.1	610	204	204	E	K	Y205-p	EDEPLKEyyTLMDIA
PCIF1.p.431	2	20	44574474	G	T	Q9H4Z3-1	NP_071387.1	1293	431	431	R	R	Y432-p	NNVVCIRyKGEMVKV
PCNA.p.210	4	20	5096172	C	T	P12004-1	NP_002583.1|NP_872590.1	629	210	210	R	K	Y211-p	QLTFALryLNFFtkA
PCNX1.p.1932	2	14	71568912	G	A	Q96RV3-1	NP_055797.2	5795	1932	1932	R	H	Y1933-p	IIMLNRRyLsFRVIK
PCNX1.p.1932	2	14	71568911	C	T	Q96RV3-1	NP_055797.2	5794	1932	1932	R	C	Y1933-p	IIMLNRRyLsFRVIK
PCNX4.p.1027	4	14	60592355	G	T	Q63HM2-1	NP_001317106.1	3081	1027	1027	R	S	Y1028-p	LALKAFRyTLKLMID
PCOLCE2.p.209	4	3	142557696	C	T	Q9UKZ9-1	NP_037495.1	626	209	209	R	Q	Y210-p	ERDNYCRyDyVAVFN
PCOLCE2.p.209	4	3	142557696	C	A	Q9UKZ9-1	NP_037495.1	626	209	209	R	L	Y210-p	ERDNYCRyDyVAVFN
PCYT1A.p.140	12	3	195974305	C	T	P49585-1	NP_001299602.1|NP_005008.2	419	140	140	R	H	Y141-p	DAVQHCRyVDEVVRN
PCYT1A.p.140	12	3	195974306	G	A	P49585-1	NP_001299602.1|NP_005008.2	418	140	140	R	C	Y141-p	DAVQHCRyVDEVVRN
PDCD1.p.247	2	2	242793338	C	T	Q15116-1	NP_005009.2	739	247	247	E	K	Y248-p	CVPEQTEyATIVFPS
PDCD1LG2.p.113	1	9	5535028	G	T	Q9BQ51-1	NP_079515.2	339	113	113	K	N	Y114-p	GVAWDYKyLtLKVKA
PDCD5.p.79	1	19	33076792	A	T	O14737-1	NP_004699.1	237	79	79	R	S	Y80-p	yLIQMAryGQLsEKV
PDE1B.p.40	4	12	54960762	C	T	Q01064-1	NP_000915.1	118	40	40	R	C	Y41-p	KLRSLLRyMVKQLEN
PDE1C.p.17	6	7	32109955	T	A	Q14123-1	NP_001177986.1|NP_001177988.1|NP_001308984.1	51	17	17	K	N	Y18-p	FESNSLKyLQPEQIE
PDE1C.p.17	6	7	32109956	T	A	Q14123-1	NP_001177986.1|NP_001177988.1|NP_001308984.1	50	17	17	K	I	Y18-p	FESNSLKyLQPEQIE
PDE1C.p.195	12	7	31912929	A	C	Q14123-1	NP_001177986.1|NP_001177988.1|NP_001308984.1	585	195	195	R	R	Y196-p	FYELLtRyDLISRFK
PDE1C.p.195	12	7	31912931	G	A	Q14123-1	NP_001177986.1|NP_001177988.1|NP_001308984.1	583	195	195	R	C	Y196-p	FYELLtRyDLISRFK
PDE2A.p.581	1	11	72293598	C	T	O00408-1	NP_002590.1	1741	581	581	E	K	Y582-p	MKVSDDEyTkLLHDG
PDE3B.p.585	3	11	14840702	A	C	Q13370-1	NP_000913.2	1754	585	585	K	T	Y586-p	CGHQMLkyVsTSESD
PDE4B.p.548	3	1	66833730	C	A	Q07343-1	NP_001032418.1|NP_002591.2	1644	548	548	N	K	Y549-p	GVLLLDNyTDRIQVL
PDE4DIP.p.1250	1	1	144881446	T	A	Q5VU43-1	-	3750	1250	1250	K	N	Y1251-p	QANELEKyRVMLtGE
PDE8B.p.520	2	5	76707528	G	A	O95263-1	NP_003710.1	1558	520	520	E	K	Y521-p	RRLsGNEyVFTKNVH
PDGFD.p.326	1	11	103797650	T	G	Q9GZP0-1	NP_079484.1	977	326	326	K	T	Y327-p	SGKTVKKyHEVLQFE
PDGFRA.p.571	3	4	55141065	G	A	P16234-1	NP_001334758.1|NP_006197.1	1711	571	571	E	K	Y572-p	IsPDGHEyIyVDPMQ
PDGFRB.p.561	1	5	149505134	G	T	P09619-1	NP_002600.1	1681	561	561	R	S	Y562-p	LWQKKPRyEIRWKVI
PDGFRB.p.685	1	5	149502735	G	A	P09619-1	NP_002600.1	2053	685	685	R	C	Y686-p	IITEyCRyGDLVDyL
PDHA1.p.226	3	X	19373539	C	T	P08559-1	NP_000275.1	676	226	226	R	C	Y227-p	FICENNRyGMGtsVE
PDHA1.p.226	3	X	19373540	G	A	P08559-1	NP_000275.1	677	226	226	R	H	Y227-p	FICENNRyGMGtsVE
PDHA1.p.288	3	X	19375801	G	A	P08559-1	NP_000275.1	863	288	288	R	H	Y289-p	MELQTYRyHGHsMsD
PDHA1.p.288	3	X	19375801	G	C	P08559-1	NP_000275.1	863	288	288	R	P	Y289-p	MELQTYRyHGHsMsD
PDHA1.p.288	3	X	19375800	C	T	P08559-1	NP_000275.1	862	288	288	R	C	Y289-p	MELQTYRyHGHsMsD
PDHA2.p.286	1	4	96762158	G	A	P29803-1	NP_005381.1	857	286	286	R	H	Y287-p	MELQTYRyHGHsMsD
PDIA3.p.195	2	15	44055385	G	A	P30101-1	NP_005304.3	583	195	195	E	K	Y196-p	VESLVNEyDDNGEGI
PDIA4.p.272	1	7	148709252	T	A	P13667-1	NP_004902.1	815	272	272	K	I	Y273-p	yNGPrEKyGIVDyMI
PDIA4.p.408	1	7	148703054	C	T	P13667-1	NP_004902.1	1223	408	408	R	H	Y409-p	VsNDAKRytRRPLVV
PDILT.p.260	3	16	20384348	C	T	Q8N807-1	NP_777584.1	778	260	260	E	K	Y261-p	LtDFVIEyNTENKDL
PDLIM5.p.246	4	4	95506741	C	T	Q96HC4-1	NP_001243357.1	736	246	246	R	C	Y247-p	RKHIVERytEFyHVP
PDLIM5.p.246	4	4	95506742	G	T	Q96HC4-1	NP_001243357.1	737	246	246	R	L	Y247-p	RKHIVERytEFyHVP
PDXK.p.83	1	21	45161652	G	C	O00764-1	NP_003672.1	247	83	83	G	R	Y84-p	YDYVLTGyTRDKSFL
PDZD7.p.41	5	10	102789855	C	T	Q9H5P4-1	NP_079171.1	122	41	41	R	Q	Y42-p	SGSTATRyLLRKQQR
PDZD7.p.41	5	10	102789856	G	C	Q9H5P4-1	NP_079171.1	121	41	41	R	G	Y42-p	SGSTATRyLLRKQQR
PDZRN3.p.971	3	3	73432806	G	A	Q9UPQ7-1	NP_055824.1	2911	971	971	R	C	Y972-p	sEMKMGRyWSKEERK
PDZRN3.p.971	3	3	73432805	C	T	Q9UPQ7-1	NP_055824.1	2912	971	971	R	H	Y972-p	sEMKMGRyWSKEERK
PEA15.p.107	6	1	160183048	G	A	Q15121-1	NP_001284506.1|NP_003759.1	321	107	107	K	K	Y108-p	RIPsAKKykDIIRQP
PEAK1.p.1106	2	15	77450859	G	T	Q9H792-1	NP_079052.2	3317	1106	1106	T	K	Y1107-p	PNPCsAtySNLGQSR
PEAK1.p.1586	2	15	77406983	G	T	Q9H792-1	NP_079052.2	4756	1586	1586	Q	K	Y1587-p	EIItATQyKKCDEFQ
PEAK1.p.530	10	15	77472681	G	A	Q9H792-1	NP_079052.2	1588	530	530	R	*	Y531-p	QKSsAIRyQEVWTSS
PEBP1.p.119	1	12	118582400	G	T	P30086-1	NP_002558.1	356	119	119	R	L	Y120-p	kGTGLHRyVWLVyEQ
PEBP1.p.80	5	12	118575948	A	C	P30086-1	NP_002558.1	240	80	80	K	N	Y81-p	PsRkDPkyREWHHFL
PEBP1.p.80	5	12	118575948	A	G	P30086-1	NP_002558.1	240	80	80	K	K	Y81-p	PsRkDPkyREWHHFL
PFDN6.p.89	4	6	33258497	C	T	O15212-1	NP_001172110.1|NP_001252524.1|NP_001252525.1|NP_055075.1	265	89	89	R	*	Y90-p	ItAEIkRyESQLRDL
PFKFB1.p.226	4	X	54978508	G	A	P16118-1	NP_002616.2	676	226	226	R	C	Y227-p	IFDVGTRyMVNRVQD
PFKFB1.p.226	4	X	54978507	C	T	P16118-1	NP_002616.2	677	226	226	R	H	Y227-p	IFDVGTRyMVNRVQD
PFKFB2.p.355	4	1	207242844	A	G	O60825-1	NP_006203.2	1063	355	355	K	E	Y356-p	ALRDQEKyLyRYPGG
PFKFB2.p.355	4	1	207242845	A	C	O60825-1	NP_006203.2	1064	355	355	K	T	Y356-p	ALRDQEKyLyRYPGG
PFN1.p.139	1	17	4849203	G	T	P07737-1	NP_005013.1	415	139	139	Q	K	Y140-p	sHLRRsQy_______
PFN2.p.133	2	3	149684300	T	C	P35080-1	NP_444252.1	399	133	133	K	K	Y134-p	kAyELALyLrRSDV_
PGBD4.p.584	2	15	34396484	T	G	Q96DM1-1	NP_689808.2	1752	584	584	N	K	Y585-p	IyHTKKNy_______
PGC.p.47	2	6	41712465	C	T	P20142-1	NP_002621.1	141	47	47	K	K	Y48-p	EFLRTHKyDPAWKyR
PGLYRP3.p.153	1	1	153276404	C	G	Q96LB9-1	NP_443123.1	458	153	153	R	T	Y154-p	KGHLSPRyIQPLLLK
PGM2.p.567	1	4	37857327	G	C	Q96G03-1	NP_060760.2	1701	567	567	K	N	Y568-p	GTEPKIkyyAELCAP
PHACTR2.p.578	1	6	144109967	G	A	O75167-1	NP_055536.2	1732	578	578	E	K	Y579-p	RILRFNEyVEVTDsP
PHC2.p.600	2	1	33797966	T	A	Q8IXK0-1	NP_932157.1	1798	600	600	K	*	Y601-p	VGNLKKKyAQGFLPE
PHF3.p.1297	2	6	64421151	G	A	Q92576-1	NP_055968.1	3890	1297	1297	R	H	Y1298-p	YFSSRKRyGVAANNM
PHKG2.p.23	3	16	30760208	A	T	P15735-1	NP_000285.1	67	23	23	K	*	Y24-p	AkEFYQKyDPkDVIG
PHLDB1.p.623	1	11	118501963	G	A	Q86UU1-1	NP_001138230.1|NP_055972.1	1867	623	623	E	K	Y624-p	ILNLCAEySRADGGP
PHPT1.p.21	1	9	139743945	G	C	Q9NRX4-1	NP_054891.2	63	21	21	K	N	Y22-p	DsDGVFKyVLIRVHs
PI4K2B.p.154	1	4	25256724	C	G	Q8TCG2-1	NP_060793.2	461	154	154	P	R	Y155-p	kPkSEEPyGQLNPkW
PI4KA.p.1662	4	22	21080785	C	T	P42356-1	NP_477352.3	4986	1662	1662	R	R	Y1663-p	QIVQALRyDKMGYVR
PIEZO1.p.1164	2	16	88793332	G	T	Q92508-1	NP_001136336.2	3490	1164	1164	R	R	Y1165-p	LKVAVFRyLFWLVLV
PIGM.p.273	2	1	160000712	G	C	Q9H3S5-1	NP_660150.1	818	273	273	P	R	Y274-p	IRHNFsPyFyMLYLT
PIGR.p.322	2	1	207110521	G	T	P01833-1	NP_002635.2	964	322	322	R	S	Y323-p	RKEDAGRyLCGAHSD
PIGR.p.322	2	1	207110521	G	A	P01833-1	NP_002635.2	964	322	322	R	C	Y323-p	RKEDAGRyLCGAHSD
PIH1D3.p.111	6	X	106462198	G	A	Q9NQM4-1	NP_001162625.1|NP_775765.1	331	111	111	E	K	Y112-p	DVREIPEyEIIFRQQ
PIK3AP1.p.229	1	10	98412482	C	T	Q6ZUJ8-1	NP_689522.2	685	229	229	E	K	Y230-p	EAKVENEyTISVKAP
PIK3C2A.p.899	1	11	17141484	G	T	O00443-1	NP_001308307.1|NP_002636.2	2695	899	899	R	S	Y900-p	AFLWEkRyyCFKHPN
PIK3C3.p.320	3	18	39576669	G	T	Q8NEB9-1	NP_002638.2	959	320	320	R	I	Y321-p	DLVWKFRyyLtNQEk
PIK3C3.p.378	2	18	39584467	C	A	Q8NEB9-1	NP_002638.2	1132	378	378	R	S	Y379-p	TNPTVRRyAVARLRQ
PIK3CA.p.1037	4	3	178952054	G	A	P42336-1	NP_006209.2	3109	1037	1037	E	K	Y1038-p	TEQEALEyFMKQMND
PIK3CG.p.756	3	7	106513364	G	T	P48736-1	NP_001269355.1|NP_001269356.1|NP_002640.2	2268	756	756	K	N	Y757-p	kSLSAEkyDVSSQVI
PIK3R1.p.503	18	5	67590446	G	A	P27986-1	NP_852664.1	1508	503	503	R	Q	Y504-p	QCQTQERySkEyIEK
PIK3R1.p.503	18	5	67590445	C	T	P27986-1	NP_852664.1	1507	503	503	R	W	Y504-p	QCQTQERySkEyIEK
PIK3R1.p.503	18	5	67590446	G	T	P27986-1	NP_852664.1	1508	503	503	R	L	Y504-p	QCQTQERySkEyIEK
PIK3R1.p.527	3	5	67590988	T	G	P27986-1	NP_852664.1	1581	527	527	N	K	Y528-p	IQrIMHNyDkLKSRI
PIK3R2.p.459	2	19	18274157	G	A	O00459-1	NP_005018.1	1375	459	459	E	K	Y460-p	yQDksREyDQLyEEy
PIK3R2.p.459	2	19	18274157	G	A	O00459-1	-	1375	459	459	E	K	Y460-p	yQDksREyDQLyEEy
PIK3R3.p.201	6	1	46531746	C	T	Q92569-1	NP_001107644.1|NP_003620.3	601	201	201	E	K	Y202-p	yDRLyEEytRTSQEI
PIK3R4.p.672	4	3	130437346	G	A	Q99570-1	NP_055417.1	2014	672	672	R	C	Y673-p	HPNLWIRyGAVGFIt
PIK3R4.p.672	4	3	130437345	C	T	Q99570-1	NP_055417.1	2015	672	672	R	H	Y673-p	HPNLWIRyGAVGFIt
PIP.p.83	2	7	142836215	C	A	P12273-1	NP_002643.1	249	83	83	N	K	Y84-p	PLQGAFNyKYTACLC
PIP4K2A.p.209	4	10	22862253	T	C	P48426-1	NP_005019.2	626	209	209	K	R	Y210-p	RLSVYRKyDLkGstV
PIP4K2B.p.214	1	17	36935649	T	G	P78356-1	NP_003550.1	641	214	214	K	T	Y215-p	RLTVHRKyDLkGstV
PITPNA.p.56	3	17	1456329	G	T	Q00169-1	NP_006215.1	166	56	56	Q	K	Y57-p	kDGEkGQytHkIYHL
PITPNM1.p.527	2	11	67265698	C	A	O00562-1	NP_004901.2	1580	527	527	R	L	Y528-p	LATSSSRyQGAVATV
PKDREJ.p.2234	1	22	46652519	C	T	Q9NTG1-1	NP_006062.1	6701	2234	2234	R	H	Y2235-p	PEKNsHRyLGLKTRN
PKHD1.p.827	1	6	51910914	C	G	P08F94-1	NP_619639.3	2480	827	827	R	T	Y828-p	ADDFTSRyLNASDFT
PKP1.p.183	16	1	201282534	C	T	Q13835-1	NP_000290.2	547	183	183	R	C	Y184-p	QKttQNRysFystCs
PKP1.p.183	16	1	201282535	G	A	Q13835-1	NP_000290.2	548	183	183	R	H	Y184-p	QKttQNRysFystCs
PKP2.p.242	1	12	33031089	G	T	Q99959-1	NP_004563.2	725	242	242	T	K	Y243-p	ANPALLtyPRPGtSR
PKP3.p.194	1	11	397082	G	A	Q9Y446-1	NP_009114.1	581	194	194	R	H	Y195-p	PGGLDDRysLVsEQL
PKP4.p.1124	6	2	159536982	G	A	Q99569-1	NP_003619.2	3372	1124	1124	K	K	Y1125-p	GLKSTTNyVDFySTK
PLA2G2A.p.85	4	1	20304545	G	T	P14555-1	NP_000291.1|NP_001155199.1|NP_001155200.1|NP_001155201.1	255	85	85	S	R	Y86-p	CGTkFLSyKFSNSGS
PLA2G4A.p.358	8	1	186915809	A	G	P47712-1	NP_077734.1	1074	358	358	K	K	Y359-p	YEIGMAKyGTFMAPD
PLA2G4A.p.358	8	1	186915808	A	T	P47712-1	NP_077734.1	1073	358	358	K	I	Y359-p	YEIGMAKyGTFMAPD
PLA2G4A.p.534	1	1	186934562	T	A	P47712-1	NP_077734.1	1601	534	534	I	K	Y535-p	PDEFERIyEPLDVkS
PLA2G4D.p.238	3	15	42374548	C	T	Q86XP0-1	NP_828848.3	712	238	238	G	R	Y239-p	NGDNsAGyLTVPLRP
PLBD1.p.455	4	12	14659876	G	A	Q6P4A8-1	NP_079105.4	1363	455	455	R	*	Y456-p	SMKyIMRyNNYKKDP
PLBD1.p.455	4	12	14659875	C	T	Q6P4A8-1	NP_079105.4	1364	455	455	R	Q	Y456-p	SMKyIMRyNNYKKDP
PLCB1.p.1108	1	20	8770209	A	G	Q9NQ66-1	NP_056007.1	3323	1108	1108	Q	R	Y1109-p	yIQEVVQyIKRLEEA
PLCB1.p.815	2	20	8722141	G	A	Q9NQ66-1	NP_056007.1	2444	815	815	R	Q	Y816-p	ALSNPIRyVNLMEQR
PLCB1.p.815	2	20	8722140	C	T	Q9NQ66-1	NP_056007.1	2443	815	815	R	*	Y816-p	ALSNPIRyVNLMEQR
PLCB2.p.273	1	15	40591030	C	A	Q00722-1	NP_004564.2	819	273	273	K	N	Y274-p	VQGLIDKyEPsGINA
PLCB2.p.717	3	15	40585837	C	T	Q00722-1	NP_004564.2	2150	717	717	R	H	Y718-p	PGDPKRRyRTKLSPS
PLCB3.p.278	2	11	64023983	G	C	Q01970-1	NP_000923.1|NP_001303243.1	834	278	278	K	N	Y279-p	ARLLIEKyEPNQQFL
PLCD1.p.257	2	3	38052725	C	T	P51178-1	NP_006216.2	770	257	257	R	H	Y258-p	ALSLIERyEPSETAK
PLCD1.p.257	2	3	38052726	G	A	P51178-1	NP_006216.2	769	257	257	R	C	Y258-p	ALSLIERyEPSETAK
PLCG1.p.1252	2	20	39802876	G	A	P19174-1	NP_877963.1	3755	1252	1252	R	H	Y1253-p	EGsFEsRyQQPFEDF
PLCG1.p.92	1	20	39788302	C	G	P19174-1	NP_877963.1	274	92	92	R	G	Y93-p	TSRDFDRyQEDPAFR
PLCG2.p.732	7	16	81953228	C	T	P16885-1	NP_002652.2	2194	732	732	R	C	Y733-p	YRKMRLRyPVTPELL
[truncated: 1,121 more rows]

## Sheet: Table S2. Basic mutations at +1
mut	count	chr_id	chr_pos	ref_nt	alt_nt	uniprot_ac	refseq_ac	cds_pos	pep_pos	uniprot_pos	ref_aa	alt_aa	MOD_RSD	SITE_...7_AA
A1CF.p.187	2	10	52595879	C	T	Q9NQ94-1	NP_620310.1	559	187	187	E	K	Y186-p	RGFAFVEyESHRAAA
AACS.p.579	2	12	125621264	A	T	Q86V21-1	NP_076417.2	1735	579	579	R	W	Y578-p	CVPQYNKyREERVIL
AAK1.p.254	3	2	69757250	T	G	Q2M2I8-1	NP_055726.3	761	254	254	K	T	Y253-p	WALGCLLyKLCYFTL
AARS2.p.388	1	6	44274256	G	C	Q5JTZ9-1	NP_065796.1	1163	388	388	P	R	Y387-p	VEtLGDAyPELQRNS
AASS.p.56	2	7	121773615	T	C	Q9UDR5-1	NP_005754.2	166	56	56	K	E	Y55-p	KGItNLGyKVLIQPS
ABCA10.p.880	3	17	67178424	C	A	Q8WWZ4-1	NP_525021.3	2639	880	880	R	I	Y879-p	VSGDQKDyRFSVACN
ABCA13.p.3867	3	7	48428763	G	T	Q86UQ4-1	-	11600	3867	3867	R	I	Y3866-p	QDLSLTFyRDQITAL
ABCA3.p.1269	2	16	2334337	C	T	Q99758-1	NP_001080.2	3805	1269	1269	E	K	Y1268-p	VSSFyENyETRRYCT
ABCA5.p.1570	2	17	67246102	T	G	Q8WWZ7-1	NP_061142.2|NP_758424.1	4709	1570	1570	K	T	Y1569-p	sFssILAyKIPKEDV
ABCB5.p.461	5	7	20691092	G	A	Q2M3G0-4	NP_001157413.1	1382	461	461	R	Q	Y460-p	RALNVRHyRDHIGVV
ABCB5.p.461	5	7	20691091	C	T	Q2M3G0-4	NP_001157413.1	1381	461	461	R	*	Y460-p	RALNVRHyRDHIGVV
ABCC1.p.405	4	16	16139865	C	A	P33527-1	NP_004987.2	1213	405	405	R	R	Y404-p	TAVIGAVyRkALVIT
ABCC3.p.232	2	17	48736619	G	T	O15438-1	NP_003777.2	696	232	232	R	R	Y231-p	TKMAIyGyRHPLEEk
ABCC5.p.18	2	3	183732129	T	C	O15440-1	NP_005679.2	52	18	18	R	G	Y17-p	yIIPsPGyRsVRERT
ABCC9.p.1322	2	12	21968756	C	T	O60706-1	NP_005682.2	3964	1322	1322	E	K	Y1321-p	IHDLCVRyENNLKPV
ABCD2.p.411	1	12	40001405	T	A	Q9UBJ2-1	NP_005155.1	1232	411	411	K	I	Y410-p	IERIMSSykEVtELA
ABCD3.p.646	3	1	94982641	G	A	P28288-1	NP_002849.1	1936	646	646	E	K	Y645-p	HMDGRGNyEFKQITE
ABCF3.p.434	2	3	183907532	G	A	Q9NUQ8-1	NP_060828.2	1301	434	434	R	H	Y433-p	EyEAQQQyRQHIQVF
ABCF3.p.434	2	3	183907531	C	T	Q9NUQ8-1	NP_060828.2	1300	434	434	R	C	Y433-p	EyEAQQQyRQHIQVF
ABL1.p.254	1	9	133738360	G	A	P00519-1	NP_005148.2	760	254	254	G	R	Y253-p	HKLGGGQyGEVyEGV
ABL2.p.300	3	1	179090792	C	T	P42684-1	NP_009298.1	898	300	300	G	R	Y299-p	HKLGGGQyGEVyVGV
ABLIM3.p.362	2	5	148619331	G	A	O94929-1	NP_001287944.1|NP_055760.1	1084	362	362	E	K	Y361-p	SPySQDIyENLDLRQ
ABLIM3.p.412	4	5	148620269	A	G	O94929-1	NP_001287944.1|NP_055760.1	1235	412	412	H	R	Y411-p	ESGRSsPyHSQLDVR
ABRA.p.287	1	8	107773552	C	G	Q8N0Z2-1	NP_631905.1	859	287	287	G	R	Y286-p	LHKGDEGyGRPKEGT
ACAA2.p.21	1	18	47329179	C	T	P42765-1	NP_006102.2	61	21	21	G	R	Y20-p	kRTPFGAyGGLLkDF
ACACA.p.1343	1	17	35557102	C	T	Q13085-1	NP_942133.1|NP_942136.1	4027	1343	1343	E	K	Y1342-p	DFRkQVNyEVDRRFH
ACACA.p.735	4	17	35603887	C	T	Q13085-1	NP_942133.1|NP_942136.1	2204	735	735	R	H	Y734-p	MKEEVDRyRITIGNK
ACACA.p.735	4	17	35603888	G	A	Q13085-1	NP_942133.1|NP_942136.1	2203	735	735	R	C	Y734-p	MKEEVDRyRITIGNK
ACACB.p.1490	12	12	109674991	C	T	O00763-1	NP_001084.3	4468	1490	1490	R	C	Y1489-p	EFAEDRIyRHLEPAL
ACACB.p.1490	12	12	109674992	G	A	O00763-1	NP_001084.3	4469	1490	1490	R	H	Y1489-p	EFAEDRIyRHLEPAL
ACACB.p.1665	8	12	109679059	A	G	O00763-1	NP_001084.3	4995	1665	1665	K	K	Y1664-p	YyLDISLyKEVTDSR
ACADVL.p.632	1	17	7128343	G	A	P49748-1	NP_000009.1	1895	632	632	R	H	Y631-p	DPWQQELyRNFkSIS
ACBD3.p.107	1	1	226353669	C	T	Q9H3P7-1	NP_073572.2	319	107	107	E	K	Y106-p	GKAFHPTyEEKLKLV
ACLY.p.1085	2	17	40024115	C	T	P53396-1	NP_001087.2	3254	1085	1085	R	H	Y1084-p	kRLkQGLyRHPWDDI
ACLY.p.653	4	17	40042480	G	A	P53396-1	NP_001087.2	1957	653	653	R	C	Y652-p	NILAskLyRPGsVAy
ACSL5.p.97	12	10	114164293	G	A	Q9ULC5-1	NP_976313.1|NP_976314.1	290	97	97	R	K	Y96-p	DNGPCLGyRKPNQPY
ACSM1.p.478	2	16	20636839	C	T	Q08AH1-1	NP_001305819.1|NP_443188.2	1433	478	478	R	H	Y477-p	DIINAsGyRIGPAEV
ACSM2B.p.472	15	16	20554330	C	T	Q68CK6-1	NP_001098539.1|NP_872423.3	1415	472	472	R	Q	Y471-p	DIINSSGyRIGPSEV
ACSM2B.p.472	15	16	20554331	G	A	Q68CK6-1	NP_001098539.1|NP_872423.3	1414	472	472	R	W	Y471-p	DIINSSGyRIGPSEV
ACSM2B.p.472	15	16	20554329	C	G	Q68CK6-1	NP_001098539.1|NP_872423.3	1416	472	472	R	R	Y471-p	DIINSSGyRIGPSEV
ACSM2B.p.539	9	16	20551990	T	A	Q68CK6-1	NP_001098539.1|NP_872423.3	1615	539	539	K	*	Y538-p	VKSVTAPyKyPRKIE
ACSM2B.p.541	9	16	20551983	G	C	Q68CK6-1	NP_001098539.1|NP_872423.3	1622	541	541	P	R	Y540-p	SVTAPyKyPRKIEFV
ACSM4.p.548	3	12	7479678	A	C	P0C7M7-1	NP_001073923.1	1643	548	548	K	T	Y547-p	VKKSTAPyKYPRKVE
ACSM6.p.153	8	10	96967018	C	A	Q6P461-1	NP_997204.2	457	153	153	Q	K	Y152-p	LTAKKIRyQLRMSKA
ACSS3.p.665	1	12	81647449	G	T	Q9H6R3-1	NP_078836.1	1995	665	665	K	N	Y664-p	AIVNGKPyKITSTIE
ACTA2.p.243	6	10	90699345	C	T	P62736-1	NP_001135417.1|NP_001307784.1|NP_001604.1	727	243	243	E	K	Y242-p	sssLEksyELPDGQV
ACTC1.p.243	2	15	35084372	C	T	P68032-1	NP_005150.1	727	243	243	E	K	Y242-p	sssLEksyELPDGQV
ACTG1.p.167	15	17	79478517	C	T	P63261-1	NP_001186883.1|NP_001605.1	499	167	167	E	K	Y166-p	VtHtVPIyEGyALPH
ACTG1.p.241	10	17	79478295	C	T	P63261-1	NP_001186883.1|NP_001605.1	721	241	241	E	K	Y240-p	sSsLEksyELPDGQV
ACTG2.p.190	2	2	74140729	T	G	P63267-1	NP_001606.1	569	190	190	L	R	Y189-p	AGRDLtDyLMkILtE
ACTN1.p.320	1	14	69358898	G	A	P12814-1	NP_001093.1	958	320	320	R	W	Y319-p	KLEDFRDyRRLHkPP
ACTN1.p.682	1	14	69347615	T	G	P12814-1	NP_001093.1	2045	682	682	K	T	Y681-p	yEksIVNyKPkIDQL
ACTN2.p.327	2	1	236902705	G	A	P35609-1	NP_001094.1	980	327	327	R	H	Y326-p	KLEDFRDyRRKHKPP
ACTN2.p.386	3	1	236906244	G	A	P35609-1	NP_001094.1	1156	386	386	E	K	Y385-p	LEQAEKGyEEWLLNE
ACTN2.p.682	1	1	236918388	G	A	P35609-1	NP_001094.1	2044	682	682	E	K	Y681-p	QMNQLKQyEHNIINY
ACTN4.p.339	1	19	39207828	C	T	O43707-1	NP_004915.2	1015	339	339	R	W	Y338-p	kLEDFRDyRRVHKPP
ACTN4.p.899	2	19	39220032	A	G	O43707-1	NP_004915.2	2696	899	899	K	R	Y898-p	AVPGALDykSFSTAL
ACTR1A.p.172	3	10	104244060	C	T	P61163-1	NP_005727.1	514	172	172	E	K	Y171-p	VTHAVPIyEGFAMPH
ACVR2A.p.234	6	2	148674879	G	A	P27037-1	NP_001265508.1|NP_001607.1	700	234	234	E	K	Y233-p	kQSWQNEyEVYSLPG
ADA.p.241	1	20	43251528	T	C	P00813-1	NP_000013.2	722	241	241	H	R	Y240-p	TERLGHGyHTLEDQA
ADAM19.p.249	1	5	156936468	C	T	Q9H013-1	-	746	249	249	R	Q	Y248-p	ANYVDKFyRsLNIRI
ADAM23.p.397	2	2	207425873	G	A	O75077-1	NP_003803.1	1191	397	397	K	K	Y396-p	ISRVtFHyKRSSLSy
ADAMDEC1.p.73	2	8	24250784	G	A	O15204-1	NP_055294.1	217	73	73	E	K	Y72-p	KHGKEERyEPEVQYQ
ADAMTS10.p.255	6	19	8665858	T	C	Q9H324-1	-	764	255	255	H	R	Y254-p	ADKMMVAyHGRRDVE
ADAMTS10.p.255	6	19	8665858	T	C	Q9H324-1	NP_112219.3	764	255	255	H	R	Y254-p	ADKMMVAyHGRRDVE
ADAMTS18.p.100	2	16	77465388	C	T	Q8TE60-1	NP_955387.1	299	100	100	R	Q	Y99-p	NARSSLHyRFSAFGQ
ADAMTS9.p.1820	1	3	64526833	G	T	Q9P2N4-3	NP_891550.1	5459	1820	1820	T	K	Y1819-p	DCQCRKDyTAAGFSS
ADCK5.p.521	2	8	145618032	G	T	Q3MIX3-1	NP_777582.4	1562	521	521	R	L	Y520-p	SRLAGATyRGVyGTS
ADCY4.p.445	3	14	24798623	A	C	Q8NFM4-1	NP_001185497.1|NP_001185521.1|NP_640340.2	1334	445	445	L	R	Y444-p	RELGEPTyLVIDPRA
ADCY8.p.765	1	8	131861965	T	A	P40145-1	NP_001106.1	2295	765	765	K	N	Y764-p	LITTAEDyKCLPLIL
ADCY9.p.1226	2	16	4016160	T	C	O60503-1	NP_001107.2	3678	1226	1226	R	R	Y1225-p	kMGyDFDyRGTVNVK
ADCYAP1.p.163	10	18	909593	A	G	P18509-1	NP_001093203.1|NP_001108.2	488	163	163	K	R	Y162-p	AAVLGKRyKQRVKNK
ADCYAP1.p.163	10	18	909593	A	C	P18509-1	NP_001093203.1|NP_001108.2	488	163	163	K	T	Y162-p	AAVLGKRyKQRVKNK
ADD1.p.576	2	4	2916732	G	A	P35611-1	NP_001110.2	1727	576	576	R	H	Y575-p	TDRELEEyRREVERK
ADGRG4.p.1238	4	X	135429578	G	A	Q8IZF6-1	NP_722576.3	3713	1238	1238	R	H	Y1237-p	HISSSATyRVHtPVS
ADGRG4.p.1238	4	X	135429578	G	C	Q8IZF6-1	NP_722576.3	3713	1238	1238	R	P	Y1237-p	HISSSATyRVHtPVS
ADGRL4.p.303	6	1	79392745	C	T	Q9HBW9-1	NP_071442.2	909	303	303	K	K	Y302-p	VAVAFVyyKSIGPLL
ADGRL4.p.303	6	1	79392746	T	C	Q9HBW9-1	NP_071442.2	908	303	303	K	R	Y302-p	VAVAFVyyKSIGPLL
ADGRL4.p.303	6	1	79392746	T	G	Q9HBW9-1	NP_071442.2	908	303	303	K	T	Y302-p	VAVAFVyyKSIGPLL
ADGRV1.p.3293	3	5	90020778	G	A	Q8WXG9-1	NP_115495.3	9878	3293	3293	R	Q	Y3292-p	RKSSVTVyRWQGIFI
ADGRV1.p.3293	3	5	90020777	C	T	Q8WXG9-1	NP_115495.3	9877	3293	3293	R	*	Y3292-p	RKSSVTVyRWQGIFI
ADH1A.p.151	1	4	100205671	G	T	P07327-1	NP_000658.1	452	151	151	T	K	Y150-p	GISTFSQytVVDENA
ADHFE1.p.344	2	8	67369095	A	T	Q8IWW8-1	NP_653251.2	1030	344	344	K	*	Y343-p	ISGLVKMyKAKDYNV
ADPRHL2.p.76	1	1	36556860	C	G	Q9NX46-1	NP_060295.1	227	76	76	T	R	Y75-p	ERTEALYyTDDTAMA
ADSL.p.295	1	22	40757514	G	T	P30566-1	NP_000017.1	885	295	295	K	N	Y294-p	IGSSAMPykRNPMRS
AFAP1L2.p.384	1	10	116064612	G	T	Q8N4X5-1	NP_001001936.1	1150	384	384	Q	K	Y383-p	RDNHLHFyQDRNRSK
AFM.p.220	1	4	74353483	C	A	P43652-1	NP_001124.1	658	220	220	Q	K	Y219-p	yLKAFSSyQKHVCGA
AGMO.p.22	1	7	15601406	G	T	Q6ZNB7-1	NP_001004320.1	65	22	22	T	K	Y21-p	QGFRMLFyTMKPSET
AGR2.p.153	1	7	16834581	C	T	O95994-1	NP_006399.1	457	153	153	E	K	Y152-p	YsNRLyAyEPADtAL
AHCY.p.431	2	20	32868848	G	A	P23526-1	NP_000678.1	1291	431	431	R	C	Y430-p	GPFkPDHyrY_____
AHNAK.p.5837	1	11	62284380	C	T	Q09666-1	NP_001333374.1|NP_001333375.1|NP_001611.1	17509	5837	5837	E	K	Y5836-p	GskskGHyEVtGsDD
AHNAK2.p.60	3	14	105423782	C	T	Q8IVF2-1	NP_612429.2	178	60	60	E	K	Y59-p	PQGSSPVyEYTTEAA
AIDA.p.277	2	1	222843325	C	A	Q96BJ3-1	NP_073742.2	831	277	277	K	N	Y276-p	GPIVIELyKKPTDFK
AIFM2.p.221	2	10	71876485	C	T	Q9BRQ8-1	NP_001185625.1|NP_116186.1	662	221	221	R	Q	Y220-p	EELPLNEyREyIkVQ
AK5.p.523	5	1	78001670	C	A	Q9Y6K8-1	NP_777283.1	1567	523	523	R	R	Y522-p	AKRLEAyyRASIPVI
AK5.p.523	5	1	78001671	G	T	Q9Y6K8-1	NP_777283.1	1568	523	523	R	L	Y522-p	AKRLEAyyRASIPVI
AK5.p.93	2	1	77759507	C	T	Q9Y6K8-1	NP_777283.1	277	93	93	R	W	Y92-p	PENSNFPyRRYDRLP
AK6.p.104	2	5	68651492	C	T	Q9Y3D8-1	NP_057367.1	310	104	104	E	K	Y103-p	RTDTNVLyERLETRG
AK9.p.958	3	6	109871384	C	T	Q5TCS8-4	NP_001138600.2	2873	958	958	R	Q	Y957-p	NTEEAAKyREKIYYF
AK9.p.958	3	6	109871385	G	A	Q5TCS8-4	NP_001138600.2	2872	958	958	R	*	Y957-p	NTEEAAKyREKIYYF
AKAP8.p.147	5	19	15484083	C	A	O43823-1	NP_005849.1	440	147	147	R	L	Y146-p	CLPEHNPyRPsySyD
AKAP8.p.147	5	19	15484083	C	T	O43823-1	NP_005849.1	440	147	147	R	H	Y146-p	CLPEHNPyRPsySyD
AKNA.p.377	4	9	117138957	C	T	Q7Z591-1	NP_001304879.1|NP_110394.3	1130	377	377	R	H	Y376-p	RFPKDESyRPPKSRS
AKNA.p.377	4	9	117138958	G	A	Q7Z591-1	NP_001304879.1|NP_110394.3	1129	377	377	R	C	Y376-p	RFPKDESyRPPKSRS
AKR1B1.p.41	3	7	134136450	C	T	P15121-1	NP_001619.1	122	41	41	R	H	Y40-p	KVAIDVGyRHIDCAH
AKR1B10.p.41	2	7	134215450	G	A	O60218-1	NP_064695.3	122	41	41	R	Q	Y40-p	KVAIDAGyRHIDCAy
AKR1B10.p.41	2	7	134215449	C	T	O60218-1	NP_064695.3	121	41	41	R	W	Y40-p	KVAIDAGyRHIDCAy
AKR1D1.p.50	15	7	137773403	A	G	P51857-1	NP_005980.1	150	50	50	R	R	Y49-p	KVAIDTGyRHIDGAy
AKR1D1.p.50	15	7	137773402	G	A	P51857-1	NP_005980.1	149	50	50	R	Q	Y49-p	KVAIDTGyRHIDGAy
AKR1D1.p.50	15	7	137773401	C	A	P51857-1	NP_005980.1	148	50	50	R	R	Y49-p	KVAIDTGyRHIDGAy
AKT1.p.418	6	14	105238710	C	T	P31749-1	NP_001014431.1|NP_001014432.1|NP_005154.2	1252	418	418	E	K	Y417-p	GIVWQHVyEKkLSPP
AKTIP.p.101	12	16	53529186	G	A	Q9H8T0-1	NP_001012398.1|NP_071921.1	301	101	101	R	C	Y100-p	GVYVQPsyRSALMWF
AKTIP.p.101	12	16	53529185	C	T	Q9H8T0-1	NP_001012398.1|NP_071921.1	302	101	101	R	H	Y100-p	GVYVQPsyRSALMWF
ALDH16A1.p.483	1	19	49967898	G	A	Q8IZ83-1	NP_699160.2	1447	483	483	E	K	Y482-p	HGGPDGLyEYLRPSG
ALDH1L2.p.128	1	12	105464393	T	C	Q3SY69-1	NP_001029345.2	383	128	128	H	R	Y127-p	PKHGsIIyHPSILPR
ALDH3A1.p.273	3	17	19643781	C	T	P30838-1	NP_000682.3|NP_001128639.1|NP_001128640.1	817	273	273	G	R	Y272-p	KKSLkEFyGEDAkKS
ALDOA.p.139	36	16	30080176	G	A	P04075-1	NP_000025.1|NP_001121089.1|NP_908930.1|NP_908932.1	417	139	139	K	K	Y138-p	LsErCAQykkDGADF
ALK.p.1132	1	2	29445439	C	T	Q9UM73-1	NP_004295.2	3394	1132	1132	E	K	Y1131-p	HGAFGEVyEGQVSGM
ALK.p.1279	3	2	29432652	C	A	Q9UM73-1	NP_004295.2	3836	1279	1279	R	M	Y1278-p	FGMARDIyRASyyRK
ALK.p.1360	4	2	29419722	G	T	Q9UM73-1	NP_004295.2	4078	1360	1360	R	R	Y1359-p	KNCPGPVyRIMTQCW
ALKBH5.p.373	2	17	18111642	G	A	Q6P6C2-2	NP_060228.3	1117	373	373	E	K	Y372-p	ENYWRKsyEssEDCs
ALMS1.p.1061	3	2	73676839	A	G	Q8TCU4-1	NP_055935.4	3182	1061	1061	Q	R	Y1060-p	REkPSVLyPQVLSDs
ALMS1.p.454	1	2	73659348	A	G	Q8TCU4-1	NP_055935.4	1361	454	454	H	R	Y453-p	KPTRESEyHSSDLRM
ALOX5.p.102	1	10	45878085	G	A	P09917-1	NP_000689.1	305	102	102	R	H	Y101-p	DyIEFPCyRWItGDV
ALPK1.p.718	6	4	113352855	C	T	Q96QP1-1	NP_001095876.1|NP_079420.3	2152	718	718	R	C	Y717-p	SAHSRPsyRSAsWSS
ALPK1.p.718	6	4	113352856	G	A	Q96QP1-1	NP_001095876.1|NP_079420.3	2153	718	718	R	H	Y717-p	SAHSRPsyRSAsWSS
ALPK3.p.1633	3	15	85406027	G	A	Q96L96-1	NP_065829.3	4897	1633	1633	G	R	Y1632-p	AsQAKVIyGLEPIFE
ALPP.p.416	1	2	233246014	G	A	P05187-1	NP_001623.3	1246	416	416	G	R	Y415-p	kAytVLLyGNGPGyV
AMOTL2.p.93	1	3	134089998	C	T	Q9Y2J4-1	-	278	93	93	R	Q	Y92-p	HLAENTLyRLCPQPS
ANAPC10.p.182	15	4	145916538	C	T	Q9UM13-1	NP_001243635.1|NP_001243636.1|NP_001243637.1|NP_055700.2	545	182	182	R	H	Y181-p	TtIDFMMyRSIR___
ANAPC10.p.182	15	4	145916539	G	A	Q9UM13-1	NP_001243635.1|NP_001243636.1|NP_001243637.1|NP_055700.2	544	182	182	R	C	Y181-p	TtIDFMMyRSIR___
ANGPT1.p.402	2	8	108276579	C	G	Q15389-1	NP_001137.2	1206	402	402	R	S	Y401-p	IGNEKQNyRLyLkGH
ANGPTL2.p.454	4	9	129851338	G	A	Q9UKU9-1	NP_036230.1	1362	454	454	R	R	Y453-p	SNLNGVWyRGGHYRS
ANGPTL7.p.146	1	1	11252386	A	C	O43827-1	NP_066969.1	436	146	146	K	Q	Y145-p	NYRISGVyKLPPDDF
ANK1.p.1231	1	8	41550331	T	G	P16157-1	NP_065209.2	3693	1231	1231	K	N	Y1230-p	VNFAtLLyKELTAVP
ANK1.p.1751	3	8	41525928	C	T	P16157-1	NP_065209.2	5251	1751	1751	E	K	Y1750-p	EPGGSQEyEKVLVSV
ANK1.p.217	6	8	41582036	C	T	P16157-1	NP_065209.2	649	217	217	E	K	Y216-p	PLHIAAHyENLNVAQ
ANK3.p.1457	3	10	61840357	C	T	Q12955-3	NP_066267.2	4370	1457	1457	R	Q	Y1456-p	ALRKRysyLtEPGMs
ANK3.p.1457	3	10	61840358	G	A	Q12955-3	NP_066267.2	4369	1457	1457	R	*	Y1456-p	ALRKRysyLtEPGMs
ANK3.p.29	1	10	62149211	C	T	Q12955-3	NP_066267.2	86	29	29	R	H	Y28-p	KsDANAsyLRAARAG
ANK3.p.3134	2	10	61831238	G	T	Q12955-3	NP_066267.2	9401	3134	3134	T	K	Y3133-p	QETRGTFyTTRQQKQ
ANKFN1.p.256	1	17	54450163	G	T	Q8N957-1	NP_694960.2	767	256	256	R	L	Y255-p	LKAWEWRyRLYRRMK
ANKLE2.p.220	3	12	133327418	C	T	Q86XL3-1	NP_055929.1	658	220	220	E	K	Y219-p	RNERIyVyENkkEAL
ANKRD13A.p.486	3	12	110471709	G	A	Q8IZ07-1	NP_149112.1	1456	486	486	E	K	Y485-p	VHLQDEDyEIMQFAI
ANKRD30B.p.1380	1	18	14852439	A	C	Q9BXX2-1	NP_001138501.1	4139	1380	1380	K	T	Y1379-p	REVSIKKyKYFSNFL
ANKRD31.p.407	1	5	74489214	T	G	Q8N7Z5-1	NP_001157915.1	1220	407	407	K	T	Y406-p	AKYSDHMyKMPEKIL
ANKRD52.p.913	4	12	56638205	G	A	Q8NB46-1	NP_775866.2	2737	913	913	R	*	Y912-p	AAVEFLLyRGkADLT
ANLN.p.1119	1	7	36492190	A	C	Q9NQW6-1	NP_061155.2	3356	1119	1119	K	T	Y1118-p	LWQPDACyKPIGKP_
ANO1.p.303	2	11	69970465	G	A	Q5XXA6-1	NP_060513.5	907	303	303	E	K	Y302-p	FNDRKLLyEEWARYG
ANO5.p.454	1	11	22279254	C	A	Q75V66-1	NP_998764.1	1361	454	454	T	K	Y453-p	MEPyMPLytRIPWYF
ANO6.p.809	3	12	45816745	G	A	Q4KMQ2-1	NP_001020527.2	2426	809	809	R	H	Y808-p	GNHTTCRyRDFRYPP
ANPEP.p.442	6	15	90346989	G	A	P15144-1	NP_001141.2	1326	442	442	R	R	Y441-p	LMVLNDVyRVMAVDA
ANTXR1.p.426	2	2	69409715	G	A	Q9H6X2-1	NP_115584.1	1276	426	426	E	K	Y425-p	VkMPEQEyEFPEPRN
ANXA11.p.494	6	10	81915646	C	T	P50995-1	NP_001148.1|NP_001265336.1|NP_001265337.1|NP_665875.1|NP_665876.	1481	494	494	R	Q	Y493-p	sGDtsGDyRKILLkI
ANXA2.p.76	3	15	60656645	G	T	P07355-1	NP_001002857.1|NP_001129487.1|NP_004030.1	226	76	76	Q	K	Y75-p	RQDIAFAyQRRTKkE
ANXA6.p.11	4	5	150519792	G	A	P08133-1	NP_001146.2	31	11	11	R	W	Y10-p	kPAQGAkyrGsIHDF
ANXA6.p.11	4	5	150519791	C	T	P08133-1	NP_001146.2	32	11	11	R	Q	Y10-p	kPAQGAkyrGsIHDF
ANXA6.p.314	3	5	150507777	C	A	P08133-1	NP_001146.2	942	314	314	K	N	Y313-p	kNDTsGEykKTLLKL
AP3B1.p.275	1	5	77477450	C	T	O00203-1	NP_003655.3	823	275	275	E	K	Y274-p	EDNGKNFyEsDDDQK
AP3D1.p.800	2	19	2114772	T	G	O14617-1	NP_003929.4	2398	800	800	R	R	Y799-p	DKDPNDPyRALDIDL
AP3M2.p.61	9	8	42012386	C	T	P53677-1	NP_001127768.1|NP_006794.1	181	61	61	R	C	Y60-p	HHYLLsVyRHKIFFV
AP3M2.p.61	9	8	42012387	G	A	P53677-1	NP_001127768.1|NP_006794.1	182	61	61	R	H	Y60-p	HHYLLsVyRHKIFFV
AP5M1.p.204	1	14	57741499	A	C	Q9H0R1-1	NP_060699.3	612	204	204	K	N	Y203-p	PAWkTGTykGkPQVS
APBA1.p.123	4	9	72131759	C	A	Q02410-1	NP_001154.2	368	123	123	R	L	Y122-p	ESAyAVQyRPEAEEy
APBA1.p.123	4	9	72131760	G	A	Q02410-1	NP_001154.2	367	123	123	R	W	Y122-p	ESAyAVQyRPEAEEy
APBA1.p.227	2	9	72131446	G	A	Q02410-1	NP_001154.2	681	227	227	R	R	Y226-p	ERDEAAAyRQEALGA
APBB1IP.p.381	2	10	26830607	T	C	Q7Z5R6-1	NP_061916.3	1141	381	381	C	R	Y380-p	KYkAPTDyCFVLkHP
APEX1.p.185	3	14	20925263	C	T	P27695-1	NP_001231178.1|NP_001632.2|NP_542379.1|NP_542380.1	553	185	185	R	W	Y184-p	RGLVRLEyRQRWDEA
APOB.p.277	2	2	21257763	C	T	P04114-1	NP_000375.2	829	277	277	G	R	Y276-p	PFSYKNKyGMVAQVT
APOB.p.4117	1	2	21225945	G	T	P04114-1	NP_000375.2	12349	4117	4117	Q	K	Y4116-p	QNNAEWVyQGAIRQI
APOBR.p.383	2	16	28507536	G	A	Q0VD83-1	-	1147	383	383	G	R	Y382-p	LGVRQTEyGAVPGER
APPBP2.p.518	2	17	58525148	G	A	Q92624-1	NP_006371.2	1552	518	518	R	*	Y517-p	YSGLEYDyRGLIkLY
APTX.p.210	2	9	32984812	G	C	Q7Z2E3-1	NP_001182177.1	629	210	210	P	R	Y209-p	VVVIKDKyPKARyHW
ARAF.p.297	1	X	47426645	G	A	P10398-1	NP_001645.1	890	297	297	R	Q	Y296-p	KKVkNLGyRDsGyyW
ARAP1.p.976	1	11	72408394	C	T	Q96P48-6	NP_001035207.1	2927	976	976	R	H	Y975-p	SDIPVIVyRCVDYIT
ARAP1.p.993	1	11	72408216	C	T	Q96P48-6	NP_001035207.1	2978	993	993	R	H	Y992-p	GLTSEGIyRKCGQTS
ARAP3.p.1409	1	5	141033927	C	T	Q8WWN8-1	NP_071926.4	4225	1409	1409	E	K	Y1408-p	PVyEEPVyEEVGAFP
ARAP3.p.423	1	5	141052318	T	G	Q8WWN8-1	NP_071926.4	1268	423	423	K	T	Y422-p	sPGELALyKSEQAFS
ARAP3.p.942	2	5	141041799	G	A	Q8WWN8-1	NP_071926.4	2824	942	942	R	W	Y941-p	GLRLEGVyRKGGARA
ARAP3.p.942	2	5	141041798	C	T	Q8WWN8-1	NP_071926.4	2825	942	942	R	Q	Y941-p	GLRLEGVyRKGGARA
AREL1.p.85	1	14	75150226	T	G	O15033-1	NP_001034568.1	254	85	85	K	T	Y84-p	AFRVHLFyKNGQPFP
ARF1.p.36	9	1	228284922	A	C	P84077-1	NP_001019397.1|NP_001019398.1|NP_001019399.1|NP_001649.1	107	36	36	K	T	Y35-p	AGKTTILykLkLGEI
ARF4.p.168	1	3	57557980	C	T	P18085-1	NP_001651.1	502	168	168	E	K	Y167-p	ATQGTGLyEGLDWLS
ARFGAP3.p.474	2	22	43195156	G	C	Q9NP61-1	NP_055385.3	1422	474	474	S	R	Y473-p	RkQPAGNySLSSVLP
ARFGEF1.p.663	1	8	68178377	C	T	Q9Y6D6-1	NP_006412.2	1987	663	663	G	R	Y662-p	HPETINRyGsLNsLE
ARFGEF2.p.1633	2	20	47641991	G	A	Q9Y6D5-1	NP_006411.2	4897	1633	1633	E	K	Y1632-p	SKAFNSNyEQRTVLW
ARFIP2.p.105	4	11	6500372	T	A	P53365-1	NP_036534.1	313	105	105	K	*	Y104-p	KKWGINtyKCTKQLL
ARHGAP1.p.145	2	11	46703617	G	A	Q07960-1	NP_004299.1	433	145	145	R	W	Y144-p	LSWLRDAyREFDRKY
ARHGAP23.p.91	3	17	36619105	G	A	Q9P227-1	NP_001186346.1	272	91	91	R	H	Y90-p	GGGPSPRyRLEPMDT
ARHGAP32.p.2006	1	11	128839050	G	T	A7KAX9-1	NP_001136157.1	6016	2006	2006	Q	K	Y2005-p	ERDPSVLyQyQPHGK
ARHGAP39.p.8	2	8	145830978	C	T	Q9C0H5-1	NP_001295136.1|NP_001295137.1	22	8	8	E	K	Y7-p	_MSQTQDyECRSHNV
ARHGAP39.p.884	2	8	145758653	G	T	Q9C0H5-1	NP_001295136.1|NP_001295137.1	2652	884	884	S	R	Y883-p	STYAKYCyHKLQKAA
ARHGAP6.p.408	2	X	11204406	C	T	O43182-1	NP_038286.2	1223	408	408	R	K	Y407-p	KLsLNPIyRQVPRLV
ARHGDIB.p.49	9	12	15103500	C	A	P52566-1	NP_001166.3|NP_001308349.1|NP_001308350.1|NP_001308351.1|NP_0013	147	49	49	K	N	Y48-p	DDEsLIkyKktLLGD
ARHGEF15.p.232	4	17	8216332	G	A	O94989-1	NP_079290.1|NP_776089.2	694	232	232	E	K	Y231-p	RWVPVGGyEEVPRVP
ARHGEF26.p.381	6	3	153847381	A	G	Q96DR7-1	NP_001238891.1|NP_056410.3	1142	381	381	Q	R	Y380-p	GEENAVLyQNYKEKA
ARHGEF28.p.12	2	5	73045662	G	A	Q8N1W1-1	NP_001171164.1	34	12	12	G	R	Y11-p	sCsEAPLyGQMMIYA
ARHGEF5.p.837	1	7	144062271	A	G	Q12774-1	NP_005426.2	2509	837	837	R	G	Y836-p	APGSSRIyRPLPPLP
ARHGEF7.p.786	1	13	111944624	G	T	Q14155-4	NP_001106983.1	2357	786	786	R	I	Y785-p	SIWTAHsyRMGSTSR
ARID4B.p.336	4	1	235386539	C	T	Q4LE39-1	NP_001193723.1|NP_057458.4	1007	336	336	R	Q	Y335-p	NKRPVLGyRNLNLFK
ARL1.p.59	3	12	101796692	T	C	P40616-1	NP_001168.1	175	59	59	K	E	Y58-p	FNVETVTyKNLkFQV
ARL13B.p.321	2	3	93762021	A	T	Q3SXY8-1	NP_001167621.1|NP_878899.1	961	321	321	K	*	Y320-p	EFGLVENykEALTQQ
ARL2BP.p.129	4	16	57284415	G	A	Q9Y2Y0-1	NP_036238.1	386	129	129	R	K	Y128-p	FKEMFLDyRAEKEGR
ARMC2.p.17	1	6	109175520	A	G	Q8NEN0-1	NP_115507.4	50	17	17	Q	R	Y16-p	LGKLDPFyQPSVSKQ
ARNTL.p.405	2	11	13397198	A	C	O00327-2	NP_001284648.1|NP_001284651.1	1214	405	405	K	T	Y404-p	EkIttNCyKFKIkDG
ARPC2.p.254	6	2	219114171	A	G	O15144-1	NP_005722.1|NP_690601.1	761	254	254	H	R	Y253-p	TFRDyLHyHIkCSKA
ARSG.p.205	1	17	66352854	G	A	Q96EG1-1	NP_001254656.1|NP_055775.2	613	205	205	E	K	Y204-p	TDVALPLyENLNIVE
ART3.p.255	1	4	77003670	G	A	Q13508-1	NP_001123488.1	763	255	255	E	K	Y254-p	INKtCsHyECAFLGG
ASAH1.p.44	1	8	17928894	C	G	Q13510-1	NP_808592.2	131	44	44	R	T	Y43-p	YPPsGPtyRGAVPWY
ASAP3.p.77	3	1	23782492	C	T	Q8TDY4-1	NP_060177.2	230	77	77	R	Q	Y76-p	HVENEEQyREAVESL
ASCC3.p.1108	3	6	101095256	C	A	Q8N3C0-1	NP_006819.2	3324	1108	1108	R	S	Y1107-p	KRWPtMtyRLLNLSK
ASCC3.p.1108	3	6	101095256	C	G	Q8N3C0-1	NP_006819.2	3324	1108	1108	R	S	Y1107-p	KRWPtMtyRLLNLSK
ASIC3.p.430	1	7	150748970	G	A	Q9UHC3-1	NP_004760.1	1288	430	430	E	K	Y429-p	TVEQKKAyEMSELLG
ASPM.p.2677	2	1	197070351	C	T	Q8IZT6-1	NP_060606.3	8030	2677	2677	R	K	Y2676-p	VICIQSyyRGFKVRK
ASTN1.p.1264	1	1	176833537	G	C	O14525-1	NP_004310.1	3792	1264	1264	S	R	Y1263-p	LKyLGCRySEIKPYG
ATF4.p.296	3	22	39918438	G	A	P18848-1	NP_001666.2|NP_877962.1	887	296	296	R	H	Y295-p	NKTAAtRyRQKkRAE
ATF5.p.226	6	19	50436176	C	T	Q9Y2D1-1	NP_001180575.1|NP_001277675.1|NP_036200.2	676	226	226	R	C	Y225-p	NKsAALRyRQRkRAE
ATG2B.p.2013	3	14	96752292	C	T	Q96BY7-1	NP_060506.5	6037	2013	2013	E	K	Y2012-p	TDTAQTIyEtAAREH
ATG2B.p.365	5	14	96800138	C	T	Q96BY7-1	NP_060506.5	1094	365	365	R	Q	Y364-p	PMQQEDEyRIQMELN
ATG2B.p.365	5	14	96800138	C	A	Q96BY7-1	NP_060506.5	1094	365	365	R	L	Y364-p	PMQQEDEyRIQMELN
ATG4D.p.102	1	19	10655528	G	A	Q86TL0-1	NP_116274.3	305	102	102	R	H	Y101-p	IHLCGRRyRFEGEGD
ATG7.p.39	1	3	11340285	G	A	O95352-1	NP_006386.1	116	39	39	R	Q	Y38-p	TQKKLNEyRLDEAPK
ATP10D.p.310	1	4	47537964	A	C	Q9P241-1	NP_065186.3	929	310	310	K	T	Y309-p	LNNsGPRyKRSKLER
ATP13A1.p.1092	3	19	19756768	T	G	Q9HD20-1	NP_065143.2	3275	1092	1092	K	T	Y1091-p	QEQFVDLyKEFEPSL
ATP1A2.p.906	1	1	160106697	G	A	P50993-1	NP_000693.1	2716	906	906	E	K	Y905-p	SYGQEWtyEQRKVVE
ATP2B3.p.1127	2	X	152845472	G	A	Q16720-1	NP_001001344.1	3379	1127	1127	E	K	Y1126-p	KAFRSSLyEGLEKPE
ATP4B.p.90	5	13	114307723	C	G	P51164-1	NP_000696.1	268	90	90	G	R	Y89-p	VtLRPDVyGEKGLEI
ATP4B.p.90	5	13	114307723	C	T	P51164-1	NP_000696.1	268	90	90	G	R	Y89-p	VtLRPDVyGEKGLEI
ATP4B.p.99	1	13	114307694	G	T	P51164-1	NP_000696.1	297	99	99	N	K	Y98-p	EKGLEIVyNVSDNRT
ATP5A1.p.441	4	18	43666187	G	T	P25705-1	NP_001001937.1|NP_004037.1	1321	441	441	R	S	Y440-p	MkLELAQyREVAAFA
ATP5J.p.68	5	21	27097624	G	T	P18859-1	NP_001003696.1|NP_001003697.1|NP_001003703.1|NP_001307195.1|NP_0	202	68	68	Q	K	Y67-p	PVDAssEyQQELERE
ATP6AP1L.p.213	4	5	81614083	A	G	Q52LC2-1	NP_001017971.1	639	213	213	K	K	Y212-p	RSQGAECyKLRSQQI
ATP6V1A.p.580	1	3	113524349	A	C	P38606-1	NP_001681.2	1738	580	580	K	Q	Y579-p	EHMGDILykLSSMkF
ATP6V1E1.p.58	1	22	18096014	C	T	P36543-1	NP_001687.1	172	58	58	E	K	Y57-p	RLkIMEyyEkKEKQI
ATP6V1G2.p.48	6	6	31513927	G	A	O95670-1	NP_569730.1	142	48	48	R	C	Y47-p	AQMEVEQyRREREHE
ATP6V1G2.p.48	6	6	31513926	C	T	O95670-1	NP_569730.1	143	48	48	R	H	Y47-p	AQMEVEQyRREREHE
ATP7A.p.1460	2	X	77301944	C	A	Q04656-1	NP_000043.4	4380	1460	1460	S	R	Y1459-p	LLDRIVNysRAsINs
ATP7A.p.344	1	X	77245149	G	C	Q04656-1	NP_000043.4	1031	344	344	R	T	Y343-p	EAVsPGLyRVsITsE
ATP8B1.p.659	8	18	55336670	C	T	O43520-1	NP_005594.1	1977	659	659	K	K	Y658-p	LRTLCLCyKEIEEKE
ATP8B1.p.659	8	18	55336670	C	T	O43520-1	-	1977	659	659	K	K	Y658-p	LRTLCLCyKEIEEKE
ATP9A.p.489	2	20	50273518	C	T	O75110-1	NP_006036.1	1465	489	489	E	K	Y488-p	QAEAEkQyEDSCRVY
ATPAF2.p.244	2	17	17924438	T	C	Q8N5M1-1	NP_663729.1	731	244	244	Q	R	Y243-p	LSRLEEEyQIQKWGN
ATR.p.311	2	3	142281312	C	T	Q13535-1	NP_001175.2	932	311	311	R	K	Y310-p	FPFEAEAyRNIEPVY
ATXN2L.p.745	1	16	28845724	C	T	Q8WWM7-1	NP_009176.2	2233	745	745	R	W	Y744-p	VPGQQGKyRGAKGSL
ATXN3.p.59	2	14	92563031	C	T	P54252-1	-	176	59	59	R	H	Y58-p	GGVTsEDyRtFLQQP
AXIN1.p.797	5	16	339512	C	T	O15169-1	NP_003493.1	2390	797	797	R	H	Y796-p	FCGEPIPyRTLVRGR
AXIN1.p.797	5	16	339513	G	A	O15169-1	NP_003493.1	2389	797	797	R	C	Y796-p	FCGEPIPyRTLVRGR
AXIN1.p.797	5	16	339513	G	T	O15169-1	NP_003493.1	2389	797	797	R	S	Y796-p	FCGEPIPyRTLVRGR
AXL.p.704	5	19	41762430	C	T	P30530-1	NP_068713.2	2110	704	704	R	C	Y703-p	kIyNGDyyRQGRIAk
AXL.p.704	5	19	41762431	G	A	P30530-1	NP_068713.2	2111	704	704	R	H	Y703-p	kIyNGDyyRQGRIAk
B4GALNT2.p.542	1	17	47247013	C	T	Q8NHY0-1	NP_703147.2	1624	542	542	R	W	Y541-p	LEKTyNTyRSNtLTR
B4GALNT4.p.391	2	11	376150	G	A	Q76KP1-1	NP_848632.2	1172	391	391	R	H	Y390-p	ETDNKCFyRESPLYL
B4GALNT4.p.391	2	11	376149	C	T	Q76KP1-1	NP_848632.2	1171	391	391	R	C	Y390-p	ETDNKCFyRESPLYL
B4GALT6.p.356	2	18	29205658	C	A	Q9UBX8-1	NP_004766.2	1068	356	356	R	S	Y355-p	DGLNNLIyRPKILVD
BAG5.p.242	2	14	104026778	G	A	Q9UL15-1	NP_001015048.1|NP_004864.1	724	242	242	R	W	Y241-p	GRTEIRNyRREVVED
BAK1.p.109	2	6	33543100	C	T	Q16611-1	NP_001179.1	325	109	109	E	K	Y108-p	QPTAENAyEyFTKIA
BBS1.p.382	1	11	66293627	G	A	Q8NFJ9-1	NP_078925.3	1144	382	382	G	R	Y381-p	TSLCFGRyGREDNtL
BBS7.p.616	3	4	122749600	T	C	Q8IWZ6-1	NP_789794.1	1847	616	616	Q	R	Y615-p	LIHPKLEyQLLLAkk
BCAR1.p.193	1	16	75276424	G	T	P56945-1	NP_055382.2	577	193	193	Q	K	Y192-p	AGMGHDIyQVPPSMD
BCAR1.p.225	1	16	75271203	C	T	P56945-1	NP_055382.2	673	225	225	E	K	Y224-p	RVGQGyVyEAAQPEQ
BCAR1.p.654	1	16	75268837	C	T	P56945-1	NP_055382.2	1960	654	654	E	K	Y653-p	QDsPDGQyENSEGGW
BCAS2.p.194	1	1	115110849	C	T	O75934-1	NP_005863.1	580	194	194	E	K	Y193-p	VSLVSKNyEIERTIV
BCAS2.p.24	1	1	115124143	C	T	O75934-1	NP_005863.1	70	24	24	E	K	Y23-p	LPYFDQGyEAPGVRE
BCHE.p.506	1	3	165547306	C	T	P06276-1	NP_000046.1	1516	506	506	G	R	Y505-p	RWANFAKyGNPNETQ
BCKDHA.p.346	1	19	41928944	G	A	P12694-1	NP_000700.1	1037	346	346	R	H	Y345-p	tsDDssAyRsVDEVN
BCL6.p.158	8	3	187447720	C	T	P41182-1	NP_001124317.1|NP_001697.2	473	158	158	R	Q	Y157-p	MPQDIMAyRGREVVE
BCL6.p.158	8	3	187447721	G	A	P41182-1	NP_001124317.1|NP_001697.2	472	158	158	R	W	Y157-p	MPQDIMAyRGREVVE
BCL6.p.575	4	3	187443402	C	T	P41182-1	NP_001124317.1|NP_001697.2	1724	575	575	R	H	Y574-p	VHtGEkPyRCNICGA
BCL6.p.575	4	3	187443403	G	A	P41182-1	NP_001124317.1|NP_001697.2	1723	575	575	R	C	Y574-p	VHtGEkPyRCNICGA
BCLAF1.p.409	3	6	136597437	C	T	Q9NYF8-1	NP_055554.1	1226	409	409	R	K	Y408-p	DtEEtEDyRQFRksV
BCLAF1.p.409	3	6	136597437	C	G	Q9NYF8-1	NP_055554.1	1226	409	409	R	T	Y408-p	DtEEtEDyRQFRksV
BCLAF1.p.731	4	6	136590601	C	T	Q9NYF8-1	NP_055554.1	2193	731	731	K	K	Y730-p	QEKtPKDykEyKSYK
BCLAF1.p.734	7	6	136590592	T	C	Q9NYF8-1	NP_055554.1	2202	734	734	K	K	Y733-p	tPKDykEyKSYKDDS
BCLAF1.p.734	7	6	136590593	T	G	Q9NYF8-1	NP_055554.1	2201	734	734	K	T	Y733-p	tPKDykEyKSYKDDS
BCLAF1.p.89	1	6	136599753	T	C	Q9NYF8-1	NP_055554.1	266	89	89	H	R	Y88-p	yQGGGGryHrGGyrP
BCLAF1.p.94	8	6	136599738	C	A	Q9NYF8-1	NP_055554.1	281	94	94	R	I	Y93-p	GryHrGGyrPVWNRR
BCLAF1.p.94	8	6	136599738	C	T	Q9NYF8-1	NP_055554.1	281	94	94	R	K	Y93-p	GryHrGGyrPVWNRR
BCOR.p.150	2	X	39934150	T	C	Q6W2J9-1	NP_001116857.1	449	150	150	K	R	Y149-p	PNGFSAIyktPPGIQ
BCR.p.1090	1	22	23653970	G	A	P11274-1	NP_004318.3	3269	1090	1090	R	H	Y1089-p	GMEEVGIyRVSGVAT
BCR.p.277	2	22	23523977	A	G	P11274-1	NP_004318.3	830	277	277	Q	R	Y276-p	PPWPPLEyQPyQsIy
BCR.p.555	1	22	23603638	G	A	P11274-1	NP_004318.3	1663	555	555	E	K	Y554-p	FFkVPELyEIHkEFy
BEGAIN.p.589	2	14	101004323	C	T	Q9BUH8-1	NP_001153003.1|NP_065887.1	1765	589	589	G	R	Y588-p	SLTKAQLyGtLLN__
BEST4.p.34	1	1	45253276	C	A	Q8NFU0-1	NP_695006.1	102	34	34	K	N	Y33-p	GSIYKLLyKEFLLFG
BHLHB9.p.204	5	X	102004533	G	A	Q6PI77-1	NP_001135996.1|NP_001135997.1|NP_001135998.1|NP_001135999.1|NP_0	610	204	204	E	K	Y203-p	IVKPQPVyEINEkNR
BICD1.p.301	2	12	32458954	G	A	Q96G01-1	NP_001705.2	903	301	301	R	R	Y300-p	LVKLNGDyRtPtLRk
BICD2.p.558	1	9	95481255	G	T	Q8TD16-1	NP_056065.1	1672	558	558	R	S	Y557-p	NRVMLDyyREGQGGA
BIRC6.p.302	2	2	32617172	G	C	Q9NR09-1	NP_057336.3	905	302	302	R	T	Y301-p	TSWPHVGyRWAQPDP
BIRC6.p.576	1	2	32640086	A	C	Q9NR09-1	NP_057336.3	1727	576	576	K	T	Y575-p	LAGGLLtyKsPAtsP
BIRC6.p.634	2	2	32640261	C	G	Q9NR09-1	NP_057336.3	1902	634	634	S	R	Y633-p	tLPVLLLySIKEsDE
BLK.p.390	1	8	11418950	C	A	P51451-1	NP_001706.2	1169	390	390	T	K	Y389-p	ARIIDSEyTAQEGAk
BMP15.p.379	4	X	50659565	G	A	O95972-1	NP_005439.2	1137	379	379	K	K	Y378-p	EANGSILyKEYEGMI
BMP2K.p.1013	2	4	79832739	G	A	Q9NSY1-1	NP_942595.1	3038	1013	1013	R	H	Y1012-p	KKTLKPtyRtPERAR
BMP2K.p.258	3	4	79772099	A	G	Q9NSY1-1	NP_942595.1	772	258	258	K	E	Y257-p	WALGCLLyKLCFFTL
BMPR2.p.248	2	2	203383667	A	T	Q13873-1	NP_001195.2	744	248	248	R	S	Y247-p	FINEKNIyRVPLMEH
BMPR2.p.590	3	2	203420156	G	A	Q13873-1	NP_001195.2	1768	590	590	E	K	Y589-p	KNRNsINyERQQAQA
BPTF.p.1624	2	17	65908493	G	A	Q12830-1	-	4871	1624	1624	R	Q	Y1623-p	ssDAEGNyRDsLEtL
BPTF.p.849	16	17	65889598	G	C	Q12830-1	-	2546	849	849	R	P	Y848-p	kLGQEGkyRVyHNQY
BPTF.p.849	16	17	65889599	C	T	Q12830-1	-	2547	849	849	R	R	Y848-p	kLGQEGkyRVyHNQY
BPTF.p.849	16	17	65889598	G	A	Q12830-1	-	2546	849	849	R	H	Y848-p	kLGQEGkyRVyHNQY
BPTF.p.849	16	17	65889599	C	A	Q12830-1	-	2547	849	849	R	R	Y848-p	kLGQEGkyRVyHNQY
BRCA1.p.979	4	17	41244612	C	T	P38398-1	NP_009225.1	2936	979	979	R	H	Y978-p	HGLLQNPyRIPPLFP
BRCA1.p.979	4	17	41244613	G	A	P38398-1	NP_009225.1	2935	979	979	R	C	Y978-p	HGLLQNPyRIPPLFP
BRDT.p.336	3	1	92443762	A	C	Q58F21-1	NP_001229734.2|NP_001717.3|NP_997072.2	1007	336	336	K	T	Y335-p	NQEyKDAykFAADVR
BRPF3.p.721	2	6	36178287	C	T	Q9ULD4-1	NP_056510.2	2161	721	721	R	C	Y720-p	sPKLEDFyRFSWEDV
BRPF3.p.721	2	6	36178288	G	A	Q9ULD4-1	NP_056510.2	2162	721	721	R	H	Y720-p	sPKLEDFyRFSWEDV
BRWD1.p.552	3	21	40636822	C	T	Q9NSI6-1	NP_061836.2	1654	552	552	E	K	Y551-p	GFGCSKPyEKIPDQM
BSCL2.p.107	18	11	62462159	G	A	Q96G97-2	NP_116056.3	319	107	107	R	C	Y106-p	VLMYGQPyRVtLELE
BSCL2.p.107	18	11	62462158	C	T	Q96G97-2	NP_116056.3	320	107	107	R	H	Y106-p	VLMYGQPyRVtLELE
BSG.p.300	2	19	581420	C	G	P35613-1	NP_001719.2	898	300	300	R	G	Y299-p	MEADPGQyRCNGTSS
BST1.p.264	1	4	15720616	G	A	Q10588-1	NP_004325.2	791	264	264	R	Q	Y263-p	QYSCINDyRPVKLLQ
BTBD11.p.894	2	12	108029110	G	A	A6QL63-1	NP_001018082.1	2680	894	894	G	R	Y893-p	CVIFtHCyGPYPIPK
BTG3.p.173	1	21	18970936	T	C	Q14201-1	NP_006797.3	518	173	173	Q	R	Y172-p	TAAAsPVyQISELIF
BTN3A1.p.442	7	6	26413703	G	A	O00481-1	NP_008979.3	1325	442	442	R	Q	Y441-p	GLTDGNKyRTLTEPR
BTN3A1.p.442	7	6	26413704	G	A	O00481-1	NP_008979.3	1326	442	442	R	R	Y441-p	GLTDGNKyRTLTEPR
BTNL2.p.92	2	6	32372868	C	T	Q9UIR0-1	-	275	92	92	R	K	Y91-p	tEMQMEEyRGWVEWI
C15orf39.p.389	2	15	75499554	G	A	Q6ZRI6-1	NP_056307.2	1165	389	389	G	R	Y388-p	ARDDLsLyGAsPGLG
C15orf39.p.389	2	15	75499554	G	A	Q6ZRI6-1	-	1165	389	389	G	R	Y388-p	ARDDLsLyGAsPGLG
C16orf62.p.33	1	16	19576253	A	G	Q7Z3J2-1	-	98	33	33	H	R	Y32-p	VPLEFGDyHPLkPIT
C1orf21.p.45	1	1	184476761	T	A	Q9H246-1	NP_110433.1	134	45	45	M	K	Y44-p	kPVEEVkyMKNGAEE
C1orf43.p.180	2	1	154184824	G	T	Q9BWL3-1	NP_001092086.1	538	180	180	Q	K	Y179-p	GQNEyLRyQEALSEL
C1orf52.p.133	1	1	85724285	C	T	Q8N6N3-1	NP_932343.1	397	133	133	E	K	Y132-p	AIKWsNIyEDNGDDA
C1QL3.p.141	4	10	16562644	C	T	Q5VWW1-1	NP_001010908.1	421	141	141	E	K	Y140-p	LKRQHEGyEVLKFDD
C1QL3.p.36	1	10	16562959	C	T	Q5VWW1-1	NP_001010908.1	106	36	36	G	R	Y35-p	CRMVCDPyGGTKAPS
C3orf20.p.536	2	3	14768449	G	C	Q8ND61-1	NP_115513.4	1608	536	536	K	N	Y535-p	SNMDDKVyKMsRALA
C3orf30.p.494	2	3	118867108	G	A	Q96M34-1	NP_689752.2	1480	494	494	E	K	Y493-p	RRFPSIVyEDPyQVS
C3orf52.p.181	1	3	111831885	T	G	Q5BVD1-1	NP_078892.2	542	181	181	M	R	Y180-p	DDENFMKyMMsEELV
C4orf51.p.53	3	4	146601513	G	A	C9J302-1	NP_001074000.1	158	53	53	R	Q	Y52-p	VTTYTGsyRKKQLDK
C4orf51.p.53	3	4	146601512	C	T	C9J302-1	NP_001074000.1	157	53	53	R	W	Y52-p	VTTYTGsyRKKQLDK
C5orf42.p.1687	4	5	37183222	T	A	Q9H799-1	NP_075561.3	5061	1687	1687	K	N	Y1686-p	GLkQRSIykIQDDTR
C5orf42.p.1912	2	5	37180122	C	T	Q9H799-1	NP_075561.3	5734	1912	1912	E	K	Y1911-p	MDMHISDyEEDIEES
C5orf63.p.61	2	5	126383596	C	A	A6NC05-1	NP_001157951.1	183	61	61	K	N	Y60-p	PYENRQPyKDQKLPG
C8orf33.p.167	1	8	146278779	G	T	Q9H7E9-1	NP_075568.1	500	167	167	R	M	Y166-p	MHSLFGDyRAQMEAE
C8orf58.p.34	6	8	22458455	G	A	Q8NAV2-1	NP_001013864.1	101	34	34	R	K	Y33-p	VPGVTsTyRRIPDAA
C8orf74.p.99	3	8	10555162	C	T	Q6P047-1	NP_001035121.1	295	99	99	R	W	Y98-p	LGNKLRDyRGHFNTT
C8orf74.p.99	3	8	10555164	G	T	Q6P047-1	NP_001035121.1	297	99	99	R	R	Y98-p	LGNKLRDyRGHFNTT
CA1.p.90	24	8	86249258	C	G	P00915-1	NP_001122301.1|NP_001122302.1|NP_001122303.1|NP_001158302.1|NP_0	270	90	90	R	S	Y89-p	GGPFsDsyRLFQFHF
CA1.p.90	24	8	86249260	T	C	P00915-1	NP_001122301.1|NP_001122302.1|NP_001122303.1|NP_001158302.1|NP_0	268	90	90	R	G	Y89-p	GGPFsDsyRLFQFHF
CA10.p.211	3	17	49726546	T	C	Q9NS85-1	NP_001076002.1|NP_001076003.1|NP_064563.1	631	211	211	K	E	Y210-p	DTITRITyKNDAYLL
CABIN1.p.1865	6	22	24563192	C	T	Q9Y6J0-1	NP_001186210.1|NP_036427.1	5593	1865	1865	R	C	Y1864-p	kTLLLDAyRVWQQGQ
CABIN1.p.1865	6	22	24563192	C	A	Q9Y6J0-1	NP_001186210.1|NP_036427.1	5593	1865	1865	R	S	Y1864-p	kTLLLDAyRVWQQGQ
CABIN1.p.1865	6	22	24563193	G	A	Q9Y6J0-1	NP_001186210.1|NP_036427.1	5594	1865	1865	R	H	Y1864-p	kTLLLDAyRVWQQGQ
CABIN1.p.754	4	22	24466778	C	T	Q9Y6J0-1	NP_001186210.1|NP_036427.1	2260	754	754	R	W	Y753-p	SLLRLKDyRQCFECS
CACNA1E.p.2055	2	1	181764136	A	G	Q15878-1	NP_001192222.1	6164	2055	2055	H	R	Y2054-p	YKSRRRsyHssLRLS
CACNA1S.p.400	2	1	201054112	C	T	Q13698-1	NP_000060.2	1198	400	400	E	K	Y399-p	GsDTEsLyEIAGLNK
CACNA2D3.p.544	9	3	54905569	G	A	Q8IZS8-1	NP_060868.2	1630	544	544	E	K	Y543-p	HPELRLLyEEGKKRR
CACNG2.p.230	1	22	36960681	C	T	Q9Y698-1	NP_006069.1	689	230	230	R	H	Y229-p	AITRIPsyRYRYQRR
CACTIN.p.560	3	19	3613162	G	C	Q8WUQ7-1	NP_001074012.1|NP_067054.1	1680	560	560	S	R	Y559-p	DDyDAGRysPRLLTA
CAD.p.2159	1	2	27465836	G	A	P27708-1	NP_004332.2	6475	2159	2159	E	K	Y2158-p	RFGstQEyEACFGQF
CAD.p.603	1	2	27448759	G	A	P27708-1	NP_004332.2	1807	603	603	E	K	Y602-p	KGWkEIEyEVVRDAY
CALB2.p.258	5	16	71423725	G	A	P22676-1	NP_001731.2	773	258	258	R	H	Y257-p	LAEAGkLyRKDLEIV
CALB2.p.258	5	16	71423724	C	T	P22676-1	NP_001731.2	772	258	258	R	C	Y257-p	LAEAGkLyRKDLEIV
CALB2.p.258	5	16	71423725	G	T	P22676-1	NP_001731.2	773	258	258	R	L	Y257-p	LAEAGkLyRKDLEIV
CALB2.p.258	5	16	71423724	C	A	P22676-1	NP_001731.2	772	258	258	R	S	Y257-p	LAEAGkLyRKDLEIV
CALD1.p.161	1	7	134618001	G	A	Q05682-1	NP_149129.2	481	161	161	E	K	Y160-p	sESRQERyEIEETET
CALR.p.151	1	19	13050922	G	T	P27797-1	NP_004334.1	453	151	151	K	N	Y150-p	kVHVIFNykGkNVLI
CAMSAP1.p.1538	1	9	138703351	T	G	Q5T5Y3-1	NP_056262.3	4613	1538	1538	K	T	Y1537-p	YPDTEEIyKLTGTGP
CANX.p.515	6	5	179151683	A	T	P27824-1	NP_001019820.1|NP_001737.1	1544	515	515	K	M	Y514-p	KQtsGMEyKkTDAPQ
CAPN1.p.411	5	11	64972219	G	A	P07384-1	NP_001185797.1|NP_001185798.1|NP_005177.2	1231	411	411	G	R	Y410-p	EtDDPDDyGDREsGC
CAPN11.p.494	1	6	44147741	A	G	Q9UMQ6-1	NP_008989.2	1481	494	494	Q	R	Y493-p	KKEFFTKyQDHGFsE
CAPN12.p.669	2	19	39221815	C	T	Q6ZSI9-1	NP_653292.2	2006	669	669	R	Q	Y668-p	tQTLTSRyRDSRLRV
CAPN13.p.574	1	2	30959371	G	T	Q6MZZ7-1	NP_653176.2	1720	574	574	Q	K	Y573-p	LWKRLVHyQHVFQKV
CAPN2.p.354	6	1	223940585	G	A	P17655-1	NP_001739.2	1062	354	354	K	K	Y353-p	DTLTSDTykkWKLTk
CAPN2.p.626	1	1	223958200	G	A	P17655-1	NP_001739.2	1876	626	626	E	K	Y625-p	RSGtMNSyEMRkALE
CAPN7.p.621	1	3	15283758	C	G	Q9Y6W3-1	NP_055111.1	1862	621	621	P	R	Y620-p	TDGKkVyyPADPPPy
CAPRIN1.p.574	2	11	34118041	A	G	Q14444-1	NP_005889.3	1721	574	574	H	R	Y573-p	LQTVVGtyHGSPDQS
CAPRIN2.p.925	1	12	30864542	T	C	Q6IMN6-1	NP_001002259.1	2773	925	925	K	E	Y924-p	RDNFQQCyKRGGTSG
CARD9.p.340	2	9	139264260	T	C	Q9H257-1	NP_434700.2	1019	340	340	K	R	Y339-p	LRKDSKMyKDRIEAI
CARF.p.331	3	2	203834680	G	C	Q8N187-1	NP_001098056.1|NP_001309356.1|NP_001309357.1|NP_079020.13	992	331	331	R	T	Y330-p	KVQKFPEyRVPTDPK
CARS.p.116	1	11	3060479	C	T	P49589-1	NP_001742.1	347	116	116	R	Q	Y115-p	QNHLFEQyREKRPEA
CASC3.p.350	3	17	38319996	C	A	O15234-1	NP_031385.2	1048	350	350	R	R	Y349-p	TVkHEIsyRSRRLEQ
CASC3.p.350	3	17	38319997	G	T	O15234-1	NP_031385.2	1049	350	350	R	L	Y349-p	TVkHEIsyRSRRLEQ
CASQ2.p.180	3	1	116275589	T	G	O14958-1	NP_001223.2	539	180	180	K	T	Y179-p	KSEDsEyyKAFEEAA
CASQ2.p.283	1	1	116247905	C	T	O14958-1	NP_001223.2	847	283	283	E	K	Y282-p	EKSDPDGyEFLEILK
CAST.p.482	6	5	96090429	G	A	P20810-1	NP_001035908.1	1445	482	482	R	K	Y481-p	EETIPPDyRLEEVKD
CAT.p.380	1	11	34482879	C	T	P04040-1	NP_001743.1	1138	380	380	R	C	Y379-p	HIPVNCPyRARVANy
CATSPERE.p.31	2	1	244627236	G	A	Q5SY80-1	NP_001124429.1	92	31	31	R	H	Y30-p	ySTNSPNyRIFSTRs
CAVIN1.p.317	1	17	40556927	C	A	Q6NZI2-1	NP_036364.2	951	317	317	K	N	Y316-p	ARSktAVykVPPFTF
CBFA2T3.p.328	3	16	88951587	G	C	O75081-1	NP_005178.4	984	328	328	S	R	Y327-p	TLNPAQRysPSNGPP
CBLB.p.134	3	3	105572277	C	T	Q13191-1	NP_001308717.1|NP_733762.2	400	134	134	E	K	Y133-p	KEGKERMyEEQSQDR
CBLB.p.710	2	3	105404235	C	T	Q13191-1	NP_001308717.1|NP_733762.2	2130	710	710	K	K	Y709-p	VEEDDDEyKIPSSHP
CBX8.p.322	4	17	77768640	G	C	Q9HC52-1	NP_065700.1	964	322	322	R	G	Y321-p	PsSGGGLyRDMGAQG
CBX8.p.322	4	17	77768639	C	T	Q9HC52-1	NP_065700.1	965	322	322	R	Q	Y321-p	PsSGGGLyRDMGAQG
CC2D1A.p.148	1	19	14024044	C	A	Q6P1N0-1	NP_060191.3	442	148	148	Q	K	Y147-p	LQERLALyQTAIESA
CC2D1A.p.938	1	19	14041080	G	T	Q6P1N0-1	NP_060191.3	2813	938	938	R	M	Y937-p	DAAKEALyRRNLVES
CCAR2.p.323	4	8	22471944	T	C	Q8N163-1	NP_066997.3	969	323	323	R	R	Y322-p	sPGLEELyRCCMLFV
CCBE1.p.71	4	18	57147470	C	T	Q6UXH8-1	NP_597716.1	213	71	71	R	R	Y70-p	SGELTTCyRKKCCKG
CCDC120.p.603	3	X	48925562	G	A	Q96HB5-1	NP_001258764.1|NP_001258765.1|NP_296375.1	1807	603	603	G	R	Y602-p	YEVGQALyGAPSQAP
CCDC127.p.103	4	5	205888	G	A	Q96BQ5-1	NP_660308.1	307	103	103	R	*	Y102-p	EQNRTASyREALIsQ
CCDC127.p.103	4	5	205888	G	T	Q96BQ5-1	NP_660308.1	307	103	103	R	R	Y102-p	EQNRTASyREALIsQ
CCDC138.p.315	2	2	109429285	G	A	Q96M89-1	NP_659415.1	943	315	315	E	K	Y314-p	LDNLQRkyEFMtIQR
CCDC167.p.64	1	6	37452586	C	T	Q9P0B6-1	NP_612502.1	190	64	64	E	K	Y63-p	LMNkASNyEkELKFL
CCDC170.p.39	2	6	151857510	C	T	Q8IYT3-1	NP_079335.2	115	39	39	R	W	Y38-p	tREQLNHyRNVAQNA
CCDC170.p.39	2	6	151857511	G	T	Q8IYT3-1	NP_079335.2	116	39	39	R	L	Y38-p	tREQLNHyRNVAQNA
CCDC170.p.88	1	6	151859256	A	T	Q8IYT3-1	NP_079335.2	263	88	88	K	M	Y87-p	LKAEMESyKENNARK
CCDC174.p.464	1	3	14712687	A	G	Q6PII3-1	NP_057558.3	1390	464	464	K	E	Y463-p	LDDMISyyKQVT___
CCDC18.p.82	1	1	93649644	G	A	Q5T9S5-1	NP_001293005.1	244	82	82	E	K	Y81-p	GLLNYsPyENVCkIS
CCDC180.p.302	2	9	100075523	G	A	Q9P1Z9-1	-	904	302	302	E	K	Y301-p	yLMRPEVyRLINEEA
CCDC40.p.538	1	17	78055396	G	T	Q4G0X9-1	NP_060420.2	1614	538	538	K	N	Y537-p	TDGEIEAyKKSIMKE
CCDC63.p.401	3	12	111336788	G	C	Q8NA47-1	NP_689804.1	1201	401	401	G	R	Y400-p	ADMyESKyGEVSKTL
CCDC70.p.126	3	13	52439891	G	A	Q6NSX1-1	NP_001333004.1|NP_112580.2	377	126	126	R	H	Y125-p	EKTFWKKyRtFWKED
CCDC85A.p.367	1	2	56420434	G	A	Q96PX6-1	NP_001073902.1	1099	367	367	G	R	Y366-p	PEHLKQHyGGSPDHK
CCDC88A.p.1382	3	2	55536325	T	G	Q3V6T2-1	NP_001241872.1	4145	1382	1382	K	T	Y1381-p	EEkIMDQyKFyDPsP
CCDC93.p.177	1	2	118743634	C	A	Q567U6-1	NP_061917.3	531	177	177	K	N	Y176-p	VVDLsEVykPRRKYK
CCER1.p.61	1	12	91348339	C	T	Q8TC90-1	NP_689851.1	181	61	61	G	R	Y60-p	RYSPKtEyGPPRKQP
CCNB3.p.619	8	X	50053026	G	T	Q8WWL7-1	NP_149020.2	1857	619	619	K	N	Y618-p	TSEEEsFyKKLLPFK
CCNB3.p.619	8	X	50053025	A	C	Q8WWL7-1	NP_149020.2	1856	619	619	K	T	Y618-p	TSEEEsFyKKLLPFK
CCNL2.p.484	1	1	1322722	C	A	Q96S94-1	NP_112199.2	1452	484	484	K	N	Y483-p	RADNPGkyKKKSHYY
CCSER1.p.190	6	4	91230004	A	C	Q9C0I3-1	NP_001138537.1	569	190	190	K	T	Y189-p	PKSFSSHyKFSKPVL
CD19.p.501	1	16	28950011	G	A	P15391-1	NP_001761.3	1501	501	501	E	K	Y500-p	TSLGsQsyEDMRGIL
CD19.p.532	1	16	28950207	G	A	P15391-1	NP_001761.3	1594	532	532	E	K	Y531-p	HEEDADsyENMDNPD
CD244.p.272	3	1	160808276	C	T	Q9BZW8-1	NP_001160135.1	814	272	272	E	K	Y271-p	PKEFLTIyEDVKDLK
CD244.p.343	1	1	160802314	C	T	Q9BZW8-1	NP_001160135.1	1027	343	343	E	K	Y342-p	PSFNSTIyEVIGKsQ
CD247.p.73	1	1	167408581	G	T	P20963-1	NP_932170.1	219	73	73	N	K	Y72-p	QQGQNQLyNELNLGR
CD248.p.727	1	11	66082320	G	A	Q9HCU0-1	NP_065137.1	2179	727	727	R	C	Y726-p	NKRITDCyRWVIHAG
CD28.p.219	4	2	204599627	C	T	P10747-1	NP_006130.1	655	219	219	R	C	Y218-p	PPRDFAAyRs_____
CD28.p.219	4	2	204599628	G	A	P10747-1	NP_006130.1	656	219	219	R	H	Y218-p	PPRDFAAyRs_____
CD2AP.p.410	3	6	47563717	C	G	Q9Y5K6-1	NP_036252.1	1229	410	410	P	R	Y409-p	LRSsGTVyPKRPEkP
CD40LG.p.6	2	X	135730425	C	A	P29965-1	NP_000065.1	18	6	6	N	K	Y5-p	___MIEtyNQTSPRS
CD44.p.413	1	11	35226143	G	A	P16070-1	NP_000601.3	1238	413	413	R	H	Y412-p	GNRWHEGyRQTPKED
CD7.p.223	2	17	80273253	C	T	P09564-1	NP_006128.1	667	223	223	E	K	Y222-p	NsAACVVyEDMsHsR
CD72.p.40	2	9	35618083	C	T	P21854-1	NP_001773.1	118	40	40	E	K	Y39-p	DDDGEITyENVQVPA
CD84.p.280	1	1	160520798	G	C	Q9UIB8-1	NP_001171808.1	839	280	280	T	R	Y279-p	AASKKtIytyIMAsR
CD84.p.342	1	1	160518060	C	T	Q9UIB8-1	NP_001171808.1	1024	342	342	E	K	Y341-p	KPPGTSsyEIVI___
CDA.p.80	3	1	20931506	G	T	P32320-1	NP_001776.1	240	80	80	K	N	Y79-p	QkAVsEGykDFRAIA
CDAN1.p.714	4	15	43022830	G	A	Q8IWY9-2	NP_612486.2	2140	714	714	R	W	Y713-p	VVPLLEyyRDIFTLL
CDAN1.p.714	4	15	43022829	C	T	Q8IWY9-2	NP_612486.2	2141	714	714	R	Q	Y713-p	VVPLLEyyRDIFTLL
CDC123.p.224	1	10	12279248	A	T	O75794-1	NP_006014.2	671	224	224	K	I	Y223-p	FFkkHIQyKFLDEDF
CDC23.p.330	3	5	137533912	G	A	Q9UJX2-1	NP_004652.2	988	330	330	R	C	Y329-p	NLCEIDkyRVETCCV
CDC23.p.330	3	5	137533910	A	G	Q9UJX2-1	NP_004652.2	990	330	330	R	R	Y329-p	NLCEIDkyRVETCCV
CDC25A.p.487	2	3	48200551	G	A	P30304-1	NP_001780.2	1459	487	487	R	W	Y486-p	SYCEPPSyRPMHHED
CDC25C.p.213	10	5	137627784	G	A	P30307-1	NP_001274511.1|NP_001781.2	637	213	213	R	C	Y212-p	KVsRsGLyRsPsMPE
CDC25C.p.213	10	5	137627783	C	T	P30307-1	NP_001274511.1|NP_001781.2	638	213	213	R	H	Y212-p	KVsRsGLyRsPsMPE
CDC42EP3.p.64	3	2	37873541	C	T	Q9UKI2-1	NP_001257365.1|NP_001257366.1|NP_001257367.1|NP_006440.2	190	64	64	E	K	Y63-p	ISFLQGNyELLPGNQ
CDC45.p.131	2	22	19471433	G	A	O75419-1	NP_003495.1	391	131	131	E	K	Y130-p	DDLEVPAyEDIFRDE
CDCA2.p.136	1	8	25323710	G	C	Q69YH5-1	NP_689775.2	407	136	136	R	P	Y135-p	sQGsPALyRNVNTLR
CDCP1.p.744	1	3	45127411	C	T	Q9H5V8-1	NP_073753.3	2230	744	744	G	R	Y743-p	VIEDTMVyGHLLQDS
CDCP1.p.763	3	3	45127354	G	A	Q9H5V8-1	NP_073753.3	2287	763	763	R	W	Y762-p	LQPEVDTyRPFQGTM
CDH15.p.337	1	16	89256681	G	A	P55291-1	NP_004924.1	1009	337	337	E	K	Y336-p	DyESCEHyELKVSVQ
CDH7.p.119	2	18	63477085	C	A	Q9ULB5-1	NP_004352.2|NP_387450.1	356	119	119	T	K	Y118-p	DREEQAYyTLRAQAL
CDH9.p.782	3	5	26881271	C	G	Q9ULB4-1	NP_057363.3	2344	782	782	G	R	Y781-p	FKKLADMyGGDDSDR
CDK10.p.205	4	16	89760586	G	A	Q15131-1	NP_443714.3	614	205	205	R	Q	Y204-p	PKVVTLWyRAPELLL
CDK10.p.55	3	16	89756963	C	T	Q15131-1	NP_443714.3	163	55	55	R	W	Y54-p	EGtyGIVyRARDTQT
CDK12.p.280	2	17	37619163	A	G	Q9NYV4-1	NP_057591.2	839	280	280	K	R	Y279-p	RQsVsPPyKEPsAyQ
CDK12.p.286	1	17	37619180	C	A	Q9NYV4-1	NP_057591.2	856	286	286	Q	K	Y285-p	PyKEPsAyQssTRsP
CDK12.p.893	1	17	37667793	C	G	Q9NYV4-1	NP_057591.2	2678	893	893	T	R	Y892-p	NsEEsRPytNKVITL
CDK15.p.119	3	2	202672664	G	T	Q96Q40-1	-	357	119	119	K	N	Y118-p	EGSyATVyKGISRIN
CDK2.p.20	3	12	56360850	A	G	P24941-1	NP_001789.2	58	20	20	K	E	Y19-p	EGtyGVVykARNkLT
CDK5.p.16	1	7	150754239	C	T	Q00535-1	NP_004926.1	46	16	16	G	R	Y15-p	EkIGEGtyGtVFkAk
CDK5RAP2.p.462	6	9	123253682	T	G	Q96SN8-1	NP_060719.4	1385	462	462	K	T	Y461-p	EKAMENRyksLLsEs
CDK5RAP2.p.462	6	9	123253683	T	A	Q96SN8-1	NP_060719.4	1384	462	462	K	*	Y461-p	EKAMENRyksLLsEs
CDK5RAP2.p.953	3	9	123210340	C	T	Q96SN8-1	NP_060719.4	2858	953	953	R	H	Y952-p	sRsLGNMyRLPATQE
CELF2.p.64	8	10	11207585	G	A	O95319-1	NP_001020248.1|NP_001313261.1	190	64	64	G	R	Y63-p	LkELFEPyGAVyQIN
CENPE.p.284	1	4	104104031	C	T	Q02224-1	NP_001804.2	851	284	284	R	Q	Y283-p	QVGGFINyRDSKLTR
CENPE.p.349	1	4	104102532	T	A	Q02224-1	NP_001804.2	1045	349	349	R	*	Y348-p	DEALLkRyRKEIMDL
CEP128.p.66	6	14	81380704	G	T	Q6ZU80-2	NP_689659.2	196	66	66	R	R	Y65-p	VDQMLGRyREySNGQ
CEP128.p.66	6	14	81380703	C	T	Q6ZU80-2	NP_689659.2	197	66	66	R	Q	Y65-p	VDQMLGRyREySNGQ
CEP170.p.924	2	1	243328490	A	C	Q5SW79-1	NP_055627.2	2772	924	924	N	K	Y923-p	EGPDtPsyNRDNsIs
CEP192.p.830	9	18	13059101	T	C	Q8TEP8-1	-	2490	830	830	R	R	Y829-p	EKVDLSTyRCLVFKN
CEP192.p.830	9	18	13059100	G	A	Q8TEP8-1	-	2489	830	830	R	H	Y829-p	EKVDLSTyRCLVFKN
CEP55.p.229	1	10	95276698	T	G	Q53EZ4-1	NP_001120654.1	686	229	229	L	R	Y228-p	KkPESEGyLQEEkQk
CEP70.p.247	2	3	138248258	T	A	Q8NHQ1-1	NP_001307527.1|NP_077817.2	739	247	247	R	*	Y246-p	QsEEENDyRNLDASP
CFAP206.p.132	8	6	88125515	G	A	Q8IYR0-1	NP_001026913.1	395	132	132	R	Q	Y131-p	KEELESLyRKIISYV
CFAP54.p.2548	2	12	97137883	T	G	Q96N23-1	NP_001293013.1	7643	2548	2548	L	R	Y2547-p	LQPLKNIyLPHVMLL
CFAP65.p.1152	3	2	219884245	C	A	Q6ZU64-1	NP_919278.2	3456	1152	1152	K	N	Y1151-p	PTPCELTyKVPTRHS
CFAP65.p.580	24	2	219893035	C	T	Q6ZU64-1	NP_919278.2	1739	580	580	R	H	Y579-p	KPQHLtWyRTHLARG
CFAP65.p.580	24	2	219893036	G	A	Q6ZU64-1	NP_919278.2	1738	580	580	R	C	Y579-p	KPQHLtWyRTHLARG
CFAP69.p.187	4	7	89900867	A	C	A5D8W1-1	NP_001034795.2	560	187	187	K	T	Y186-p	YQQASsSyKIQMAEV
CFAP69.p.187	4	7	89900868	G	A	A5D8W1-1	NP_001034795.2	561	187	187	K	K	Y186-p	YQQASsSyKIQMAEV
CFAP77.p.122	1	9	135374142	G	A	Q6ZQR2-1	NP_997300.1	364	122	122	G	R	Y121-p	LPGINFNyGLyIRGL
CFB.p.182	1	6	31915185	G	A	P00751-1	NP_001701.2	545	182	182	R	H	Y181-p	TRKVGsQyRLEDSVT
CFL2.p.90	2	14	35182503	C	T	Q9Y281-1	NP_068733.1|NP_619579.1	268	90	90	E	K	Y89-p	yALyDAtyEtkEskk
CHCHD6.p.156	1	3	126571546	G	T	Q9BRQ6-1	NP_115719.1	468	156	156	K	N	Y155-p	LRRRDtFykEQLERI
CHCHD6.p.171	2	3	126633540	A	G	Q9BRQ6-1	NP_115719.1	513	171	171	K	K	Y170-p	ERKNAEMyKLsSEQF
CHD1.p.389	1	5	98234389	G	T	O14646-1	NP_001261.2	1165	389	389	Q	K	Y388-p	TDDLHkQyQIVERII
CHD2.p.1763	7	15	93567735	C	T	O14647-1	NP_001262.3	5287	1763	1763	R	C	Y1762-p	GQGPSDHyRSFHTDK
CHD2.p.1763	7	15	93567736	G	A	O14647-1	NP_001262.3	5288	1763	1763	R	H	Y1762-p	GQGPSDHyRSFHTDK
CHD2.p.597	1	15	93498722	G	A	O14647-1	NP_001262.3	1789	597	597	E	K	Y596-p	FNALITTyEILLKDK
CHD5.p.1063	1	1	6191766	C	T	Q8TDI0-1	NP_056372.1	3187	1063	1063	E	K	Y1062-p	LLEDFLEyEGYKYER
CHD6.p.1541	5	20	40050653	C	T	Q8TD26-1	NP_115597.3	4622	1541	1541	R	H	Y1540-p	ERAARTLyRIELLRK
CHD6.p.1541	5	20	40050654	G	A	Q8TD26-1	NP_115597.3	4621	1541	1541	R	C	Y1540-p	ERAARTLyRIELLRK
CHD7.p.1219	2	8	61743013	C	T	Q9P2D1-1	NP_060250.2	3655	1219	1219	R	*	Y1218-p	TNIQKKyyRAILEKN
CHD9.p.1693	1	16	53320143	G	A	Q3L8U1-1	NP_001295248.1	5077	1693	1693	E	K	Y1692-p	IGVFKHGyEkyNTIR
CHD9.p.952	1	16	53272475	G	A	Q3L8U1-1	NP_001295248.1	2854	952	952	E	K	Y951-p	SRQMIQQyEMYFRDS
CHERP.p.898	4	19	16630029	G	A	Q8IWX8-1	NP_006378.3	2692	898	898	R	C	Y897-p	LDDPyENyRRNksys
CHERP.p.898	4	19	16630028	C	T	Q8IWX8-1	NP_006378.3	2693	898	898	R	H	Y897-p	LDDPyENyRRNksys
CHGB.p.333	2	20	5903789	G	T	P05060-1	NP_001810.2	999	333	333	R	S	Y332-p	RDHHSTHyRAsEEEP
CHL1.p.748	1	3	430977	A	G	O00533-1	NP_001240316.1	2242	748	748	R	G	Y747-p	QNGPGLEyRVTWKPQ
CHL1.p.954	1	3	433474	C	A	O00533-1	NP_001240316.1	2860	954	954	Q	K	Y953-p	LTGYLLQyQIINDTY
CHN1.p.158	4	2	175742644	T	C	P15882-1	NP_001813.1	473	158	158	K	R	Y157-p	tLNREPAyKKHMPVL
CHPF.p.453	4	2	220405074	T	A	Q8IZ52-1	NP_078812.2	1359	453	453	R	R	Y452-p	kQQLVNGyRRFDPAR
CHPF.p.453	4	2	220405076	G	A	Q8IZ52-1	NP_078812.2	1357	453	453	R	*	Y452-p	kQQLVNGyRRFDPAR
CHPF2.p.316	2	7	150933613	G	T	Q9P2E5-1	NP_061888.1	948	316	316	R	R	Y315-p	VSEGTLMyRLHKRFS
CHRNA2.p.241	2	8	27321237	G	T	Q15822-1	NP_000733.2	723	241	241	N	K	Y240-p	IVNATGTyNSKKYDC
CHRNB1.p.87	2	17	7350169	G	A	P11230-1	NP_000738.2	261	87	87	R	R	Y86-p	LDLEWtDyRLSWDPA
CHST4.p.341	3	16	71571601	G	A	Q8NCG5-1	NP_001159867.1|NP_005760.1	1021	341	341	E	K	Y340-p	AWRWSLPyEKVSRLQ
CHST6.p.359	10	16	75512651	C	T	Q9GZX3-1	NP_067628.1	1076	359	359	R	Q	Y358-p	GALQLLGyRPVySED
CHST6.p.359	10	16	75512650	C	A	Q9GZX3-1	NP_067628.1	1077	359	359	R	R	Y358-p	GALQLLGyRPVySED
CHSY1.p.144	1	15	101775672	G	C	Q86X52-1	NP_055733.2	431	144	144	P	R	Y143-p	LRGVDDsyPPQKKSF
CHSY1.p.437	1	15	101718692	C	T	Q86X52-1	NP_055733.2	1310	437	437	R	H	Y436-p	FKEIQYGyRRVNPMY
CHSY3.p.527	4	5	129520414	C	T	Q70JA7-1	NP_787052.3	1579	527	527	R	C	Y526-p	FKEIQYGyRRVNPMH
CHSY3.p.527	4	5	129520415	G	C	Q70JA7-1	NP_787052.3	1580	527	527	R	P	Y526-p	FKEIQYGyRRVNPMH
CILP2.p.971	1	19	19656265	G	A	Q8IUL8-1	NP_694953.2	2911	971	971	G	R	Y970-p	PRTRGQLyGLRDARS
CIP2A.p.627	1	3	108278824	C	T	Q8TCG1-1	NP_065941.2	1879	627	627	E	K	Y626-p	ISDIMDVyEMkLSTL
CIR1.p.430	3	2	175213290	T	A	Q86X95-1	NP_004873.3	1288	430	430	R	*	Y429-p	RSHGTDLyRGEKMyR
CIRBP.p.161	6	19	1272031	A	C	Q14011-1	NP_001271.1	483	161	161	R	S	Y160-p	DrssGGsyRDsyDsy
CKS1B.p.20	3	1	154947279	C	T	P61024-1	NP_001817.1	58	20	20	R	*	Y19-p	yDDEEFEyRHVMLPk
CLASP1.p.1265	1	2	122125255	G	T	Q7Z460-1	NP_056097.1	3795	1265	1265	N	K	Y1264-p	PGPRARDyNPyPySD
CLDN17.p.203	6	21	31538329	G	A	P56750-1	NP_036263.1	607	203	203	R	C	Y202-p	YRYPVPGyRVPHTDK
CLDN17.p.203	6	21	31538328	C	T	P56750-1	NP_036263.1	608	203	203	R	H	Y202-p	YRYPVPGyRVPHTDK
CLDN18.p.221	2	3	137749860	G	A	P56856-1	NP_057453.1	663	221	221	K	K	Y220-p	AsGHsVAyKPGGFKA
CLDN3.p.192	1	7	73183805	G	T	O15551-1	NP_001297.1	575	192	192	T	K	Y191-p	CPPREKKytAtkVVy
CLK1.p.77	4	2	201726121	C	T	P49759-1	NP_004062.2	230	77	77	R	K	Y76-p	SRRYIDEyRNDyTQG
CLK1.p.77	4	2	201726121	C	A	P49759-1	NP_004062.2	230	77	77	R	I	Y76-p	SRRYIDEyRNDyTQG
CLK2.p.83	4	1	155239429	G	T	P49760-1	NP_001281267.1	249	83	83	S	R	Y82-p	GsYRRNDysRDRGDA
CLK2.p.96	2	1	155239391	C	A	P49760-1	NP_001281267.1	287	96	96	R	L	Y95-p	DAYyDTDyRHsYEyQ
CLK3.p.156	1	15	74911560	G	A	P49761-4	NP_001123500.1	467	156	156	R	H	Y155-p	TMHHCKRyRsPEPDP
CLPS.p.73	1	6	35763045	C	T	P04118-1	NP_001823.1	217	73	73	G	R	Y72-p	ECSVKTLyGIYyKCP
CLRN1.p.172	2	3	150645906	T	C	P58418-3	NP_777367.1	516	172	172	K	K	Y171-p	LSEKIANyKEGTYVy
CLTCL1.p.1097	2	22	19196585	C	T	P53675-1	NP_009029.3	3289	1097	1097	E	K	Y1096-p	IGNLDRAyEFAERCN
CMTR1.p.110	1	6	37414111	C	A	Q8N1G2-1	NP_055865.1	330	110	110	S	R	Y109-p	EGEGLGkysQGRkDI
CMTR1.p.708	1	6	37445385	G	T	Q8N1G2-1	NP_055865.1	2123	708	708	R	I	Y707-p	PIRVkEVyRLEEMEk
CNBD1.p.324	1	8	88298827	G	A	Q8NA66-1	NP_775809.1	970	324	324	E	K	Y323-p	LIRMCPyyEEWPTLS
CNBD1.p.333	1	8	88298854	G	A	Q8NA66-1	NP_775809.1	997	333	333	E	K	Y332-p	EWPTLSIyELIALLK
CNBP.p.100	1	3	128890038	G	T	P62633-1	NP_003409.1	300	100	100	N	K	Y99-p	REREQCCyNCGkPGH
CNBP.p.56	1	3	128890339	C	T	P62633-1	NP_003409.1	167	56	56	R	H	Y55-p	ssLPDICyRCGESGH
CNGA1.p.224	12	4	47939840	A	C	P29973-1	NP_000078.2	671	224	224	L	R	Y223-p	FVRTRTGyLEQGLLV
CNGA1.p.352	8	4	47939455	G	T	P29973-1	NP_000078.2	1056	352	352	S	R	Y351-p	RLARKyVySLyWSTL
CNN3.p.309	4	1	95363362	T	C	Q15417-1	NP_001830.1	926	309	309	H	R	Y308-p	QAEYPDEyHGEYQDD
CNN3.p.323	2	1	95363319	G	T	Q15417-1	NP_001830.1	969	323	323	S	R	Y322-p	DyPRDyQysDQGIDY
CNOT2.p.38	3	12	70704739	A	G	Q9NZN8-1	NP_001186231.1|NP_001186232.1|NP_055330.1	113	38	38	H	R	Y37-p	VEGVDsDyHDENMyy
CNP.p.87	6	17	40120342	A	G	P09543-1	NP_149124.3	260	87	87	K	R	Y86-p	kMVSADAykITPGAR
CNR1.p.225	36	6	88854319	C	T	P21554-1	NP_001153698.1|NP_001153730.1|NP_001153731.1|NP_057167.2	675	225	225	K	K	Y224-p	SIHRPLAyKRIVTRP
CNTNAP5.p.192	1	2	125192105	A	T	Q8WYK1-1	NP_570129.1	574	192	192	R	W	Y191-p	DGRSSLLyRFNQKLM
COL11A1.p.75	3	1	103548412	T	A	P12107-1	NP_001845.3	223	75	75	R	*	Y74-p	sKGsDtAyRVSKQAQ
COL11A1.p.75	3	1	103548411	C	T	P12107-1	NP_001845.3	224	75	75	R	K	Y74-p	sKGsDtAyRVSKQAQ
COL18A1.p.1212	3	21	46914785	G	A	P39060-3	-	3634	1212	1212	G	R	Y1211-p	FRGPPGPyGRPGYKG
COL3A1.p.1221	1	2	189873785	G	A	P02461-1	NP_000081.1	3661	1221	1221	G	R	Y1220-p	AGGFAPYyGDEPMDF
COL6A1.p.166	2	21	47406508	A	G	P12109-1	NP_001839.2	497	166	166	K	R	Y165-p	DGHPLEGyKEPCGGL
COL6A1.p.478	2	21	47417369	G	A	P12109-1	NP_001839.2	1433	478	478	R	Q	Y477-p	GPIGPKGyRGDEGPP
COL6A1.p.478	2	21	47417368	C	T	P12109-1	NP_001839.2	1432	478	478	R	*	Y477-p	GPIGPKGyRGDEGPP
COL6A3.p.1494	4	2	238277625	C	T	P12111-1	NP_004360.2	4481	1494	1494	R	K	Y1493-p	PEFYLKTyRSQAPVL
COL6A3.p.544	6	2	238289823	C	A	P12111-1	NP_004360.2	1632	544	544	R	R	Y543-p	LFTSsAGyRAAEGIP
COL6A3.p.544	6	2	238289825	G	A	P12111-1	NP_004360.2	1630	544	544	R	W	Y543-p	LFTSsAGyRAAEGIP
COL6A3.p.544	6	2	238289824	C	A	P12111-1	NP_004360.2	1631	544	544	R	L	Y543-p	LFTSsAGyRAAEGIP
COL6A6.p.1834	1	3	130368173	G	A	A6NMZ7-1	NP_001096078.1	5500	1834	1834	E	K	Y1833-p	REIETIPyERSSASR
COL7A1.p.357	3	3	48629808	G	A	Q02388-1	NP_000085.1	1069	357	357	R	C	Y356-p	SVPGAtGyRVTWRVL
COLEC12.p.17	3	18	480715	T	A	Q5KU26-1	NP_569057.1	50	17	17	K	M	Y16-p	EEVQSFGyKRFGIQE
COLEC12.p.688	6	18	331668	T	C	Q5KU26-1	NP_569057.1	2063	688	688	K	R	Y687-p	LDGTSPDyKNWKAGQ
COLGALT1.p.289	1	19	17683327	G	A	Q8NBJ5-1	NP_078932.2	865	289	289	G	R	Y288-p	YVCNKEEyGFLPVPL
COLGALT2.p.539	2	1	183908159	C	T	Q8IYK4-1	NP_055916.1	1617	539	539	K	K	Y538-p	NKHPVAEyKEyyEsR
COPB1.p.456	2	11	14498554	G	A	P53618-1	NP_001137533.1|NP_001137534.1|NP_057535.1	1366	456	456	R	*	Y455-p	AIKsVKIyRGALWIL
COPS2.p.303	2	15	49425996	T	C	P61201-1	NP_004227.1	907	303	303	K	E	Y302-p	DSQEAkPyKNDPEIL
COQ5.p.70	1	12	120960160	T	C	Q5HYK3-1	NP_115690.3	209	70	70	Q	R	Y69-p	EEKGGKVyQVFESVA
COX7A2L.p.88	2	2	42578441	C	T	O14548-1	NP_001305965.1|NP_004709.2	263	88	88	R	Q	Y87-p	GLPDQMLyRTTMALT
CPA2.p.319	1	7	129919472	A	C	P48052-1	NP_001860.2	957	319	319	K	N	Y318-p	LLMFPyGyKCTKLDD
CPA3.p.273	3	3	148601440	G	A	P15088-1	NP_001861.2	819	273	273	R	R	Y272-p	NDPCADNyRGSAPES
CPA3.p.273	3	3	148601438	C	T	P15088-1	NP_001861.2	817	273	273	R	W	Y272-p	NDPCADNyRGSAPES
CPA6.p.388	2	8	68334891	T	C	Q8N4T0-1	NP_065094.3	1162	388	388	K	E	Y387-p	GSSMDWAyKNGIPYA
CPS1.p.1070	6	2	211512654	A	G	P31327-1	NP_001866.2	3209	1070	1070	K	R	Y1069-p	NNLAVPLykNGVkIM
CPS1.p.1492	3	2	211542680	A	G	P31327-1	NP_001866.2	4474	1492	1492	R	G	Y1491-p	DSkSLFHyRQYSAGK
CPS1.p.1492	3	2	211542681	G	T	P31327-1	NP_001866.2	4475	1492	1492	R	M	Y1491-p	DSkSLFHyRQYSAGK
CPSF3.p.678	1	2	9613123	G	A	Q9UKF6-1	NP_057291.1	2032	678	678	E	K	Y677-p	ELAAQRLyEALtPVH
CPT1B.p.450	4	22	51011306	G	C	Q92523-1	NP_001138607.1|NP_001138609.1|NP_004368.1|NP_689451.1|NP_689452.	1350	450	450	N	K	Y449-p	ALLHGNCyNRWFDKS
CPT1B.p.645	8	22	51009414	C	T	Q92523-1	NP_001138607.1|NP_001138609.1|NP_004368.1|NP_689451.1|NP_689452.	1934	645	645	R	H	Y644-p	AKKHQNMyRLAMTGA
CPT1B.p.645	8	22	51009415	G	A	Q92523-1	NP_001138607.1|NP_001138609.1|NP_004368.1|NP_689451.1|NP_689452.	1933	645	645	R	C	Y644-p	AKKHQNMyRLAMTGA
CPXM2.p.428	2	10	125528059	C	T	Q8N436-1	NP_937791.2	1282	428	428	E	K	Y427-p	PSLNPDGyEKAYEGG
CRB3.p.94	15	19	6466602	G	T	Q9BUF7-1	NP_631900.1|NP_777378.1	282	94	94	R	R	Y93-p	KRQTEGtyRPsSEEQ
CRB3.p.94	15	19	6466600	C	T	Q9BUF7-1	NP_631900.1|NP_777378.1	280	94	94	R	W	Y93-p	KRQTEGtyRPsSEEQ
CREB5.p.4	1	7	28527799	G	A	Q02930-1	NP_878901.2	10	4	4	E	K	Y3-p	_____MIyEESKMNL
CREBBP.p.1392	5	16	3789684	C	T	Q92793-1	NP_004371.2	4175	1392	1392	R	Q	Y1391-p	EMsESFPyRTKALFA
CREBBP.p.1392	5	16	3789685	G	A	Q92793-1	NP_004371.2	4174	1392	1392	R	*	Y1391-p	EMsESFPyRTKALFA
CREBBP.p.1974	1	16	3779127	C	T	Q92793-1	NP_004371.2	5921	1974	1974	R	Q	Y1973-p	AQQQQHLyRVNINNS
CRNN.p.133	2	1	152383161	C	T	Q9UBG3-1	NP_057274.1	397	133	133	E	K	Y132-p	RAGKGQHyEGSSHRQ
CROT.p.430	3	7	87011847	G	T	Q9UKG9-1	NP_066974.2	1289	430	430	R	I	Y429-p	LALQLAyyRLHGHPG
CRYAA.p.49	2	21	44589355	G	A	P02489-1	NP_000385.1	146	49	49	R	H	Y48-p	SSTIsPYyRQSLFRT
CRYBB1.p.132	3	22	27003891	G	A	P53674-1	NP_001878.1	394	132	132	R	C	Y131-p	WNTWSSsyRSDRLMS
CRYBB3.p.30	1	22	25598653	G	A	P26998-1	NP_004067.1	88	30	30	E	K	Y29-p	GSYKVILyELENFQG
CRYZ.p.138	8	1	75184909	G	A	Q08257-1	NP_001123514.1|NP_001880.2	412	138	138	R	*	Y137-p	GIPyFtAyRALIHSA
CRYZ.p.138	8	1	75184908	C	A	Q08257-1	NP_001123514.1|NP_001880.2	413	138	138	R	L	Y137-p	GIPyFtAyRALIHSA
CSF2RB.p.467	3	22	37331476	G	A	P32927-1	NP_000386.1	1399	467	467	G	R	Y466-p	ALRFCGIyGyRLRRk
CSF3R.p.768	3	1	36932166	A	C	Q99062-1	NP_000751.1	2303	768	768	L	R	Y767-p	TSPGPGHyLRCDSTQ
CSMD3.p.2716	2	8	113317070	C	T	Q7Z407-1	NP_937756.1	8146	2716	2716	E	K	Y2715-p	RIVNGsHyEyKtKVV
CSMD3.p.2718	2	8	113317063	T	G	Q7Z407-1	NP_937756.1	8153	2718	2718	K	T	Y2717-p	VNGsHyEyKtKVVFS
CSMD3.p.2718	2	8	113317062	T	G	Q7Z407-1	NP_937756.1	8154	2718	2718	K	N	Y2717-p	VNGsHyEyKtKVVFS
CSNK1A1.p.60	3	5	148929690	C	T	P48729-1	NP_001883.4	178	60	60	E	K	Y59-p	ARHPQLLyESkLYkI
CSNK1A1L.p.295	1	13	37678510	G	T	Q8N752-1	NP_660204.2	884	295	295	T	K	Y294-p	tLNHQyDyTFDWTML
CSNK1A1L.p.60	1	13	37679216	C	T	Q8N752-1	NP_660204.2	178	60	60	E	K	Y59-p	VkHPQLLyESkLYTI
CSNK1G1.p.89	1	15	64543737	C	A	Q9HCP0-1	NP_001316535.1|NP_071331.2	266	89	89	R	I	Y88-p	APQLHLEyRFyKQLG
CSNK2A1.p.183	2	20	472971	T	C	P68400-1	NP_001886.1|NP_808227.1	548	183	183	H	R	Y182-p	DWGLAEFyHPGQEYN
CSRP2.p.63	2	12	77257050	C	T	Q16527-1	NP_001287894.1|NP_001312.1	187	63	63	G	R	Y62-p	EIyCKSCyGKkyGPk
CSRP2.p.67	2	12	77257038	C	T	Q16527-1	NP_001287894.1|NP_001312.1	199	67	67	G	R	Y66-p	KSCyGKkyGPkGyGY
CSRP3.p.74	4	11	19209744	C	T	P50461-1	NP_003467.1	220	74	74	G	R	Y73-p	YGPkGIGyGQGAGCL
CSTF2.p.116	1	X	100078319	G	A	P33240-1	NP_001316.1	346	116	116	G	R	Y115-p	APVIEsPyGEtIsPE
CSTF3.p.141	1	11	33127546	G	T	Q12996-1	NP_001317.1	421	141	141	Q	K	Y140-p	IGMEIMsyQIWVDYI
CT55.p.88	1	X	134303535	C	T	Q8WUE5-1	NP_001026875.1	262	88	88	G	R	Y87-p	VEEDKPHyGLRAIKV
CTAGE1.p.402	7	18	19996570	C	T	Q96RT6-1	NP_758441.2	1205	402	402	R	Q	Y401-p	ATEELETyRKRAKDL
CTAGE1.p.402	7	18	19996571	G	T	Q96RT6-1	NP_758441.2	1204	402	402	R	R	Y401-p	ATEELETyRKRAKDL
CTAGE15.p.409	6	7	143270136	G	A	A4D2H0-1	NP_001008747.1	1226	409	409	R	Q	Y408-p	KLTVEENyRIEEEEK
CTAGE15.p.409	6	7	143270135	C	T	A4D2H0-1	NP_001008747.1	1225	409	409	R	*	Y408-p	KLTVEENyRIEEEEK
CTAGE6.p.409	7	7	143453526	C	G	Q86UF2-1	NP_848656.2	1226	409	409	R	P	Y408-p	KLtVEENyRIEEEEK
CTAGE6.p.409	7	7	143453526	C	T	Q86UF2-1	NP_848656.2	1226	409	409	R	Q	Y408-p	KLtVEENyRIEEEEK
CTAGE6.p.409	7	7	143453527	G	A	Q86UF2-1	NP_848656.2	1225	409	409	R	*	Y408-p	KLtVEENyRIEEEEK
CTAGE9.p.409	2	6	132030932	C	T	A4FU28-1	NP_001139131.1	1226	409	409	R	Q	Y408-p	KLtVEENyRIEEEEK
CTBP1.p.77	1	4	1222097	T	C	Q13363-1	NP_001319.1	230	77	77	H	R	Y76-p	EAVGALMyHTITLTR
CTNNB1.p.334	12	3	41268762	G	A	P35222-1	NP_001091679.1|NP_001091680.1|NP_001895.1	1000	334	334	E	K	Y333-p	NIMRTytyEkLLWTT
CTNNB1.p.671	24	3	41278137	G	A	P35222-1	NP_001091679.1|NP_001091680.1|NP_001895.1	2013	671	671	K	K	Y670-p	SEDKPQDykKRLsVE
CTNNB1.p.717	4	3	41280637	G	A	P35222-1	NP_001091679.1|NP_001091680.1|NP_001895.1	2150	717	717	R	H	Y716-p	YRQDDPsyRsFHsGG
CTNND1.p.218	3	11	57564160	G	A	O60716-1	NP_001078927.1	652	218	218	E	K	Y217-p	PDGysRHyEDGyPGG
CTNND1.p.218	3	11	57564160	G	A	O60716-1	NP_001078927.1	652	218	218	E	K	Y217-p	PDGySRHyEDGyPGG
CTNND1.p.222	3	11	57564173	C	G	O60716-1	NP_001078927.1	665	222	222	P	R	Y221-p	SRHyEDGyPGGSDNy
CTNND1.p.222	3	11	57564173	C	G	O60716-1	NP_001078927.1	665	222	222	P	R	Y221-p	sRHyEDGyPGGsDNy
CTNND1.p.242	6	11	57564234	G	T	O60716-1	NP_001078927.1	726	242	242	R	S	Y241-p	VTRIEERyRPSMEGy
CTNND1.p.242	6	11	57564234	G	T	O60716-1	NP_001078927.1	726	242	242	R	S	Y241-p	VtRIEERyrPsMEGy
CTNND1.p.249	12	11	57564253	C	T	O60716-1	NP_001078927.1	745	249	249	R	W	Y248-p	yRPSMEGyRAPsRQD
CTNND1.p.249	12	11	57564253	C	T	O60716-1	NP_001078927.1	745	249	249	R	W	Y248-p	yrPsMEGyrAPsRQD
CTNND1.p.336	3	11	57569254	T	C	O60716-1	NP_001078927.1	1006	336	336	W	R	Y335-p	EVPsDQyyWAPLAQH
CTNND1.p.396	2	11	57569435	G	A	O60716-1	NP_001078927.1	1187	396	396	R	H	Y395-p	AYLQHLCyRNDKVKT
CTNND2.p.373	1	5	11384835	G	C	Q9UQB3-1	NP_001323.1	1119	373	373	S	R	Y372-p	LVHASEQySKHSQEL
CTNND2.p.504	4	5	11346601	C	T	Q9UQB3-1	NP_001323.1	1511	504	504	R	Q	Y503-p	AsNyADPyRQLQyCP
CTNND2.p.504	4	5	11346602	G	A	Q9UQB3-1	NP_001323.1	1510	504	504	R	*	Y503-p	AsNyADPyRQLQyCP
CTPS1.p.95	2	1	41450609	C	A	P17812-1	NP_001896.2	283	95	95	Q	K	Y94-p	NLTTGkIyQyVINkE
CTSB.p.220	8	8	11705206	T	G	P07858-1	NP_001899.1|NP_680090.1|NP_680091.1|NP_680092.1|NP_680093.1	658	220	220	K	Q	Y219-p	EPGySPTyKQDkHYG
CTSD.p.355	1	11	1775040	G	T	P07339-1	NP_001900.1	1064	355	355	T	K	Y354-p	ykLSPEDyTLkVSQA
CTSS.p.263	3	1	150722488	T	A	P25774-1	NP_004070.3	787	263	263	R	*	Y262-p	RHPSFFLyRSGVYYE
CTSS.p.263	3	1	150722487	C	T	P25774-1	NP_004070.3	788	263	263	R	K	Y262-p	RHPSFFLyRSGVYYE
CTTN.p.266	2	11	70267581	A	T	Q14247-1	NP_005222.2	796	266	266	K	*	Y265-p	LHEsQKDysKGFGGK
CTTN.p.266	2	11	70267581	A	T	Q14247-1	NP_005222.2	796	266	266	K	*	Y265-p	LHEsQkDyktGFGGk
CTTN.p.434	1	11	70279240	A	T	Q14247-1	NP_005222.2	1300	434	434	R	*	Y433-p	sFKAELsyRGPVsGt
CTTN.p.454	3	11	70279301	G	A	Q14247-1	NP_005222.2	1361	454	454	R	Q	Y453-p	ysMEAADyREASSQQ
CTTN.p.454	3	11	70279300	C	T	Q14247-1	NP_005222.2	1360	454	454	R	*	Y453-p	ysMEAADyREASSQQ
CTTN.p.85	2	11	70256028	G	A	Q14247-1	NP_005222.2	253	85	85	G	R	Y84-p	GPkAsHGyGGkFGVE
CTXN3.p.57	8	5	126993383	G	A	Q4LDR2-1	NP_001041717.1|NP_001120857.1	170	57	57	R	Q	Y56-p	FRILLDPyRSMPtST
CTXN3.p.57	8	5	126993382	C	T	Q4LDR2-1	NP_001041717.1|NP_001120857.1	169	57	57	R	*	Y56-p	FRILLDPyRSMPtST
CUBN.p.3501	1	10	16873278	C	T	O60494-1	NP_001072.2	10501	3501	3501	E	K	Y3500-p	sVtSDRGyEIIWTSS
CUL3.p.513	1	2	225365153	A	T	Q13618-1	NP_003581.1	1537	513	513	W	R	Y512-p	VRVLTTGyWPTQSAt
CUL3.p.59	3	2	225422463	T	G	Q13618-1	NP_003581.1	177	59	59	R	S	Y58-p	GLSFEELyRNAYtMV
CUL4A.p.454	2	13	113899291	A	G	Q13619-1	NP_001008895.1	1362	454	454	K	K	Y453-p	KDVFEAFykKDLAKR
CUX1.p.576	2	7	101923374	G	A	Q13948-1	NP_001904.2	1726	576	576	E	K	Y575-p	ELrYSSQyEERLDPF
CUX2.p.1471	1	12	111786079	C	T	O14529-1	NP_056082.2	4411	1471	1471	R	*	Y1470-p	ANLNNIIyRVERAAN
CXADR.p.319	1	21	18937869	C	A	P78310-1	NP_001329.1	957	319	319	N	K	Y318-p	EGyskTQyNQVPsED
CXXC1.p.510	1	18	47809931	C	T	Q9P0U4-1	NP_055408.2	1528	510	510	E	K	Y509-p	MERCYAkyEsQTSFG
CYP17A1.p.330	3	10	104592419	C	T	P05093-1	NP_000093.1	988	330	330	E	K	Y329-p	PQVKKKLyEEIDQNV
CYP1A1.p.271	3	15	75014627	T	G	P04798-1	NP_000490.1|NP_001306146.1	812	271	271	K	T	Y270-p	QKMVKEHykTFEKGH
CYP20A1.p.225	1	2	204137465	G	A	Q6UW02-1	NP_803882.1	673	225	225	E	K	Y224-p	NMTRKKQyEDALMQL
CYP39A1.p.103	4	6	46609905	C	T	Q9NYL5-1	NP_057677.2	308	103	103	R	H	Y102-p	LAVQNIVyRTASIPK
CYP39A1.p.103	4	6	46609906	G	A	Q9NYL5-1	NP_057677.2	307	103	103	R	C	Y102-p	LAVQNIVyRTASIPK
CYP7A1.p.177	3	8	59409541	C	A	P22680-1	NP_000771.2	530	177	177	R	L	Y176-p	EGMYSFCyRVMFEAG
CYTH1.p.383	4	17	76672223	C	T	Q15438-1	NP_004753.1	1147	383	383	E	K	Y382-p	AISRDPFyEMLAARK
DAAM1.p.29	12	14	59730281	G	A	Q9Y4D1-1	NP_055807.1	86	29	29	R	Q	Y28-p	NDHPEItyRLRNDsN
DAAM1.p.29	12	14	59730280	C	T	Q9Y4D1-1	NP_055807.1	85	29	29	R	W	Y28-p	NDHPEItyRLRNDsN
DAAM1.p.913	4	14	59830381	C	A	Q9Y4D1-1	NP_055807.1	2737	913	913	Q	K	Y912-p	AVETELEyQKSQPPQ
DAB2.p.762	2	5	39375149	C	G	P98082-1	NP_001334.2	2285	762	762	R	T	Y761-p	QPVSSEMyRDPFGNP
DAG1.p.864	6	3	49570534	C	A	Q14118-1	NP_001171105.1	2590	864	864	Q	K	Y863-p	EDPNAPPyQPPPPFT
DAG1.p.864	6	3	49570534	C	A	Q14118-1	NP_001171108.1	2590	864	864	Q	K	Y863-p	EDPNAPPyQPPPPFT
DAG1.p.864	6	3	49570534	C	A	Q14118-1	NP_001171106.1	2590	864	864	Q	K	Y863-p	EDPNAPPyQPPPPFT
DAG1.p.864	6	3	49570534	C	A	Q14118-1	NP_001159400.2	2590	864	864	Q	K	Y863-p	EDPNAPPyQPPPPFT
DAG1.p.864	6	3	49570534	C	A	Q14118-1	NP_001171115.1	2590	864	864	Q	K	Y863-p	EDPNAPPyQPPPPFT
DAG1.p.864	6	3	49570534	C	A	Q14118-1	NP_001171110.1	2590	864	864	Q	K	Y863-p	EDPNAPPyQPPPPFT
DAG1.p.887	6	3	49570604	G	A	Q14118-1	NP_001171106.1	2660	887	887	R	Q	Y886-p	RPkNMtPyRsPPPyV
DAG1.p.887	6	3	49570604	G	A	Q14118-1	NP_001171115.1	2660	887	887	R	Q	Y886-p	RPkNMtPyRsPPPyV
DAG1.p.887	6	3	49570604	G	A	Q14118-1	NP_001159400.2	2660	887	887	R	Q	Y886-p	RPkNMtPyRsPPPyV
DAG1.p.887	6	3	49570604	G	A	Q14118-1	NP_001171110.1	2660	887	887	R	Q	Y886-p	RPkNMtPyRsPPPyV
DAG1.p.887	6	3	49570604	G	A	Q14118-1	NP_001171108.1	2660	887	887	R	Q	Y886-p	RPkNMtPyRsPPPyV
DAG1.p.887	6	3	49570604	G	A	Q14118-1	NP_001171105.1	2660	887	887	R	Q	Y886-p	RPkNMtPyRsPPPyV
DAPK1.p.1061	6	9	90321167	C	T	P53355-1	NP_001275658.1|NP_001275659.1|NP_001275660.1|NP_004929.2	3181	1061	1061	R	W	Y1060-p	tPRALHHyRGRYTVE
DAPK1.p.1061	6	9	90321168	G	A	P53355-1	NP_001275658.1|NP_001275659.1|NP_001275660.1|NP_004929.2	3182	1061	1061	R	Q	Y1060-p	tPRALHHyRGRYTVE
DAW1.p.20	2	2	228750084	G	A	Q8N136-1	NP_849143.1	58	20	20	E	K	Y19-p	PPGIMLEyEKHGELK
DAXX.p.260	2	6	33288774	G	A	Q9UER7-1	NP_001135441.1|NP_001341.1	778	260	260	R	C	Y259-p	VIEQRIPyRGTRyPE
DAZAP1.p.406	3	19	1434903	C	T	Q96EP5-1	NP_061832.2	1216	406	406	R	*	Y405-p	NVQGFHPyRR_____
DAZAP1.p.406	3	19	1434904	G	C	Q96EP5-1	NP_061832.2	1217	406	406	R	P	Y405-p	NVQGFHPyRR_____
DCAF7.p.12	1	17	61628074	G	T	P61962-1	NP_005819.3	36	12	12	K	N	Y11-p	HGKRKEIyKyEAPWT
DCAF7.p.217	4	17	61660984	G	A	P61962-1	NP_005819.3	649	217	217	E	K	Y216-p	LEHSTIIyEDPQHHP
DCBLD1.p.622	3	6	117869319	G	A	Q8N8Z6-1	-	1865	622	622	R	H	Y621-p	tFsAQsGyRVPGPQP
DCBLD2.p.598	1	3	98519487	G	T	Q96PD2-1	NP_563615.3	1794	598	598	S	R	Y597-p	HEEtPVRysssEVNH
DCC.p.810	2	18	50912481	G	A	P43146-1	NP_005206.2	2428	810	810	E	K	Y809-p	AGEGVPLyEsAttRS
DCDC2.p.23	1	6	24357911	C	T	Q9UHG0-1	NP_001182539.1|NP_057440.2	68	23	23	R	H	Y22-p	VVKsVLVyRNGDPFY
DCHS1.p.1006	3	11	6653726	C	T	Q96JQ0-1	NP_003728.1	3017	1006	1006	R	H	Y1005-p	PRFNSPtyRVDLPSG
DCHS1.p.1006	3	11	6653727	G	T	Q96JQ0-1	NP_003728.1	3016	1006	1006	R	S	Y1005-p	PRFNSPtyRVDLPSG
DCHS1.p.1583	2	11	6651277	C	T	Q96JQ0-1	NP_003728.1	4748	1583	1583	R	Q	Y1582-p	GEAARVsyRLAsGGD
DCHS1.p.1583	2	11	6651278	G	A	Q96JQ0-1	NP_003728.1	4747	1583	1583	R	W	Y1582-p	GEAARVsyRLAsGGD
DCHS1.p.3108	5	11	6643583	T	A	Q96JQ0-1	NP_003728.1	9324	3108	3108	R	S	Y3107-p	PGAGATLyREEGPPA
DCHS1.p.3108	5	11	6643584	C	A	Q96JQ0-1	NP_003728.1	9323	3108	3108	R	I	Y3107-p	PGAGATLyREEGPPA
DCHS1.p.3108	5	11	6643583	T	C	Q96JQ0-1	NP_003728.1	9324	3108	3108	R	R	Y3107-p	PGAGATLyREEGPPA
DCHS2.p.915	1	4	155243550	C	A	Q6V1P9-1	NP_060109.2	2744	915	915	R	I	Y914-p	SYDYRPsyRMSVIAT
DCLRE1C.p.323	1	10	14968847	T	G	Q96SD1-1	NP_001029027.1	967	323	323	S	R	Y322-p	CFsFHSSySEIKDFL
DCP1B.p.173	1	12	2074728	G	T	Q8IZD4-1	NP_689853.3	518	173	173	T	K	Y172-p	LIKAKDEytKCKTCS
DCP1B.p.277	3	12	2062277	C	T	Q8IZD4-1	NP_689853.3	829	277	277	E	K	Y276-p	GVVRSLsyEEPRRHs
DCTN1.p.1150	2	2	74590202	G	A	Q14203-1	NP_004073.2	3448	1150	1150	R	C	Y1149-p	ELPAGALyRktsQLL
DCTN1.p.1150	2	2	74590201	C	T	Q14203-1	NP_004073.2	3449	1150	1150	R	H	Y1149-p	ELPAGALyRktsQLL
DCTN2.p.208	1	12	57927783	C	T	Q13561-1	NP_001248342.1	622	208	208	E	K	Y207-p	PDsSLVTyELHSRPE
DCTN2.p.87	3	12	57929272	C	T	Q13561-1	NP_001248342.1	259	87	87	E	K	Y86-p	TGyEsGEyEMLGEGL
DDR1.p.514	6	6	30863207	C	T	Q08345-1	NP_001284583.1|NP_054699.2	1540	514	514	R	C	Y513-p	LLLSNPAyRLLLAty
DDR1.p.798	6	6	30866026	G	T	Q08345-1	NP_001284583.1|NP_054699.2	2393	798	798	R	L	Y797-p	NLyAGDyyRVQGRAV
DDR1.p.798	6	6	30866025	C	T	Q08345-1	NP_001284583.1|NP_054699.2	2392	798	798	R	C	Y797-p	NLyAGDyyRVQGRAV
DDX10.p.90	2	11	108546344	G	A	Q13206-1	NP_004389.2	269	90	90	R	H	Y89-p	kGLQEAQyRLVtEIQ
DDX11.p.203	6	12	31238029	G	A	Q96FC9-1	NP_001244073.1|NP_689651.1	607	203	203	E	K	Y202-p	EELVLAEyEsDEEKK
DDX21.p.362	1	10	70726955	G	T	Q9NR30-1	NP_004719.2	1086	362	362	K	N	Y361-p	EEILsVAyKkDSEDN
DDX21.p.395	1	10	70728824	G	A	Q9NR30-1	NP_004719.2	1183	395	395	E	K	Y394-p	kKYMKSTyEQVDLIG
DDX27.p.764	1	20	47859212	G	A	Q96GQ7-1	NP_060365.7	2291	764	764	R	Q	Y763-p	SKKALKQyRAGPsFE
DDX3X.p.603	5	X	41206602	C	T	O00571-1	NP_001347.3	1807	603	603	R	*	Y602-p	GGFGArDyrQssGAs
DDX3X.p.603	5	X	41206603	G	A	O00571-1	NP_001347.3	1808	603	603	R	Q	Y602-p	GGFGArDyrQssGAs
DDX3Y.p.601	2	Y	15029353	G	A	O15523-1	NP_001116137.1|NP_004651.2	1802	601	601	R	Q	Y600-p	GGFGArDyRQssGSS
DDX4.p.134	2	5	55075797	C	T	Q9NQI0-1	NP_077726.1	400	134	134	R	*	Y133-p	GFSKRGGyRDGNNsE
DDX46.p.1021	1	5	134164362	A	G	Q7L014-1	NP_055644.2	3062	1021	1021	Q	R	Y1020-p	LIRLQNSyQPTNkGR
DDX50.p.105	2	10	70666692	G	A	Q9BQ39-1	NP_076950.1	313	105	105	E	K	Y104-p	PNGDIDEyEkKSKRV
DDX59.p.318	1	1	200633066	C	T	Q5T1V6-1	NP_001026895.2	953	318	318	R	H	Y317-p	LPLPPQLyRLQQHVK
DDX6.p.474	3	11	118625452	T	C	P26196-1	NP_001244120.1|NP_004388.2	1421	474	474	H	R	Y473-p	kSLYVAEyHsEPVED
DEK.p.352	2	6	18226467	C	T	P35659-1	NP_003463.1	1054	352	352	E	K	Y351-p	KQICkkVyENYPTYD
DENND1A.p.531	3	9	126146179	G	A	Q8TEH3-1	NP_065997.1	1591	531	531	R	W	Y530-p	sPEQPQPyRtLREsD
DENND1A.p.531	3	9	126146178	C	A	Q8TEH3-1	NP_065997.1	1592	531	531	R	L	Y530-p	sPEQPQPyRtLREsD
DENND2A.p.384	3	7	140285484	C	T	Q9ULE3-1	NP_001304981.1|NP_056504.3	1150	384	384	E	K	Y383-p	PPMKENPyEDIELHG
DENND2C.p.186	1	1	115168050	C	T	Q68D51-1	NP_001243333.1	556	186	186	G	R	Y185-p	FRVLDsSyGITKsLE
DEUP1.p.420	2	11	93129424	A	C	Q05D60-1	NP_857596.2	1259	420	420	K	T	Y419-p	QKVSDMKyKAVRTEN
DGKI.p.1054	2	7	137076003	T	C	O75912-1	NP_004708.1	3161	1054	1054	K	R	Y1053-p	YLEsRQNyKVIGHED
DGKZ.p.530	1	11	46394180	C	G	Q13574-1	NP_001099010.1	1588	530	530	R	G	Y529-p	PKEALEMyRKVHNLR
DHFR.p.184	2	5	79924920	C	T	P00374-1	NP_000782.1	550	184	184	E	K	Y183-p	IkYkFEVyEkND___
DHX35.p.628	2	20	37657141	A	C	Q9H5Z1-1	NP_068750.2	1882	628	628	R	R	Y627-p	RFHSTGAyRTIRDDH
DHX37.p.1081	5	12	125434579	C	G	Q8IY37-1	NP_116045.2	3243	1081	1081	R	R	Y1080-p	VFRKLASyRSCLLSS
DHX37.p.1081	5	12	125434580	C	T	Q8IY37-1	NP_116045.2	3242	1081	1081	R	Q	Y1080-p	VFRKLASyRSCLLSS
DHX38.p.273	1	16	72132878	A	T	Q92620-1	NP_054722.2	817	273	273	K	*	Y272-p	tPLPtPSyKYNEWAD
DHX57.p.1272	1	2	39033703	G	T	Q6P158-1	NP_945314.1	3814	1272	1272	Q	K	Y1271-p	IHPsSVNyQVRHFDS
DIAPH3.p.674	1	13	60544132	C	T	Q9NSV4-3	NP_001035982.1	2020	674	674	E	K	Y673-p	IKVNENkyENVDLLC
DIP2B.p.99	2	12	51034629	C	T	Q9P265-1	NP_775873.2	295	99	99	R	*	Y98-p	GGARDERyRsDIHtE
DIP2C.p.88	2	10	518385	G	T	Q9Y2E4-1	NP_055789.1	262	88	88	R	R	Y87-p	SGSRDERyRsDVHtE
DIRAS3.p.199	8	1	68512384	C	T	O95661-1	NP_004666.1	597	199	199	K	K	Y198-p	LFHMLLNyKKkPTTG
DKC1.p.201	3	X	153995618	G	A	O60832-1	NP_001354.1	601	201	201	E	K	Y200-p	QLRVRtIyESkMIEY
DLG1.p.19	2	3	197023313	G	C	Q12959-1	NP_001091894.1|NP_001277912.1	55	19	19	R	G	Y18-p	ALHLLEEyRSKLsQT
DLG1.p.4	14	3	197024065	C	T	Q12959-1	NP_001091894.1|NP_001277912.1	11	4	4	R	Q	Y3-p	_____MNyIFGNNTL
DLG1.p.4	14	3	197024064	C	T	Q12959-1	NP_001091894.1|NP_001277912.1	12	4	4	R	R	Y3-p	_____MNyIFGNNTL
DLG1.p.4	14	3	197024066	G	T	Q12959-1	NP_001091894.1|NP_001277912.1	10	4	4	R	R	Y3-p	_____MNyIFGNNTL
DLG2.p.349	1	11	83641505	G	T	Q15700-1	NP_001355.2	1047	349	349	S	R	Y348-p	TRPPEPVySTVNKLC
DLG2.p.47	1	11	84245676	C	A	Q15700-1	NP_001355.2	141	47	47	K	N	Y46-p	RNCQGLGySSQTMPS
DLG2.p.720	5	11	83180390	C	T	Q15700-1	NP_001355.2	2158	720	720	E	K	Y719-p	TTRPKRDyEVDGRDy
DLX3.p.99	3	17	48072068	G	A	O60479-1	NP_005211.1	295	99	99	R	W	Y98-p	SYRQYGAyREQPLPA
DMRT2.p.333	15	9	1056586	A	C	Q9Y5R5-1	NP_870987.2	999	333	333	R	S	Y332-p	NVSVATTyRQYPLss
DMRT2.p.333	15	9	1056585	G	A	Q9Y5R5-1	NP_870987.2	998	333	333	R	K	Y332-p	NVSVATTyRQYPLss
DMRT2.p.333	15	9	1056586	A	G	Q9Y5R5-1	NP_870987.2	999	333	333	R	R	Y332-p	NVSVATTyRQYPLss
DMXL2.p.2718	2	15	51749643	C	T	Q8TDJ6-1	NP_056078.2	8153	2718	2718	R	H	Y2717-p	KSSDDVDyRGSTTTL
DMXL2.p.2718	2	15	51749644	G	A	Q8TDJ6-1	NP_056078.2	8152	2718	2718	R	C	Y2717-p	KSSDDVDyRGSTTTL
DNAAF2.p.193	6	14	50101289	C	T	Q9NVR5-1	NP_060609.2	579	193	193	K	K	Y192-p	AKTLKAKyKGtPEAA
DNAH11.p.3429	6	7	21847620	C	T	Q96DT5-1	NP_001264044.1	10285	3429	3429	R	C	Y3428-p	VGPFTRQyRQELVHC
DNAH11.p.3429	6	7	21847621	G	T	Q96DT5-1	NP_001264044.1	10286	3429	3429	R	L	Y3428-p	VGPFTRQyRQELVHC
DNAH11.p.3429	6	7	21847621	G	A	Q96DT5-1	NP_001264044.1	10286	3429	3429	R	H	Y3428-p	VGPFTRQyRQELVHC
DNAH14.p.2653	2	1	225528370	G	A	Q0VDD8-1	-	7957	2653	2653	E	K	Y2652-p	FTDKSLFyRLLSREL
DNAH3.p.3869	1	16	20952772	C	T	Q8TD57-1	NP_060009.1	11605	3869	3869	E	K	Y3868-p	MKLyPVVyEESMNTV
DNAH6.p.2406	2	2	84915642	T	G	Q9C0G6-1	NP_001361.1	7217	2406	2406	L	R	Y2405-p	TANVLQDyLDDyNLT
DNAJA1.p.120	2	9	33029932	T	A	P31689-1	NP_001530.1	360	120	120	N	K	Y119-p	sVtLEDLyNGATRkL
DNAJA1.p.312	1	9	33037072	C	T	P31689-1	NP_001530.1	934	312	312	R	C	Y311-p	LNEGMPIyRRPYEKG
DNAJA1.p.53	1	9	33026835	G	A	P31689-1	NP_001530.1	157	53	53	E	K	Y52-p	FkQIsQAyEVLsDAk
DNAJB4.p.25	1	1	78470867	C	T	Q9UDY4-1	NP_001304028.1|NP_008965.2	73	25	25	R	*	Y24-p	DEDIKKAyRKQALkF
DNAJC18.p.203	1	5	138760756	G	T	Q9H819-1	NP_689899.1	607	203	203	R	S	Y202-p	VtDDTYYyRRRHRHE
DNAJC2.p.275	1	7	102963066	G	T	Q99543-1	NP_055192.1	825	275	275	S	R	Y274-p	RTLVDNAySCDPRIK
DNAJC5.p.43	3	20	62560685	A	G	Q9H3Z4-1	NP_079495.1	128	43	43	H	R	Y42-p	YRKLALkyHPDkNPD
DNASE1L1.p.104	12	X	153633170	G	T	P49184-1	NP_001009932.1|NP_001009933.1|NP_001009934.1|NP_001290549.1|NP_0	310	104	104	R	R	Y103-p	METYVYFyRSHKTQV
DNASE1L3.p.107	4	3	58190608	C	T	Q13609-1	NP_004935.1	321	107	107	K	K	Y106-p	KEQYAFLyKEKLVSV
DNM1.p.355	3	9	130984810	G	A	Q05193-1	NP_004399.2	1063	355	355	E	K	Y354-p	sGDQIDTyELSGGAR
DNMT1.p.1406	1	19	10248537	G	T	P26358-1	NP_001370.1	4216	1406	1406	Q	K	Y1405-p	RQLrGAQyQPILRDH
DNMT3B.p.733	3	20	31390242	C	T	Q9UBC3-1	NP_008823.1	2197	733	733	R	*	Y732-p	IFGFPVHyTDVSNMG
DOCK1.p.479	2	10	128822995	A	G	Q14185-1	NP_001371.1	1436	479	479	K	R	Y478-p	GDEAISEyKSVIyYQ
DOCK2.p.1435	2	5	169483695	A	G	Q92608-1	NP_004937.1	4303	1435	1435	K	E	Y1434-p	PDQIINFyksNYVQR
DOCK4.p.1166	1	7	111423914	T	A	Q8N1I0-1	NP_055520.3	3496	1166	1166	R	W	Y1165-p	LMERLLDyRDCMKMG
DOCK8.p.2070	3	9	463658	G	T	Q8NF50-1	NP_982272.2	6210	2070	2070	K	N	Y2069-p	ERKIPELyKPIFRVE
DOK3.p.454	4	5	176931113	C	T	Q7L591-1	NP_079148.2	1362	454	454	R	R	Y453-p	DSTLEAQyRRLLELD
DOK3.p.454	4	5	176931115	G	A	Q7L591-1	NP_079148.2	1360	454	454	R	W	Y453-p	DSTLEAQyRRLLELD
DOLK.p.300	1	9	131708684	A	C	Q9UPQ8-1	NP_055723.1	899	300	300	L	R	Y299-p	FQTDTRIyLLAYWSL
DOPEY2.p.1296	1	21	37618164	G	A	Q9Y3R5-1	NP_001307643.1|NP_005119.2	3886	1296	1296	G	R	Y1295-p	ALIGQSFyGKLQTQV
DPP9.p.831	2	19	4679854	T	C	Q86TI2-1	-	2492	831	831	Q	R	Y830-p	LIRAGkPyQLQIYPN
DPYSL3.p.20	1	5	146804506	C	A	Q14195-1	NP_001378.1	60	20	20	K	N	Y19-p	HEDDLPVyLARPGTT
DRC7.p.562	8	16	57758673	C	T	Q8IY82-1	NP_001276091.1|NP_115645.4	1684	562	562	R	C	Y561-p	GRPDFLSyRHASFGP
DRC7.p.562	8	16	57758674	G	A	Q8IY82-1	NP_001276091.1|NP_115645.4	1685	562	562	R	H	Y561-p	GRPDFLSyRHASFGP
DSC3.p.638	1	18	28584309	G	T	Q14574-1	NP_001932.2	1912	638	638	Q	K	Y637-p	DTAARLsyQKNAGFQ
DSP.p.1170	1	6	7579931	G	A	P15924-1	NP_004406.2	3508	1170	1170	E	K	Y1169-p	KAIKEkEyEIERLRV
DSP.p.1392	2	6	7580598	G	T	P15924-1	NP_004406.2	4175	1392	1392	R	L	Y1391-p	KEEDTSGyRAQIDNL
DSP.p.1392	2	6	7580598	G	A	P15924-1	NP_004406.2	4175	1392	1392	R	Q	Y1391-p	KEEDTSGyRAQIDNL
DSP.p.2160	5	6	7583974	G	A	P15924-1	NP_004406.2	6479	2160	2160	R	Q	Y2159-p	GLIDRDLyRsLNDPR
DSP.p.232	3	6	7562982	G	A	P15924-1	NP_004406.2	695	232	232	R	H	Y231-p	IHNsIGDyRWQLDKI
DSP.p.2491	1	6	7584966	G	A	P15924-1	NP_004406.2	7471	2491	2491	E	K	Y2490-p	YkKGLIDyETFKELC
DSP.p.2786	4	6	7585853	G	A	P15924-1	NP_004406.2	8358	2786	2786	K	K	Y2785-p	KTKLKISykDAINRs
DTWD1.p.271	12	15	49935673	A	C	Q8N5C7-1	NP_001138427.1|NP_064619.2	813	271	271	R	S	Y270-p	TDILKEkyRGQYDNL
DTWD1.p.271	12	15	49935672	G	T	Q8N5C7-1	NP_001138427.1|NP_064619.2	812	271	271	R	I	Y270-p	TDILKEkyRGQYDNL
DTX2.p.281	6	7	76112398	G	A	Q86UW9-1	NP_001096064.1|NP_001096065.1|NP_065943.2	842	281	281	R	H	Y280-p	SLGSQPLyrSSLSHL
DTX4.p.448	1	11	58959691	T	C	Q9Y2E6-1	NP_055992.1	1342	448	448	C	R	Y447-p	CGHVYHIyCLVAMyN
DUT.p.194	4	15	48633511	A	G	P33316-3	NP_001020419.1	582	194	194	R	R	Y193-p	AGVIDEDyRGNVGVV
DYNC1H1.p.1284	1	14	102466371	G	A	Q14204-1	NP_001367.2	3850	1284	1284	E	K	Y1283-p	ALQALTIyEGkFGRL
DYNC1LI1.p.94	4	3	32587396	C	T	Q9Y6G9-1	NP_057225.2	282	94	94	K	K	Y93-p	kIQGIEEykkGRGLE
DYNC2H1.p.2347	1	11	103058215	G	T	Q8NCM8-1	NP_001368.2	7040	2347	2347	R	I	Y2346-p	STNTGRVyRPKDCER
DYNLT1.p.5	1	6	159065728	G	T	P63172-1	NP_006510.1	13	5	5	Q	K	Y4-p	____MEDyQAAEETA
DYRK1A.p.160	5	21	38853090	G	A	Q13627-1	NP_001387.2	478	160	160	E	K	Y159-p	GEKWMDRyEIDSLIG
DYRK1B.p.112	8	19	40321053	C	T	Q9Y463-1	NP_004705.1	334	112	112	E	K	Y111-p	GERWLERyEIDSLIG
DYRK1B.p.486	2	19	40316880	G	C	Q9Y463-1	NP_004705.1	1458	486	486	S	R	Y485-p	SDNRTYRysNRYCGG
DYSF.p.1859	8	2	71896784	C	T	O75923-1	NP_003485.1	5575	1859	1859	R	C	Y1858-p	KQKTDVHyRSLGGEG
DYSF.p.1859	8	2	71896785	G	A	O75923-1	NP_003485.1	5576	1859	1859	R	H	Y1858-p	KQKTDVHyRSLGGEG
DYTN.p.18	6	2	207575289	C	T	A2CJ06-1	NP_001087199.1	53	18	18	R	K	Y17-p	NSIENSIyRTAFKLQ
E2F7.p.232	1	12	77439953	C	T	Q96AV8-1	NP_976328.2	694	232	232	E	K	Y231-p	RLGEEQkyEEQMAYL
EBF2.p.404	1	8	25718695	G	T	Q9HAK2-1	NP_073150.2	1212	404	404	S	R	Y403-p	ADIAEALySVPRNPS
EBF3.p.414	2	10	131640510	G	T	Q9H4W6-1	-	1242	414	414	S	R	Y413-p	ADIAEALySVPRNHN
ECSIT.p.193	1	19	11624031	G	C	Q9BQ95-1	NP_057665.2	578	193	193	P	R	Y192-p	QIFGRKSyPMLKLVR
ECT2L.p.301	2	6	139167812	G	A	Q008S8-1	NP_001071174.1|NP_001181966.1	901	301	301	E	K	Y300-p	ISSRIPAyEMVMESV
EDA2R.p.92	9	X	65824340	C	T	Q9HAV5-1	-	275	92	92	R	Q	Y91-p	GDCLPRFyRKTRIGG
EDA2R.p.92	9	X	65824341	G	A	Q9HAV5-1	-	274	92	92	R	*	Y91-p	GDCLPRFyRKTRIGG
EDA2R.p.92	9	X	65824341	G	A	Q9HAV5-1	NP_001186616.1	274	92	92	R	*	Y91-p	GDCLPRFyRKTRIGG
EDA2R.p.92	9	X	65824340	C	T	Q9HAV5-1	NP_068555.1	275	92	92	R	Q	Y91-p	GDCLPRFyRKTRIGG
EDA2R.p.92	9	X	65824340	C	T	Q9HAV5-1	NP_001186616.1	275	92	92	R	Q	Y91-p	GDCLPRFyRKTRIGG
EDA2R.p.92	9	X	65824341	G	A	Q9HAV5-1	NP_068555.1	274	92	92	R	*	Y91-p	GDCLPRFyRKTRIGG
EDAR.p.407	1	2	109513489	G	T	Q9UNE0-1	NP_071731.1	1221	407	407	S	R	Y406-p	DRIsTAGysIPELLT
EDC3.p.259	9	15	74948119	G	A	Q96F86-1	NP_001135915.1|NP_001135916.1|NP_079359.2	775	259	259	R	*	Y258-p	LESEPIVyRRIIVPH
EDC3.p.259	9	15	74948118	C	T	Q96F86-1	NP_001135915.1|NP_001135916.1|NP_079359.2	776	259	259	R	Q	Y258-p	LESEPIVyRRIIVPH
EDNRB.p.201	6	13	78477490	C	T	P24530-1	NP_000106.1|NP_001116131.1	602	201	201	R	Q	Y200-p	CALSIDRyRAVAsWS
EDNRB.p.201	6	13	78477491	G	A	P24530-1	NP_000106.1|NP_001116131.1	601	201	201	R	*	Y200-p	CALSIDRyRAVAsWS
EDNRB.p.201	6	13	78477491	G	T	P24530-1	NP_000106.1|NP_001116131.1	601	201	201	R	R	Y200-p	CALSIDRyRAVAsWS
EDNRB.p.440	2	13	78472344	G	C	P24530-1	NP_000106.1|NP_001116131.1	1320	440	440	S	R	Y439-p	NFRssNKysss____
EDRF1.p.1022	1	10	127436523	G	A	Q3B7T1-1	NP_001189367.1	3065	1022	1022	R	Q	Y1021-p	ARQPLCQyRAATIHH
EEA1.p.1022	1	12	93181729	C	T	Q15075-1	NP_003557.2	3064	1022	1022	E	K	Y1021-p	IsVLQNNyEKsQEtF
EEF1A2.p.255	2	20	62124497	C	A	Q05639-1	NP_001949.1	765	255	255	K	N	Y254-p	RLPLQDVykIGGIGt
EEF1B2.p.183	3	2	207027476	G	A	P24534-1	NP_001032752.1|NP_001950.1|NP_066944.1	547	183	183	G	R	Y182-p	SkLVPVGyGIkkLQI
EEF1D.p.175	8	8	144662764	C	T	P29692-1	NP_001123527.1|NP_001123529.1|NP_001276879.1|NP_001951.2	524	175	175	R	Q	Y174-p	DAAERGFyEALFDGH
EEF1D.p.175	8	8	144662765	G	A	P29692-1	NP_001123527.1|NP_001123529.1|NP_001276879.1|NP_001951.2	523	175	175	R	W	Y174-p	DAAERGFyEALFDGH
EEF1D.p.27	12	8	144668937	C	T	P29692-1	NP_001123527.1|NP_001123529.1|NP_001276879.1|NP_001951.2	79	27	27	E	K	Y26-p	DDAERrFyEQMNGPV
EEF2.p.580	3	19	3978146	G	A	P13639-1	NP_001952.1	1738	580	580	R	C	Y579-p	kSDPVVSyREtVsEE
EEF2.p.80	1	19	3983270	C	T	P13639-1	NP_001952.1	238	80	80	E	K	Y79-p	stAIsLFyELSENDL
EEFSEC.p.487	1	3	128077077	T	A	P57772-1	NP_068756.2	1461	487	487	S	R	Y486-p	VERAMDDySVIGRSL
EFCAB11.p.93	3	14	90398912	G	A	Q9BUY7-1	NP_660274.1	277	93	93	R	W	Y92-p	KKKEAQRyRNEVRHI
EFCAB12.p.338	6	3	129130024	G	T	Q6NXP0-1	NP_997190.1	1012	338	338	R	S	Y337-p	MEEVGKRyRERQRQH
EFCAB12.p.338	6	3	129130023	C	T	Q6NXP0-1	NP_997190.1	1013	338	338	R	H	Y337-p	MEEVGKRyRERQRQH
EFNB1.p.325	1	X	68060429	G	A	P98172-1	NP_004420.1	973	325	325	G	R	Y324-p	yEkVsGDyGHPVyIV
EFNB2.p.312	1	13	107145456	C	T	P52799-1	NP_004084.1	934	312	312	G	R	Y311-p	yEKVsGDyGHPVyIV
EFNB2.p.332	1	13	107145394	C	A	P52799-1	NP_004084.1	996	332	332	K	N	Y331-p	QsPANIyykV_____
EGFR.p.114	6	7	55211097	G	A	P00533-1	NP_005219.2	340	114	114	E	K	Y113-p	IIRGNMyyENSyALA
EGFR.p.728	1	7	55241734	A	T	P00533-1	NP_005219.2	2182	728	728	K	*	Y727-p	sGAFGtVykGLWIPE
EGFR.p.870	1	7	55259551	A	G	P00533-1	NP_005219.2	2609	870	870	H	R	Y869-p	LGAEEkEyHAEGGkV
EGFR.p.999	2	7	55268930	G	A	P00533-1	NP_005219.2	2996	999	999	R	H	Y998-p	sPtDsNFyRALMDEE
EHBP1.p.1102	1	2	63223890	T	G	Q8NDI1-1	NP_056067.2	3305	1102	1102	L	R	Y1101-p	LVEkRLRyLMDTGRN
EHBP1L1.p.67	1	11	65346849	G	A	Q8N3D4-1	NP_001092879.1	200	67	67	R	Q	Y66-p	QPGIQNPyRGTVVWM
EHD1.p.340	2	11	64622855	T	C	Q9H4M9-1	NP_001269373.1|NP_006786.2	1019	340	340	Q	R	Y339-p	VNNLGEIyQkIEREH
EHD2.p.41	3	19	48219991	G	A	Q9NZN4-1	NP_055416.2	122	41	41	R	H	Y40-p	LLPLEEHyRFGAFHS
EHD2.p.41	3	19	48219990	C	T	Q9NZN4-1	NP_055416.2	121	41	41	R	C	Y40-p	LLPLEEHyRFGAFHS
EHD3.p.41	4	2	31457609	G	A	Q9NZN3-1	NP_055415.1	122	41	41	R	H	Y40-p	LLPLEEHyRFHEFHS
EHD3.p.41	4	2	31457609	G	T	Q9NZN3-1	NP_055415.1	122	41	41	R	L	Y40-p	LLPLEEHyRFHEFHS
EHHADH.p.581	1	3	184910445	G	T	Q08426-1	NP_001957.2	1741	581	581	Q	K	Y580-p	QKTGkGWyQyDkPLG
EIF1B.p.80	2	3	40353003	G	A	O60739-1	NP_005866.1	238	80	80	G	R	Y79-p	TVIEHPEyGEVIQLQ
EIF2A.p.350	6	3	150289982	A	G	Q9BY44-1	NP_114414.2	1049	350	350	K	R	Y349-p	EVWDVkNyKLISkPV
EIF2A.p.447	3	3	150290272	A	C	Q9BY44-1	NP_114414.2	1339	447	447	R	R	Y446-p	EPkVATAyRPPALRN
EIF2A.p.447	3	3	150290273	G	T	Q9BY44-1	NP_114414.2	1340	447	447	R	I	Y446-p	EPkVATAyRPPALRN
EIF2B4.p.187	1	2	27591268	G	T	Q9UI10-1	NP_001029288.1	561	187	187	S	R	Y186-p	LFSHLPQysRQNsLT
EIF3D.p.359	4	22	36912753	G	A	O15371-1	NP_003744.1	1075	359	359	R	C	Y358-p	NEIASVAyRyRRWkL
EIF3D.p.361	2	22	36912650	G	A	O15371-1	NP_003744.1	1081	361	361	R	C	Y360-p	IASVAyRyRRWkLGD
EIF3G.p.71	2	19	10229572	T	C	O75821-1	NP_003746.2	212	71	71	K	R	Y70-p	NIkTVTEykIDEDGK
EIF4A2.p.199	3	3	186504030	G	A	Q14240-1	NP_001958.2	595	199	199	E	K	Y198-p	RGFkDQIyEIFQKLN
EIF4A2.p.52	1	3	186502431	G	C	Q14240-1	NP_001958.2	154	52	52	G	R	Y51-p	LLRGIyAyGFEkPSA
EIF4B.p.225	2	12	53421572	G	A	P23588-1	NP_001408.2	674	225	225	R	Q	Y224-p	DDsFGDkyRDRyDsD
EIF4B.p.242	3	12	53421624	G	T	P23588-1	NP_001408.2	726	242	242	R	R	Y241-p	RDGyRDGyRDGPRRD
EIF4B.p.242	3	12	53421623	G	A	P23588-1	NP_001408.2	725	242	242	R	Q	Y241-p	RDGyRDGyRDGPRRD
EIF4B.p.286	5	12	53421850	G	A	P23588-1	NP_001408.2	857	286	286	R	H	Y285-p	RrAFGsGyRRDDDyr
EIF4B.p.286	5	12	53421849	C	T	P23588-1	NP_001408.2	856	286	286	R	C	Y285-p	RrAFGsGyRRDDDyr
EIF4ENIF1.p.984	6	22	31835874	G	A	Q9NRA8-1	NP_001157973.1|NP_062817.2	2950	984	984	R	*	Y983-p	IsVDELEyRQ_____
EIF4ENIF1.p.984	6	22	31835873	C	T	Q9NRA8-1	NP_001157973.1|NP_062817.2	2951	984	984	R	Q	Y983-p	IsVDELEyRQ_____
EIF4G1.p.312	10	3	184039307	G	A	Q04637-1	-	935	312	312	R	H	Y311-p	SRETGEPyRLsPEPt
EIF4G1.p.312	10	3	184039307	G	A	Q04637-1	NP_937884.1	935	312	312	R	H	Y311-p	SRETGEPyRLsPEPt
EIF5.p.15	3	14	103802241	G	A	P55010-1	NP_001960.2|NP_892116.2	44	15	15	R	H	Y14-p	RsVsDQFyRyKMPRL
EIF5A2.p.70	1	3	170624840	C	T	Q9GZV4-1	NP_065123.1	208	70	70	E	K	Y69-p	DIFtGkkyEDICPST
ELF2.p.262	2	4	139983041	C	T	Q15723-5	NP_001317965.1	784	262	262	E	K	Y261-p	KNkPDMNyETMGRAL
ELMO1.p.589	3	7	36917672	C	T	Q92556-1	NP_001193409.1|NP_001193411.1|NP_055615.8	1765	589	589	G	R	Y588-p	PNHkVLHyGDLEEsP
ELP2.p.118	2	18	33718297	A	G	Q6IA86-1	NP_060725.1	353	118	118	Q	R	Y117-p	VYAVHAVyQRRTSDP
EMD.p.35	1	X	153608070	G	A	P50402-1	NP_000108.1	103	35	35	E	K	Y34-p	VGsTRRLyEKkIFEy
EML3.p.457	2	11	62374563	C	G	Q32P44-1	NP_694997.2	1371	457	457	K	N	Y456-p	KQGVFGKyKKPKFIP
EML4.p.268	1	2	42509974	G	A	Q9HC35-1	NP_061936.2	803	268	268	R	Q	Y267-p	KLEWAyGyRGKDCRA
ENDOD1.p.208	1	11	94861862	A	G	O94919-1	NP_055851.1	622	208	208	R	G	Y207-p	TGTVPSDyRVKDKVA
ENDOD1.p.491	1	11	94862713	G	T	O94919-1	NP_055851.1	1473	491	491	K	N	Y490-p	SVCKRIGyKVTFDNS
ENO1.p.45	1	1	8931998	C	T	P06733-1	NP_001419.1	133	45	45	E	K	Y44-p	sGAstGIyEALELrD
ENO3.p.253	6	17	4858792	G	A	P13929-1	NP_001967.3|NP_443739.3	758	253	253	R	H	Y252-p	DVAASEFyRNGKyDL
ENO3.p.253	6	17	4858792	G	T	P13929-1	NP_001967.3|NP_443739.3	758	253	253	R	L	Y252-p	DVAASEFyRNGKyDL
ENO3.p.253	6	17	4858791	C	T	P13929-1	NP_001967.3|NP_443739.3	757	253	253	R	C	Y252-p	DVAASEFyRNGKyDL
ENOX2.p.429	8	X	129771314	C	T	Q16206-1	NP_872114.1	1287	429	429	R	R	Y428-p	LRWQLDAyRNEVELL
ENPP2.p.463	3	8	120596268	C	A	Q13822-1	NP_001035181.1	1389	463	463	K	N	Y462-p	ARKPLDVyKKPSGKC
EOGT.p.405	1	3	69031963	T	C	Q5NDL2-1	NP_001265618.1	1213	405	405	R	G	Y404-p	VQIVDYKyRELGFLD
EP300.p.1356	4	22	41564765	C	T	Q09472-1	NP_001420.2	4066	1356	1356	R	*	Y1355-p	EMAESFPyRTKALFA
EP300.p.1356	4	22	41564766	G	A	Q09472-1	NP_001420.2	4067	1356	1356	R	Q	Y1355-p	EMAESFPyRTKALFA
EPB41L1.p.262	1	20	34775598	G	T	Q9H4G0-1	NP_036288.2	786	262	262	R	S	Y261-p	IMELHKTyRGMTPGE
EPB41L1.p.865	2	20	34810273	G	A	Q9H4G0-1	NP_036288.2	2594	865	865	R	K	Y864-p	LVTKAVVyREtDPsP
EPB41L2.p.774	4	6	131190990	C	T	O43491-1	NP_001422.1	2320	774	774	E	K	Y773-p	tIrEEQEyEEEVEEE
EPB41L3.p.457	2	18	5419847	T	C	Q9Y2J2-1	NP_036439.2	1369	457	457	K	E	Y456-p	VNENHEIyMKDsMsA
EPB41L3.p.472	2	18	5419800	C	G	Q9Y2J2-1	NP_036439.2	1416	472	472	K	N	Y471-p	AEVGtGQyATTkGIS
EPB41L5.p.500	3	2	120885424	G	A	Q9HCM4-1	NP_065960.2	1498	500	500	E	K	Y499-p	LGEPEVEyETLkDTS
EPCAM.p.298	1	2	47612338	G	A	P16422-1	NP_002345.2	892	298	298	E	K	Y297-p	RKKRMAKyEkAEIkE
EPHA1.p.782	2	7	143091909	C	T	P21709-1	NP_005223.4	2344	782	782	E	K	Y781-p	LDDFDGtyEtQGGkI
EPHA2.p.792	3	1	16458317	G	A	P29317-1	NP_004422.2	2374	792	792	R	W	Y791-p	TAPEAIsyRKFTSAS
EPHA3.p.603	3	3	89462335	G	A	P29320-1	NP_005224.2	1807	603	603	E	K	Y602-p	tyVDPHtyEDPTQAV
EPHA4.p.799	2	2	222298962	C	T	P54764-1	NP_001291465.1|NP_004429.1	2396	799	799	R	H	Y798-p	TAPEAIAyRKFTSAS
EPHA5.p.968	3	4	66197796	C	A	P54756-1	NP_004430.4	2903	968	968	R	I	Y967-p	sPLGsGAyRSVGEWL
EPHA7.p.203	6	6	94120442	C	A	Q15375-1	NP_004431.1	609	203	203	K	N	Y202-p	LVSVKVyyKKCWSII
EPHA7.p.203	6	6	94120444	T	C	Q15375-1	NP_004431.1	607	203	203	K	E	Y202-p	LVSVKVyyKKCWSII
EPHA7.p.811	1	6	93964465	C	T	Q15375-1	NP_004431.1	2432	811	811	R	Q	Y810-p	TAPEAIQyRKFTSAS
EPHB1.p.799	1	3	134960039	G	A	P54762-1	NP_004432.1	2396	799	799	R	H	Y798-p	TAPEAIAyRKFTSAS
EPHB3.p.813	3	3	184298565	C	T	P54753-1	NP_004434.2	2437	813	813	R	W	Y812-p	TAPEAIAyRKFTSAS
EPHB3.p.813	3	3	184298566	G	A	P54753-1	NP_004434.2	2438	813	813	R	Q	Y812-p	TAPEAIAyRKFTSAS
EPHB4.p.925	2	7	100402849	C	T	P54760-1	NP_004435.3	2773	925	925	E	K	Y924-p	RAIKMGRyEESFAAA
EPRS.p.358	4	1	220195731	C	T	P07814-1	NP_004437.2	1073	358	358	R	H	Y357-p	CMRDPtLyRCkIQPH
EPRS.p.865	6	1	220162112	T	C	P07814-1	NP_004437.2	2595	865	865	K	K	Y864-p	LLsLkAQyKEKTGKE
EPS15L1.p.31	1	19	16552776	G	T	Q9UBC2-1	NP_067058.1	92	31	31	T	K	Y30-p	YKQVDPAyTGRVGAS
EPS8.p.526	3	12	15794757	C	T	Q12929-1	NP_004438.3	1576	526	526	E	K	Y525-p	NRHIDRNyEPLKtQP
EPS8.p.66	9	12	15823797	C	A	Q12929-1	NP_004438.3	197	66	66	R	L	Y65-p	sVSDIsQyRVEHLTT
EPX.p.432	1	17	56276913	G	A	P11678-1	NP_000493.1	1295	432	432	R	Q	Y431-p	AMVQIITyRDFLPLV
ERBB2.p.1006	4	17	37883113	C	T	P04626-1	NP_004439.2	3016	1006	1006	R	C	Y1005-p	sPLDstFyRsLLEDD
ERBB4.p.734	1	2	212488649	T	A	Q15303-1	NP_005226.1	2200	734	734	K	*	Y733-p	sGAFGtVyKGIWVPE
ERCC3.p.20	1	2	128051265	C	T	P19447-1	NP_000113.1	58	20	20	E	K	Y19-p	KKSRKRHyEDEEDDE
EREG.p.145	6	4	75250449	G	A	O14944-1	NP_001423.1	434	145	145	R	K	Y144-p	TYYFCRWyRNRKSKE
ERMAP.p.95	6	1	43296636	A	G	Q96PL5-1	NP_001017922.1|NP_061008.2	283	95	95	K	E	Y94-p	DEDLMPEyKGRTVLV
ERMN.p.264	4	2	158177847	C	T	Q8TAM6-1	NP_001291273.1|NP_001291274.1|NP_065762.1	791	264	264	R	Q	Y263-p	sRYNtISyRKIRKGN
ERMN.p.264	4	2	158177848	G	A	Q8TAM6-1	NP_001291273.1|NP_001291274.1|NP_065762.1	790	264	264	R	W	Y263-p	sRYNtISyRKIRKGN
ESR2.p.57	1	14	64749535	T	G	Q92731-1	NP_001428.1	169	57	57	S	R	Y56-p	YSPAVMNySIPSNVT
ESRP1.p.299	3	8	95677390	A	T	Q6NXG1-1	NP_060167.2	897	299	299	K	N	Y298-p	GTRYIEVyKATGEDF
ETFDH.p.362	1	4	159620250	G	A	Q16134-1	NP_004444.2	1084	362	362	G	R	Y361-p	EGGkRIAyGARALNE
ETFDH.p.436	1	4	159627361	G	A	Q16134-1	NP_004444.2	1306	436	436	E	K	Y435-p	IGLHVtEyEDNLKNS
ETNPPL.p.153	3	4	109675819	T	G	Q8TBG4-1	NP_112569.2	458	153	153	K	T	Y152-p	SLIEISPyKFQKGKD
ETNPPL.p.179	1	4	109674133	C	G	Q8TBG4-1	NP_112569.2	536	179	179	R	T	Y178-p	PDTYRGKyREDHADS
ETV3.p.18	1	1	157105494	T	C	P41162-1	NP_001138784.1	53	18	18	Q	R	Y17-p	kPEGGGGyQFPDWAY
ETV6.p.403	2	12	12038914	A	G	P41212-1	NP_001978.1	1207	403	403	K	E	Y402-p	SRALRHyykLNIIRK
EVPL.p.134	1	17	74019452	C	T	Q92817-1	NP_001979.2	401	134	134	R	H	Y133-p	VTQECAEyRALYEKM
EVPL.p.753	2	17	74010622	T	C	Q92817-1	NP_001979.2	2258	753	753	Q	R	Y752-p	VQDAALtyQQFKNCK
EVPL.p.964	1	17	74006396	G	A	Q92817-1	NP_001979.2	2890	964	964	R	W	Y963-p	EKEVVEFyRDPQLEG
EXPH5.p.1793	1	11	108380856	C	T	Q8NEV8-1	NP_055880.2	5378	1793	1793	R	H	Y1792-p	WEPEPHLyRSKsLKs
EYS.p.1972	2	6	65146079	G	T	Q5T1H1-3	NP_001278938.1	5915	1972	1972	T	K	Y1971-p	RVDNGQKyTLLIRQE
EZH1.p.320	2	17	40870059	T	A	Q92800-1	NP_001982.2	958	320	320	K	*	Y319-p	FHATPNVyKRKNKEI
EZH2.p.642	1	7	148508725	A	G	Q15910-1	NP_001190176.1	1924	642	642	C	R	Y641-p	kNEFISEyCGEIISQ
EZR.p.500	2	6	159188389	G	T	P15311-1	NP_001104547.1|NP_003370.2	1500	500	500	S	R	Y499-p	EGAEPtGySAELSSE
F11.p.522	3	4	187207653	G	T	P03951-1	NP_000119.1	1565	522	522	R	I	Y521-p	CWVtGWGyRKLRDKI
F11.p.522	3	4	187207653	G	A	P03951-1	NP_000119.1	1565	522	522	R	K	Y521-p	CWVtGWGyRKLRDKI
F12.p.54	1	5	176833017	T	C	P00748-1	NP_000496.2	161	54	54	H	R	Y53-p	PCHFPFQyHRQLyHK
F8.p.443	1	X	154194359	T	G	P00451-1	NP_000123.1	1329	443	443	K	N	Y442-p	PQRIGRKyKKVRFMA
FAM120A.p.479	6	9	96289454	A	G	Q9NZB2-1	NP_055427.2	1436	479	479	K	R	Y478-p	ATKPFQLyLQKNFVF
FAM126B.p.43	2	2	201887578	T	G	Q8IXS8-1	NP_001308547.1|NP_001308548.1|NP_001308550.1|NP_001308551.1|NP_7	129	43	43	K	N	Y42-p	KTLVPALyKVIQDSN
FAM135B.p.29	2	8	139323156	G	T	Q49AJ0-1	NP_056996.2	85	29	29	Q	K	Y28-p	DLFQRGYyQIRVTLK
FAM161A.p.380	7	2	62067001	G	A	Q3B820-1	NP_115556.2	1138	380	380	R	*	Y379-p	KLkEEELyRNLRTQL
FAM161A.p.380	7	2	62067000	C	T	Q3B820-1	NP_115556.2	1139	380	380	R	Q	Y379-p	KLkEEELyRNLRTQL
FAM169A.p.290	1	5	74100362	C	T	Q9Y6X4-1	NP_056381.1	868	290	290	E	K	Y289-p	GPAsVPEyEARTEDN
FAM171A1.p.129	2	10	15317887	C	T	Q5VUB5-1	NP_001010924.1	385	129	129	E	K	Y128-p	RsATLMVyEDVVQIV
FAM171A1.p.486	2	10	15256130	C	A	Q5VUB5-1	NP_001010924.1	1457	486	486	R	M	Y485-p	ESsGNDDyRGSyNTV
FAM20C.p.280	1	7	208951	G	A	Q8IXL6-1	NP_064608.2	838	280	280	G	R	Y279-p	LIMTFQNyGQALFKP
FAM214A.p.950	3	15	52879377	G	T	Q32MH5-1	NP_062546.2	2848	950	950	R	R	Y949-p	ESLGKRGyRVPPSGT
FAM214A.p.950	3	15	52879376	C	A	Q32MH5-1	NP_062546.2	2849	950	950	R	L	Y949-p	ESLGKRGyRVPPSGT
FAM47B.p.633	2	X	34962845	A	T	Q8NA70-1	NP_689844.2	1897	633	633	K	*	Y632-p	IQRAVQVyKYKEDVT
FAM78A.p.65	4	9	134151373	C	T	Q5JUQ0-1	NP_203745.2	194	65	65	R	Q	Y64-p	SSSVVLRyRTPHFRA
FAM78A.p.65	4	9	134151374	G	A	Q5JUQ0-1	NP_203745.2	193	65	65	R	W	Y64-p	SSSVVLRyRTPHFRA
FAM83B.p.640	1	6	54805688	A	C	Q5T0W9-1	NP_001010872.1	1919	640	640	K	T	Y639-p	tEsNNyIyKTLGVNK
FAM83B.p.897	2	6	54806458	C	A	Q5T0W9-1	NP_001010872.1	2689	897	897	R	R	Y896-p	FNTEQIQyRDsREIN
FAM83B.p.987	6	6	54806728	C	T	Q5T0W9-1	NP_001010872.1	2959	987	987	R	C	Y986-p	LNyNTGVyrSYQPNE
FAM83B.p.987	6	6	54806729	G	A	Q5T0W9-1	NP_001010872.1	2960	987	987	R	H	Y986-p	LNyNTGVyrSYQPNE
FANCD2.p.685	2	3	10106444	G	A	Q9BXW9-2	NP_001018125.1|NP_001306913.1	2053	685	685	G	R	Y684-p	PFPVKALyGLEEYDt
FANCM.p.610	2	14	45636193	A	C	Q8IYD8-1	NP_065988.1	1829	610	610	K	T	Y609-p	QSNKRSIyKAISsNR
FAP.p.678	5	2	163030235	T	C	Q12884-1	NP_004451.2	2032	678	678	K	E	Y677-p	KDDNLEHyKNstVMA
FAP.p.678	5	2	163030233	C	T	Q12884-1	NP_004451.2	2034	678	678	K	K	Y677-p	KDDNLEHyKNstVMA
FASN.p.1507	2	17	80042720	G	A	P49327-1	NP_004095.4	4519	1507	1507	R	C	Y1506-p	GDLVMNVyRDGAWGA
FASTKD1.p.727	2	2	170393745	T	C	Q53R41-1	NP_001308975.1|NP_078898.3	2180	727	727	H	R	Y726-p	ASVLTPYyHkVDFEC
FASTKD1.p.811	2	2	170387107	C	T	Q53R41-1	NP_001308975.1|NP_078898.3	2432	811	811	R	H	Y810-p	RHLEILGyRVIQISQ
FAT1.p.2602	1	4	187539936	C	T	Q14517-1	NP_005236.2	7804	2602	2602	E	K	Y2601-p	PQFRATkyEVNIGSs
FAT1.p.3843	1	4	187522535	C	T	Q14517-1	NP_005236.2	11528	3843	3843	R	H	Y3842-p	TGNSYVKyRLtENEN
FAT4.p.4885	2	4	126412630	G	A	Q6V0I7-1	NP_078858.4	14653	4885	4885	G	R	Y4884-p	DADDEDNyGARLKPR
FBN1.p.963	2	15	48782243	C	T	P35555-1	NP_000129.3	2887	963	963	E	K	Y962-p	LETCFLRyEDEECTL
FBXO24.p.137	1	7	100189377	G	A	O75426-1	NP_277041.1	410	137	137	R	H	Y136-p	APLLAHGyRRFLPTK
FBXO28.p.179	1	1	224340863	G	A	Q9NVF7-1	NP_055991.1	536	179	179	R	H	Y178-p	GKVIDEIyRVLRYVN
FBXO3.p.224	1	11	33777325	G	T	Q9UK99-1	NP_036307.2	670	224	224	Q	K	Y223-p	RNkNEVFyQCPDQMA
FBXO31.p.287	3	16	87369046	C	T	Q5XUX0-1	NP_079011.3	860	287	287	R	H	Y286-p	QYDNCLtyRRIYLPP
FBXO43.p.504	3	8	101152971	C	A	Q4G163-1	NP_001025031.2	1511	504	504	R	I	Y503-p	DILtELKyRNLkHIL
FBXO6.p.287	1	1	11733886	G	A	Q9NRD1-1	NP_060908.1	860	287	287	R	Q	Y286-p	EEAAQsPyRAVVQIF
FBXO9.p.298	2	6	52958264	G	T	Q9UK97-1	NP_036479.1	894	298	298	R	S	Y297-p	AWHQVEyyRYIRFFP
FCER1G.p.77	2	1	161188701	G	A	P30273-1	NP_004097.1	229	77	77	E	K	Y76-p	stRNQEtyEtLKHEK
FCGR1A.p.139	4	1	149760030	G	A	P12314-1	NP_000557.1	416	139	139	R	Q	Y138-p	LVyNVLyyRNGKAFK
FCGR1A.p.139	4	1	149760029	C	T	P12314-1	NP_000557.1	415	139	139	R	*	Y138-p	LVyNVLyyRNGKAFK
FCGR1B.p.139	2	1	120930185	C	T	Q92637-1	NP_001017986.1	416	139	139	R	Q	Y138-p	LVyNVLYyRNGKAFK
FER1L6.p.821	4	8	125047692	C	A	Q2WGJ9-1	NP_001034201.2	2461	821	821	Q	K	Y820-p	HPPSNLLyQEQHVFQ
FEZ2.p.210	3	2	36808439	C	T	Q9UHY8-1	NP_005093.2	628	210	210	E	K	Y209-p	kRSsTGsyEERVKRL
FGB.p.267	2	4	155489613	A	T	P02675-1	NP_005132.2	799	267	267	R	*	Y266-p	PDssVKPyRVyCDMN
FGB.p.72	2	4	155487060	G	A	P02675-1	NP_005132.2	215	72	72	R	Q	Y71-p	PPISGGGyRARPAKA
FGB.p.72	2	4	155487059	C	T	P02675-1	NP_005132.2	214	72	72	R	W	Y71-p	PPISGGGyRARPAKA
FGD4.p.408	2	12	32764101	G	A	Q96M96-1	NP_640334.2	1222	408	408	E	K	Y407-p	LKKLLEIyEMLGEEE
FGFR1.p.655	2	8	38272310	T	A	P11362-1	NP_075598.2	1964	655	655	K	I	Y654-p	DIHHIDyykKTTNGR
FGFR4.p.391	10	5	176520252	C	A	P22455-1	NP_002002.3|NP_998812.1	1171	391	391	R	R	Y390-p	LLLLAGLyRGQALHG
FGFR4.p.391	10	5	176520253	G	C	P22455-1	NP_002002.3|NP_998812.1	1172	391	391	R	P	Y390-p	LLLLAGLyRGQALHG
FGG.p.301	8	4	155528084	C	T	P02679-1	NP_068656.2	902	301	301	R	H	Y300-p	VGPEADKyRLTYAYF
FGG.p.301	8	4	155528085	G	A	P02679-1	NP_068656.2	901	301	301	R	C	Y300-p	VGPEADKyRLTYAYF
FGG.p.301	8	4	155528085	G	C	P02679-1	NP_068656.2	901	301	301	R	G	Y300-p	VGPEADKyRLTYAYF
FGR.p.29	12	1	27950343	C	T	P09769-1	NP_001036194.1|NP_001036212.1|NP_005239.1	85	29	29	G	R	Y28-p	LEGDFRSyGAADHyG
FHAD1.p.991	2	1	15689212	G	A	B1AJZ9-1	NP_443161.1	2971	991	991	E	K	Y990-p	SSAKDMAyEHLIDDL
FHIT.p.115	4	3	59908077	C	T	P49789-1	NP_001159715.1|NP_001307828.1|NP_001307829.1|NP_002003.1	343	115	115	E	K	Y114-p	FHRNDsIyEELQKHD
FHL1.p.118	4	X	135289972	A	T	Q13642-2	NP_001153174.1	353	118	118	K	M	Y117-p	AGDQNVEykGTVWHK
FHL2.p.177	12	2	105979899	C	T	Q14192-1	NP_001034581.1|NP_001305823.1|NP_001305824.1|NP_001305825.1|NP_0	531	177	177	R	R	Y176-p	ITTGGVtyREQPWHK
FIP1L1.p.506	1	4	54324837	G	T	Q6UN15-1	NP_112179.2	1517	506	506	R	I	Y505-p	FNsDEERyRYREyAE
FIS1.p.83	4	7	100884117	C	A	Q9Y3D6-1	NP_057152.2	249	83	83	R	R	Y82-p	FyLAVGNyRLKEyEK
FKBP3.p.199	6	14	45587256	C	T	Q00688-1	NP_002004.1	595	199	199	G	R	Y198-p	EIEPEWAyGkKGQPD
FKBP8.p.289	12	19	18648486	G	A	Q14318-1	NP_001295302.1	867	289	289	R	R	Y288-p	sQLkLDHyRAALRSC
FKBP8.p.289	12	19	18648488	G	A	Q14318-1	NP_001295302.1	865	289	289	R	C	Y288-p	sQLkLDHyRAALRSC
FKBP8.p.289	12	19	18648488	G	T	Q14318-1	NP_001295302.1	865	289	289	R	S	Y288-p	sQLkLDHyRAALRSC
FLAD1.p.571	1	1	154965460	C	T	Q8NFF5-1	NP_079483.3	1711	571	571	R	C	Y570-p	sPGGHPTyRPAYLLE
FLG.p.1120	3	1	152284004	G	T	P20930-1	NP_002007.1	3358	1120	1120	Q	K	Y1119-p	GRsGSFIyQVstHEQ
FLG.p.218	5	1	152286710	C	T	P20930-1	NP_002007.1	652	218	218	E	K	Y217-p	NEEGVyDyENTGRMT
FLG2.p.130	6	1	152329873	C	T	Q5D862-1	NP_001014364.1	389	130	130	R	K	Y129-p	tPGHKsGyRHSSWSE
FLII.p.524	3	17	18154605	C	T	Q13045-1	NP_002009.1	1570	524	524	E	K	Y523-p	EAFHGKFyEADCyIV
FLNA.p.1633	4	X	153585850	G	T	P21333-1	NP_001104026.1	4897	1633	1633	R	S	Y1632-p	DEIPFsPyRVRAVPt
FLNA.p.1633	4	X	153585849	C	T	P21333-1	NP_001104026.1	4898	1633	1633	R	H	Y1632-p	DEIPFsPyRVRAVPt
FLNA.p.1633	4	X	153585848	G	A	P21333-1	NP_001104026.1	4899	1633	1633	R	R	Y1632-p	DEIPFsPyRVRAVPt
FLNA.p.2484	2	X	153578119	G	A	P21333-1	NP_001104026.1	7450	2484	2484	R	C	Y2483-p	CQECPEGyRVtYtPM
FLNA.p.2484	2	X	153578118	C	T	P21333-1	NP_001104026.1	7451	2484	2484	R	H	Y2483-p	CQECPEGyRVtYtPM
FLNA.p.2643	3	X	153577233	C	T	P21333-1	NP_001104026.1	7928	2643	2643	R	H	Y2642-p	EHIPGsPyRVVVP__
FLNB.p.2261	1	3	58141695	G	A	O75369-1	NP_001448.2	6781	2261	2261	E	K	Y2260-p	IAQEPGNyEVSIKFN
FLNC.p.1313	3	7	128486190	C	T	Q14315-1	NP_001449.3	3937	1313	1313	R	*	Y1312-p	tDNGDGTyRVQYTAY
FLNC.p.1313	3	7	128486191	G	T	Q14315-1	NP_001449.3	3938	1313	1313	R	L	Y1312-p	tDNGDGTyRVQYTAY
FLOT1.p.217	1	6	30708009	C	T	O75955-1	NP_005794.1	649	217	217	E	K	Y216-p	MAkAQRDyELKkAAy
FLRT2.p.396	2	14	86089045	C	A	O43155-1	NP_001333072.1|NP_001333073.1|NP_001333074.1|NP_001333075.1|NP_0	1187	396	396	T	K	Y395-p	IPNPSRSyTPPTPTT
FLRT3.p.523	6	20	14306584	T	G	Q9NZU0-1	NP_037413.1|NP_938205.1	1569	523	523	K	N	Y522-p	REQEKEPyKNPNLPL
FLRT3.p.523	6	20	14306584	T	A	Q9NZU0-1	NP_037413.1|NP_938205.1	1569	523	523	K	N	Y522-p	REQEKEPyKNPNLPL
FLRT3.p.637	2	20	14306243	C	A	Q9NZU0-1	NP_037413.1|NP_938205.1	1910	637	637	R	I	Y636-p	ESSSNRSyRDsGIPD
FLT1.p.1049	4	13	28895627	C	T	P17948-1	NP_002010.2	3147	1049	1049	K	K	Y1048-p	FGLARDIyKNPDyVR
FLT3.p.417	2	13	28611381	A	T	P36888-1	NP_004110.2	1250	417	417	I	K	Y416-p	HKHQPGEyIFHAEND
FLT3.p.573	1	13	28608339	C	T	P36888-1	NP_004110.2	1717	573	573	E	K	Y572-p	KYKKQFRyESQLQMV
FLT3.p.970	1	13	28578263	G	T	P36888-1	NP_004110.2	2908	970	970	Q	K	Y969-p	VSECPHtyQNRRPFS
FMN1.p.1111	1	15	33200737	C	T	Q68DA7-1	NP_001264242.1	3331	1111	1111	E	K	Y1110-p	LVKIRKYyEtsKEEE
FN1.p.1207	3	2	216259426	T	A	P02751-1	-	3621	1207	1207	R	S	Y1206-p	TTPDITGyRITTTPT
FN1.p.1207	3	2	216259427	C	A	P02751-1	-	3620	1207	1207	R	I	Y1206-p	TTPDITGyRITTTPT
FN1.p.1207	3	2	216259428	T	C	P02751-1	-	3619	1207	1207	R	G	Y1206-p	TTPDITGyRITTTPT
FN1.p.1880	1	2	216240416	C	A	P02751-1	-	5640	1880	1880	K	N	Y1879-p	GLQPGTDykIYLyTL
FN1.p.2259	4	2	216230322	C	T	P02751-1	-	6777	2259	2259	K	K	Y2258-p	CHDNGVNyKIGEKWD
FN1.p.938	1	2	216271134	C	T	P02751-1	-	2813	938	938	R	H	Y937-p	PESAVTGyRVDVIPV
FN3KRP.p.297	1	17	80685007	G	T	Q9HA64-1	NP_078895.2	890	297	297	R	I	Y296-p	WNHFGSGyRGSsLNI
FOXC2.p.154	1	16	86601403	C	A	Q99958-1	NP_005242.1	462	154	154	N	K	Y153-p	WTLDPDSyNMFENGS
FOXE3.p.109	2	1	47882314	C	T	Q13461-1	NP_036318.1	327	109	109	R	R	Y108-p	ITERFAFyRDSPRKW
FOXL2.p.259	1	3	138664789	G	T	P58012-1	NP_075555.1	776	259	259	T	K	Y258-p	PAASYGPyTRVQSMA
FOXS1.p.56	2	20	30433179	C	T	O43638-1	NP_004109.1	167	56	56	R	H	Y55-p	IMGRFAFyRHNRPGW
FREM2.p.2434	1	13	39433509	G	A	Q5SZK8-1	-	7301	2434	2434	R	Q	Y2433-p	INDTLTRyRWLISAP
FRK.p.222	3	6	116288847	T	A	P42685-1	NP_002022.1	666	222	222	K	N	Y221-p	PAPFDLSyKTVDQWE
FRMPD2.p.576	1	10	49414862	C	T	Q68DX3-1	NP_001018081.3	1726	576	576	E	K	Y575-p	CAKGVIVyEVKNNSR
FRMPD3.p.1510	1	X	106845698	C	T	Q5JV73-1	NP_115804.1	4528	1510	1510	R	W	Y1509-p	FSLPEEVyRKPAELD
FRY.p.1679	2	13	32799941	G	A	Q5TBA9-1	NP_075463.2	5036	1679	1679	R	Q	Y1678-p	VFLGLDHyRPEVFEH
FRYL.p.96	6	4	48622683	C	A	O94915-1	NP_055845.1	287	96	96	R	M	Y95-p	TEDEsyEyRPRSstK
FRYL.p.96	6	4	48622683	C	T	O94915-1	NP_055845.1	287	96	96	R	K	Y95-p	TEDEsyEyRPRSstK
FSD1.p.203	4	19	4311957	G	A	Q9BTV5-1	NP_077309.1	609	203	203	R	R	Y202-p	IDHyVLEyRRTNFEG
FSHB.p.77	3	11	30255186	G	A	P01225-1	NP_000501.1|NP_001018090.1	229	77	77	E	K	Y76-p	CTFKELVyETVRVPG
FTCD.p.251	4	21	47570325	C	T	O95954-1	NP_006648.1|NP_996848.1	751	251	251	E	K	Y250-p	VTALHTVyEETCREA
FUS.p.469	1	16	31202295	G	A	P35637-1	NP_004951.1	1405	469	469	G	R	Y468-p	GsHMGGNyGDDRrGG
FUT7.p.223	2	9	139925523	C	T	Q11130-1	NP_004470.1	668	223	223	R	H	Y222-p	LVPTVAQyRFYLSFE
FXYD3.p.41	15	19	35613692	G	C	Q14802-1	NP_001129483.1|NP_005962.1	121	41	41	G	R	Y40-p	LHGAAAAyLsAQRDA
FXYD6.p.35	7	11	117712574	T	C	Q9H0Q3-1	NP_001158303.1|NP_001158304.1|NP_001158308.1|NP_001158309.1|NP_0	104	35	35	Q	R	Y34-p	MDPFHYDyQTLRIGG
FYN.p.29	18	6	112041168	G	T	P06241-1	NP_002028.1	87	29	29	R	R	Y28-p	sLNQssGyRyGTDPT
FYN.p.29	18	6	112041170	G	C	P06241-1	NP_002028.1	85	29	29	R	G	Y28-p	sLNQssGyRyGTDPT
FYN.p.484	6	6	111983105	C	A	P06241-1	NP_002028.1	1451	484	484	R	M	Y483-p	LEQVERGyRMPCPQD
G6PD.p.432	1	X	153760671	T	G	P11413-1	NP_001035810.1	1294	432	432	K	Q	Y431-p	VQPNEAVyTKMMTKK
G6PD.p.455	1	X	153760495	G	T	P11413-1	NP_001035810.1	1365	455	455	S	R	Y454-p	ESELDLTyGNRYKNV
GABPB1.p.365	5	15	50570924	G	A	Q06547-1	NP_001307839.1|NP_005245.2	1093	365	365	R	*	Y364-p	ANREAQKyRQQLLkK
GABPB1.p.365	5	15	50570923	C	T	Q06547-1	NP_001307839.1|NP_005245.2	1094	365	365	R	Q	Y364-p	ANREAQKyRQQLLkK
GABPB1.p.365	5	15	50570922	T	C	Q06547-1	NP_001307839.1|NP_005245.2	1095	365	365	R	R	Y364-p	ANREAQKyRQQLLkK
GABRB2.p.373	10	5	160753448	C	T	P47870-2	NP_068711.1	1118	373	373	R	Q	Y372-p	IKQNGtQyRSLWDPT
GABRB2.p.373	10	5	160753447	T	C	P47870-2	NP_068711.1	1119	373	373	R	R	Y372-p	IKQNGtQyRSLWDPT
GABRB2.p.373	10	5	160753449	G	A	P47870-2	NP_068711.1	1117	373	373	R	*	Y372-p	IKQNGtQyRSLWDPT
GABRB2.p.442	4	5	160721303	G	A	P47870-2	NP_068711.1	1324	442	442	R	W	Y441-p	YDASSIQyRKAGLPR
GABRB2.p.442	4	5	160721302	C	T	P47870-2	NP_068711.1	1325	442	442	R	Q	Y441-p	YDASSIQyRKAGLPR
GABRG1.p.219	1	4	46060610	T	G	Q8N1C3-1	NP_775807.2	655	219	219	K	Q	Y218-p	YPKNEIEyKWKKPSV
GABRP.p.83	4	5	170222219	C	A	O00591-1	NP_055026.1	248	83	83	T	K	Y82-p	ISEsNMDyTATIYLR
GABRQ.p.133	2	X	151815499	C	T	Q9UN88-1	NP_061028.3	397	133	133	R	W	Y132-p	tLNLTLDyRMHEKLW
GABRQ.p.133	2	X	151815500	G	A	Q9UN88-1	NP_061028.3	398	133	133	R	Q	Y132-p	tLNLTLDyRMHEKLW
GABRR1.p.230	2	6	89895137	A	T	P24046-1	NP_002033.2	688	230	230	W	R	Y229-p	TEDDLMLyWKKGNDS
GAK.p.205	1	4	891857	G	T	O14976-1	NP_005246.2	615	205	205	S	R	Y204-p	TISHyPDySWSAQRR
GALE.p.158	3	1	24124241	C	G	Q14376-1	NP_000394.2|NP_001008217.1|NP_001121093.1	472	158	158	G	R	Y157-p	TGGCTNPyGkSkFFI
GALNT16.p.379	2	14	69806286	G	T	Q8N428-1	NP_001161840.1|NP_065743.2	1137	379	379	K	N	Y378-p	AEVWMDEyKQYYYEA
GALNTL5.p.408	6	7	151716776	G	A	Q7Z4T8-1	NP_660335.2	1222	408	408	G	R	Y407-p	PGLKyVTyGNIRERV
GALT.p.340	3	9	34649520	G	A	P07902-1	NP_000146.2	1018	340	340	E	K	Y339-p	VRKFMVGyEMLAQAQ
GAPDH.p.321	6	12	6647291	C	A	P04406-1	NP_001276674.1|NP_001276675.1|NP_002037.2	963	321	321	S	R	Y320-p	WyDNEFGysNrVVDL
GAPVD1.p.87	4	9	128064336	A	G	Q14C86-1	NP_001269608.1	260	87	87	K	R	Y86-p	DtQFVDGyKQLGFQE
GAREM1.p.454	4	18	29867200	C	T	Q9H706-1	NP_001229338.1	1360	454	454	E	K	Y453-p	PGKSELPyEELWLEE
GAS2L3.p.243	3	12	101016132	G	A	Q86XJ1-1	NP_001290059.1|NP_777602.1	728	243	243	R	Q	Y242-p	EYLSEGRyRLGDKIL
GATM.p.290	6	15	45658353	C	T	P50440-1	NP_001473.1	869	290	290	R	K	Y289-p	RRHLAPDyRVHIISF
GBE1.p.201	1	3	81698097	C	T	Q04446-1	NP_000149.3	601	201	201	E	K	Y200-p	KPRsLRIyEsHVGIS
GBF1.p.516	3	10	104121532	G	A	Q92538-1	NP_004184.1	1546	516	516	E	K	Y515-p	VENPKMPyEMKEMAL
GCAT.p.275	1	22	38211679	C	A	O75600-1	NP_055106.1	824	275	275	T	K	Y274-p	LGGASGGyTTGPGPL
GCG.p.63	6	2	163003930	T	G	P01275-1	NP_002045.1	187	63	63	S	R	Y62-p	QGTFTSDySKYLDsR
GCSAML.p.90	2	1	247737544	G	A	Q5JQS6-1	NP_001268782.1|NP_660321.1	268	90	90	E	K	Y89-p	LssNDDGyENIDsLt
GEN1.p.295	2	2	17953981	T	C	Q17RS7-1	-	883	295	295	C	R	Y294-p	CEPHDyEyCCPCEWH
GFM2.p.565	6	5	74026118	G	A	Q969S9-1	NP_115756.2	1693	565	565	R	*	Y564-p	LGPLQVAyRETILNS
GHR.p.227	3	5	42711369	G	A	P10912-1	NP_000154.1|NP_001229329.1|NP_001229330.1|NP_001229331.1|NP_0012	679	227	227	E	K	Y226-p	SLKVDkEyEVRVRSK
GIGYF2.p.269	8	2	233655500	C	T	Q6Y7W6-1	NP_001096616.1|NP_056390.2	805	269	269	R	*	Y268-p	DRDDERGyRRVRsGs
GIGYF2.p.269	8	2	233655501	G	A	Q6Y7W6-1	NP_001096616.1|NP_056390.2	806	269	269	R	Q	Y268-p	DRDDERGyRRVRsGs
GIMAP4.p.20	1	7	150267047	G	A	Q9NUV9-1	NP_060796.1	58	20	20	G	R	Y19-p	PSTPGASyGPGRQEP
GIMAP4.p.260	2	7	150269936	G	A	Q9NUV9-1	NP_060796.1	778	260	260	E	K	Y259-p	kARIREEyEEkIRKL
GIMAP7.p.207	2	7	150217682	A	G	Q8NHV1-1	NP_694968.1	620	207	207	K	R	Y206-p	AyFSDDIykDTEERL
GIT1.p.555	2	17	27903098	G	A	Q9Y2X7-1	NP_054749.2	1663	555	555	R	W	Y554-p	ELEDDAIysVHVPAG
GIT1.p.555	2	17	27903098	G	A	Q9Y2X7-1	NP_054749.2	1663	555	555	R	W	Y554-p	VHVPAGLyRIRKGVs
GIT2.p.517	1	12	110385153	C	T	Q14161-1	NP_476510.1	1549	517	517	E	K	Y516-p	GsRPMsMyEtGsGQK
GJA1.p.314	2	6	121768935	T	G	P17302-1	NP_000156.1	942	314	314	S	R	Y313-p	sEQNWANysAEQNRM
GKN2.p.150	3	2	69173459	T	G	Q86XP6-1	NP_872342.2	449	150	150	K	T	Y149-p	LCKHIPLyKGEVVEN
GLE1.p.136	2	9	131277892	G	A	Q53GS7-1	NP_001003722.1	406	136	136	E	K	Y135-p	VEGCVRMyELVHRMk
GLG1.p.1000	3	16	74496029	C	T	Q92896-1	NP_001139139.1	2999	1000	1000	R	H	Y999-p	IQESALDyRLDPQLQ
GLG1.p.384	3	16	74526938	C	T	Q92896-1	NP_001139139.1	1151	384	384	R	Q	Y383-p	CKSDLKKyRCNVENL
GLG1.p.384	3	16	74526939	G	A	Q92896-1	NP_001139139.1	1150	384	384	R	W	Y383-p	CKSDLKKyRCNVENL
GLI3.p.105	7	7	42187878	C	T	P10071-1	NP_000159.3	314	105	105	R	H	Y104-p	VAEPsVPyRGTVFAM
GLI3.p.105	7	7	42187879	G	A	P10071-1	NP_000159.3	313	105	105	R	C	Y104-p	VAEPsVPyRGTVFAM
GLMN.p.354	2	1	92733508	G	T	Q92990-1	NP_444504.1	1060	354	354	Q	K	Y353-p	IEDNSLLyQYLEIKS
GLOD4.p.24	1	17	685426	G	A	Q9HC38-1	-	70	24	24	R	W	Y23-p	RFQtARFyRDVLGMk
GLRA1.p.231	1	5	151234605	G	T	P23415-1	NP_001139512.1	693	231	231	N	K	Y230-p	LRYCTKHyNTGKFtC
GLUD1.p.136	2	10	88854120	C	A	P00367-1	NP_005262.1	407	136	136	R	L	Y135-p	sWEVIEGyRAQHSQH
GLUD1.p.465	1	10	88818915	T	C	P00367-1	NP_005262.1	1394	465	465	H	R	Y464-p	kYERDsNyHLLMSVQ
GLUD2.p.136	6	X	120181945	G	T	P49448-1	NP_036216.2	407	136	136	R	L	Y135-p	sWEVIEGyRAQHSQH
GLUD2.p.136	6	X	120181945	G	A	P49448-1	NP_036216.2	407	136	136	R	Q	Y135-p	sWEVIEGyRAQHSQH
GLUD2.p.136	6	X	120181946	G	T	P49448-1	NP_036216.2	408	136	136	R	R	Y135-p	sWEVIEGyRAQHSQH
GLUL.p.181	4	1	182354957	G	A	P15104-1	NP_001028216.1|NP_001028228.1|NP_002056.2	541	181	181	R	W	Y180-p	RDIVEAHyRACLyAG
GMPR2.p.286	15	14	24707611	G	A	Q9P2T1-1	NP_001002000.1|NP_001002001.1|NP_001002002.1	857	286	286	R	K	Y285-p	YAGGVAEyRASEGkT
GMPR2.p.286	15	14	24707610	A	T	Q9P2T1-1	NP_001002000.1|NP_001002001.1|NP_001002002.1	856	286	286	R	*	Y285-p	YAGGVAEyRASEGkT
GNAI2.p.70	2	3	50289876	G	A	P04899-1	NP_002061.1	209	70	70	R	Q	Y69-p	sEEECRQyRAVVYSN
GNAI2.p.70	2	3	50289876	G	T	P04899-1	NP_002061.1	209	70	70	R	L	Y69-p	sEEECRQyRAVVYSN
GNAS.p.379	2	20	57429455	G	C	Q5JWF2-1	NP_536350.2	1135	379	379	G	R	Y378-p	GKVPSPGyGsPAAGA
GNAS.p.392	1	20	57485873	G	A	P63092-1	NP_000507.1	1174	392	392	E	K	Y391-p	QRMHLRQyELL____
GNPNAT1.p.166	3	14	53245086	T	G	Q96EK6-1	NP_932332.1	498	166	166	K	N	Y165-p	LPQNVGFykkFGYTV
GNS.p.506	10	12	65113864	C	A	P15586-1	NP_002067.1	1518	506	506	R	R	Y505-p	ELLGkMNyRLMMLQS
GNS.p.506	10	12	65113866	G	A	P15586-1	NP_002067.1	1516	506	506	R	W	Y505-p	ELLGkMNyRLMMLQS
GOLGA5.p.37	2	14	93263893	C	G	Q8TBA6-1	NP_005104.3	111	37	37	S	R	Y36-p	KDNAsNIyskNtDyt
GOLGA5.p.551	3	14	93290921	C	T	Q8TBA6-1	NP_005104.3	1651	551	551	R	*	Y550-p	HyIEEDLyRTKNTLQ
GOLGA5.p.551	3	14	93290922	G	A	Q8TBA6-1	NP_005104.3	1652	551	551	R	Q	Y550-p	HyIEEDLyRTKNTLQ
GOLGA5.p.671	1	14	93301969	G	A	Q8TBA6-1	NP_005104.3	2011	671	671	G	R	Y670-p	ETNLAGMyGkVRKAA
GOLIM4.p.614	1	3	167742334	G	T	O00461-1	NP_055313.1	1840	614	614	Q	K	Y613-p	EDNVDEQyQEEAEEE
GOT1.p.42	9	10	101180556	C	T	P17174-1	NP_002070.1	125	42	42	R	H	Y41-p	VNLGVGAyRTDDCHP
GOT1.p.42	9	10	101180557	G	A	P17174-1	NP_002070.1	124	42	42	R	C	Y41-p	VNLGVGAyRTDDCHP
GOT1.p.42	9	10	101180555	G	A	P17174-1	NP_002070.1	126	42	42	R	R	Y41-p	VNLGVGAyRTDDCHP
GOT2.p.68	1	16	58757693	C	T	P00505-1	NP_002071.2	203	68	68	R	Q	Y67-p	MNLGVGAyRDDNGkP
GPA33.p.302	2	1	167023626	C	A	Q99795-1	NP_005805.1	905	302	302	R	M	Y301-p	EREEEDDyRQEEQRS
GPAT4.p.219	2	8	41469465	C	G	Q86UL3-1	NP_848934.1	655	219	219	R	G	Y218-p	KHVHLMCyRICVRAL
GPATCH2.p.200	1	1	217793300	G	T	Q9NW75-1	NP_060510.1	598	200	200	Q	K	Y199-p	DMDsDRAyQyQEFTK
GPATCH8.p.1032	4	17	42476351	G	A	Q9UKJ3-1	NP_001002909.1	3094	1032	1032	R	C	Y1031-p	DFIRSKIyRsQsPHy
GPATCH8.p.1032	4	17	42476350	C	T	Q9UKJ3-1	NP_001002909.1	3095	1032	1032	R	H	Y1031-p	DFIRSKIyRsQsPHy
GPC3.p.312	3	X	132887606	C	A	P51654-1	NP_004475.1	935	312	312	R	I	Y311-p	EELVNGMyRIYDMEN
GPD1L.p.310	5	3	32201136	G	A	Q8N335-1	NP_055956.1	929	310	310	R	H	Y309-p	PQTSAEVyRILKQKG
GPD1L.p.310	5	3	32201135	C	A	Q8N335-1	NP_055956.1	928	310	310	R	S	Y309-p	PQTSAEVyRILKQKG
GPD1L.p.310	5	3	32201135	C	T	Q8N335-1	NP_055956.1	928	310	310	R	C	Y309-p	PQTSAEVyRILKQKG
GPD2.p.606	20	2	157435450	A	C	P43304-1	NP_000399.3|NP_001076581.2	1817	606	606	K	T	Y605-p	FLyyEMGyKSRSEQL
GPD2.p.606	20	2	157435450	A	G	P43304-1	NP_000399.3|NP_001076581.2	1817	606	606	K	R	Y605-p	FLyyEMGyKSRSEQL
GPI.p.18	1	19	34856224	G	C	P06744-1	NP_000166.2|NP_001316838.1|NP_001316839.1	53	18	18	R	P	Y17-p	FQkLQQWyREHRsEL
GPR161.p.346	32	1	168065809	G	A	Q8N6U8-1	NP_001254539.1|NP_722561.1	1036	346	346	R	W	Y345-p	MCFGDRyyREPFVQR
GPR161.p.346	32	1	168065808	C	T	Q8N6U8-1	NP_001254539.1|NP_722561.1	1037	346	346	R	Q	Y345-p	MCFGDRyyREPFVQR
GPR173.p.213	3	X	53106440	C	T	Q9NS66-1	NP_061842.1	637	213	213	R	C	Y212-p	GKLLLFEyRHRKMKP
GPR4.p.44	4	19	46094994	C	T	P46093-1	NP_005273.1	131	44	44	R	H	Y43-p	CLALWAAyRQVQQRN
GPR4.p.44	4	19	46094994	C	G	P46093-1	NP_005273.1	131	44	44	R	P	Y43-p	CLALWAAyRQVQQRN
GPR45.p.61	1	2	105858497	A	G	Q9Y5Y3-1	NP_009158.3	182	61	61	Q	R	Y60-p	TVVCIIVyQRPAMRS
GPR68.p.189	6	14	91700829	C	T	Q15743-1	NP_001171147.1|NP_003476.3	566	189	189	R	H	Y188-p	WQRAINyyRFLVGFL
GPR68.p.189	6	14	91700828	G	A	Q15743-1	NP_001171147.1|NP_003476.3	567	189	189	R	R	Y188-p	WQRAINyyRFLVGFL
GRAMD1B.p.505	8	11	123483491	C	A	Q3KR37-1	NP_065767.1	1513	505	505	R	R	Y504-p	RVSTELRyRKQPWGL
GRAMD1B.p.505	8	11	123483491	C	T	Q3KR37-1	NP_065767.1	1513	505	505	R	*	Y504-p	RVSTELRyRKQPWGL
GRAMD1B.p.505	8	11	123483492	G	A	Q3KR37-1	NP_065767.1	1514	505	505	R	Q	Y504-p	RVSTELRyRKQPWGL
GRAMD1B.p.727	1	11	123493266	C	G	Q3KR37-1	NP_065767.1	2180	727	727	T	R	Y726-p	NGIRSRDytsEsEEK
GRAMD2B.p.208	2	5	125816188	A	G	Q96HH9-1	NP_076416.2	623	208	208	K	R	Y207-p	LLSRDSTyKLLksVC
GRB2.p.53	12	17	73328799	A	C	P62993-1	NP_002077.1	158	53	53	I	R	Y52-p	DGFIPKNyIEMKPHP
GRB2.p.53	12	17	73328799	A	C	P62993-1	NP_002077.1	158	53	53	I	R	Y52-p	DGFIPkNyIEMkPHP
GRB7.p.344	6	17	37901516	G	C	Q14451-1	NP_001025173.1|NP_001229372.1|NP_005301.2	1032	344	344	K	N	Y343-p	FKyGVQLyKNYQQAQ
GRID1.p.781	1	10	87379642	C	A	Q9ULK0-1	NP_060021.1	2342	781	781	R	M	Y780-p	ALQHGSPyRDLFSQR
GRID2IP.p.902	1	7	6544428	G	T	A4D2P6-1	NP_001138590.1	2706	902	902	N	K	Y901-p	ILSHKKAyNTSILLA
GRIK2.p.683	1	6	102376469	G	A	Q13002-1	NP_068775.1	2047	683	683	G	R	Y682-p	AKQTKIEyGAVEDGA
GRIK3.p.545	6	1	37291324	C	T	Q13003-1	NP_000822.2	1634	545	545	R	Q	Y544-p	TLGVSILyRKPNGTN
GRIK3.p.545	6	1	37291325	G	A	Q13003-1	NP_000822.2	1633	545	545	R	*	Y544-p	TLGVSILyRKPNGTN
GRIK3.p.545	6	1	37291324	C	A	Q13003-1	NP_000822.2	1634	545	545	R	L	Y544-p	TLGVSILyRKPNGTN
GRIN2A.p.1185	18	16	9857846	T	C	Q12879-1	NP_000824.1|NP_001127879.1	3555	1185	1185	K	K	Y1184-p	GLsNNDQyKLySKHF
GRIN2A.p.394	3	16	9943759	C	A	Q12879-1	NP_000824.1|NP_001127879.1	1182	394	394	K	N	Y393-p	RHAVWPRyKSFSDCE
GRIN2B.p.1475	3	12	13715749	C	T	Q13224-1	NP_000825.2	4423	1475	1475	E	K	Y1474-p	GSsNGHVyEKLSSIE
GRK2.p.357	1	11	67049923	T	A	P25098-1	NP_001610.2	1070	357	357	M	K	Y356-p	AsVGtHGyMAPEVLQ
GRM4.p.613	2	6	34004048	G	T	Q14833-1	NP_000832.1	1839	613	613	N	K	Y612-p	VVITFVRyNDTPIVK
GRM6.p.677	4	5	178413225	C	T	O15303-1	NP_000834.2	2030	677	677	R	H	Y676-p	LtKtNRIyRIFEQGK
GSK3A.p.286	2	19	42738552	C	T	P49840-1	NP_063937.2	857	286	286	R	Q	Y285-p	syICsRyyRAPELIF
GSN.p.481	1	9	124083643	G	A	P06396-1	NP_000168.1	1442	481	481	R	H	Y480-p	sYIILyNyRHGGRQG
GSTA3.p.83	2	6	52767169	C	T	Q16772-1	NP_000838.3	247	83	83	G	R	Y82-p	IAsKyNLyGkDIkER
GSTCD.p.118	3	4	106639122	G	A	Q8NEC7-1	NP_001026890.2	352	118	118	E	K	Y117-p	RHIIQKSyEADPLKK
GTF3C2.p.648	6	2	27552085	C	T	Q8WUA4-1	NP_001030598.1|NP_001512.1	1942	648	648	E	K	Y647-p	FWDLRRPyEPINSIK
GTF3C5.p.404	2	9	135931443	G	T	Q9Y5Q8-1	NP_036219.2	1212	404	404	R	R	Y403-p	REGALPPyRQMFYQL
GTPBP10.p.33	1	7	89982194	C	G	A4D1E9-1	NP_149098.2	98	33	33	P	R	Y32-p	GGsGGMGyPRLGGEG
GUCY2C.p.257	3	12	14832651	T	A	P25092-1	NP_004954.2	770	257	257	K	M	Y256-p	CGGPEFLyKLKGDRA
GYS1.p.45	2	19	49494725	G	T	P13807-1	NP_002094.2	134	45	45	T	K	Y44-p	ANKVGGIyTVLQTKA
GZMK.p.18	1	5	54320203	T	A	P49863-1	NP_002095.1	53	18	18	M	K	Y17-p	FFLIVGAyMTHVCFN
H6PD.p.118	2	1	9305346	A	G	O95479-1	NP_004276.2	353	118	118	Q	R	Y117-p	QLKTAEDyQALNkDI
HAPLN1.p.106	2	5	82948428	C	T	P10915-1	NP_001875.1	316	106	106	G	R	Y105-p	MGyHKKTyGGyQGRV
HAPLN1.p.65	3	5	82948551	G	A	P10915-1	NP_001875.1	193	65	65	R	*	Y64-p	VTLPCKFyRDPTAFG
HAPLN4.p.113	1	19	19371769	G	A	Q86UW8-1	NP_075378.1	337	113	113	R	C	Y112-p	QHRAFGsyRGRAELQ
HAT1.p.364	3	2	172844276	G	T	O14929-1	NP_003633.1	1092	364	364	K	N	Y363-p	KRRLIsPyKKKQRDL
HCFC1.p.112	3	X	153230037	C	T	P51610-1	NP_005325.2	334	112	112	E	K	Y111-p	GKYSNDLyELQASRW
HCLS1.p.125	1	3	121363691	C	T	P14317-1	NP_005326.2	373	125	125	G	R	Y124-p	AkGFGGkyGVERDRA
HCLS1.p.162	3	3	121356074	C	T	P14317-1	NP_005326.2	484	162	162	G	R	Y161-p	srGFGGRyGVEKDKW
HCLS1.p.361	1	3	121351338	C	T	P14317-1	NP_005326.2	1081	361	361	E	K	Y360-p	QVEEEPVyEAEPEPE
HCLS1.p.398	2	3	121351227	C	T	P14317-1	NP_005326.2	1192	398	398	E	K	Y397-p	EDEPEGDyEEVLEPE
HCN4.p.532	1	15	73617781	T	G	Q9Y3Q4-1	NP_005468.1	1595	532	532	K	T	Y531-p	RRQYQEKyKQVEQYM
HDAC1.p.49	1	1	32768318	G	A	Q13547-1	NP_004955.2	146	49	49	R	Q	Y48-p	LLLNyGLyRkMEIYR
HDAC4.p.226	1	2	240078403	G	T	P56524-1	NP_006028.2	678	226	226	N	K	Y225-p	QSGVSTSyNHPVLGM
HDAC7.p.115	1	12	48191891	C	A	Q8WUI4-1	-	344	115	115	R	I	Y114-p	PNsPGIPyRTLEPLE
HDGF.p.67	6	1	156714904	C	T	P51858-1	NP_004485.1	199	67	67	E	K	Y66-p	GPKDLFPyEESkEKF
HDHD5.p.130	1	22	17629392	T	C	Q9BXW7-1	NP_149061.1	389	130	130	H	R	Y129-p	PMKLFSEyHEkRMLV
HDLBP.p.466	15	2	242189371	T	C	Q00341-1	-	1397	466	466	K	R	Y465-p	INRIKDQykVsVRIP
HDLBP.p.466	15	2	242189371	T	C	Q00341-1	NP_005327.1	1397	466	466	K	R	Y465-p	INRIKDQykVsVRIP
HDLBP.p.466	15	2	242189371	T	C	Q00341-1	NP_976221.1	1397	466	466	K	R	Y465-p	INRIKDQykVsVRIP
HDLBP.p.466	15	2	242189370	C	G	Q00341-1	NP_005327.1	1398	466	466	K	N	Y465-p	INRIKDQykVsVRIP
HDLBP.p.466	15	2	242189370	C	G	Q00341-1	-	1398	466	466	K	N	Y465-p	INRIKDQykVsVRIP
HDLBP.p.466	15	2	242189370	C	G	Q00341-1	NP_976221.1	1398	466	466	K	N	Y465-p	INRIKDQykVsVRIP
HDX.p.495	10	X	83599435	G	A	Q7Z353-1	NP_001170950.1|NP_653258.2	1483	495	495	R	C	Y494-p	IGNRRRKyRLMGIEV
HDX.p.495	10	X	83599434	C	T	Q7Z353-1	NP_001170950.1|NP_653258.2	1484	495	495	R	H	Y494-p	IGNRRRKyRLMGIEV
HEATR9.p.200	2	17	34190533	C	T	A2RTY3-1	NP_689994.2	598	200	200	E	K	Y199-p	TGPEKVKyEAyRtLA
HEATR9.p.203	2	17	34190523	C	T	A2RTY3-1	NP_689994.2	608	203	203	R	Q	Y202-p	EKVKyEAyRtLAILG
HECTD1.p.1877	4	14	31583534	T	A	Q9ULT8-1	-	5631	1877	1877	R	S	Y1876-p	EPTYTIMyREMKDSD
HELZ.p.1814	2	17	65082999	G	T	P42694-1	NP_055692.2	5440	1814	1814	Q	K	Y1813-p	NTTSSTPyQNIPCNG
HELZ2.p.1616	1	20	62195329	C	T	Q9BYK8-1	NP_001032412.2	4846	1616	1616	E	K	Y1615-p	FAARTQDyEQMVDLV
HELZ2.p.816	1	20	62198263	G	T	Q9BYK8-1	NP_001032412.2	2448	816	816	N	K	Y815-p	VEKVQEAyNTWPSCW
HEPHL1.p.80	1	11	93778907	G	C	Q6MZM0-1	NP_001092142.1	239	80	80	R	T	Y79-p	SIYKKAVyRRFTDGT
HHIPL2.p.396	2	1	222713615	C	T	Q6UWX4-1	NP_079022.2	1187	396	396	R	Q	Y395-p	AGSHGKRyRVPSDNP
HIBCH.p.331	4	2	191077702	G	A	Q6NVY1-1	NP_055177.2	991	331	331	R	W	Y330-p	QEVLTMEyRLSQACM
HIBCH.p.331	4	2	191077701	C	T	Q6NVY1-1	NP_055177.2	992	331	331	R	Q	Y330-p	QEVLTMEyRLSQACM
HINFP.p.334	1	11	119003699	G	A	Q9BQA5-1	NP_056332.2|NP_945322.1	1001	334	334	R	H	Y333-p	LCSIkSHyRKVHEGD
HINFP.p.346	3	11	119003827	A	C	Q9BQA5-1	NP_056332.2|NP_945322.1	1037	346	346	K	T	Y345-p	EGDSEPRyKCHVCDK
HINT1.p.95	4	5	130495238	G	A	P49773-1	NP_005331.1	283	95	95	R	*	Y94-p	DLGLNkGyRMVVNEG
HINT1.p.95	4	5	130495237	C	T	P49773-1	NP_005331.1	284	95	95	R	Q	Y94-p	DLGLNkGyRMVVNEG
HIRA.p.954	2	22	19338957	C	T	P54198-1	NP_003316.3	2861	954	954	R	Q	Y953-p	LVNEGFEyRLREICK
HIST1H2BD.p.44	4	6	26158529	G	T	P58876-1	NP_066407.1|NP_619790.1	132	44	44	K	N	Y43-p	EsysVyVykVLkQVH
HIST1H2BH.p.44	5	6	26252010	G	A	Q93079-1	NP_003515.1	132	44	44	K	K	Y43-p	EsysVyVykVLkQVH
HIST1H2BH.p.44	5	6	26252009	A	T	Q93079-1	NP_003515.1	131	44	44	K	M	Y43-p	EsysVyVykVLkQVH
HIST1H2BK.p.44	6	6	27114448	T	C	O60814-1	NP_001299582.1|NP_542160.1	130	44	44	K	E	Y43-p	EsysVyVykVLkQVH
HIST1H2BK.p.44	6	6	27114447	T	C	O60814-1	NP_001299582.1|NP_542160.1	131	44	44	K	R	Y43-p	EsysVyVykVLkQVH
HIST2H2BE.p.44	5	1	149858060	T	C	Q16778-1	NP_003519.1	131	44	44	K	R	Y43-p	EsysIyVykVLkQVH
HIST2H2BE.p.44	5	1	149858060	T	G	Q16778-1	NP_003519.1	131	44	44	K	T	Y43-p	EsysIyVykVLkQVH
HIST2H2BE.p.85	2	1	149857936	G	C	Q16778-1	NP_003519.1	255	85	85	N	K	Y84-p	EAsrLAHyNkrstIt
HIST2H2BF.p.44	5	1	149783748	T	C	Q5QNW6-1	NP_001019770.1	131	44	44	K	R	Y43-p	EsysVyVykVLkQVH
HIST2H2BF.p.44	5	1	149783748	T	A	Q5QNW6-1	NP_001019770.1	131	44	44	K	M	Y43-p	EsysVyVykVLkQVH
HIST3H2BB.p.44	6	1	228645961	A	G	Q8N257-1	NP_778225.1	131	44	44	K	R	Y43-p	EsysIyVykVLkQVH
HIST4H4.p.53	4	12	14923862	C	T	P62805-1	NP_001029249.1|NP_003486.1|NP_003529.1|NP_003530.1|NP_003531.1|N	157	53	53	E	K	Y52-p	KrIsGLIyEEtrGVL
HIST4H4.p.53	4	6	26189148	C	T	P62805-1	NP_001029249.1|NP_003486.1|NP_003529.1|NP_003530.1|NP_003531.1|N	157	53	53	E	K	Y52-p	KrIsGLIyEEtrGVL
HIST4H4.p.53	4	6	26205029	G	A	P62805-1	NP_001029249.1|NP_003486.1|NP_003529.1|NP_003530.1|NP_003531.1|N	157	53	53	E	K	Y52-p	KrIsGLIyEEtrGVL
HIST4H4.p.74	4	6	27107308	C	A	P62805-1	NP_001029249.1|NP_003486.1|NP_003529.1|NP_003530.1|NP_003531.1|N	221	74	74	T	K	Y73-p	VIrDAVtytEHAkRk
HIST4H4.p.74	4	6	27799085	G	C	P62805-1	NP_001029249.1|NP_003486.1|NP_003529.1|NP_003530.1|NP_003531.1|N	221	74	74	T	R	Y73-p	VIrDAVtytEHAkRk
HIST4H4.p.74	4	6	26285507	G	T	P62805-1	NP_001029249.1|NP_003486.1|NP_003529.1|NP_003530.1|NP_003531.1|N	221	74	74	T	K	Y73-p	VIrDAVtytEHAkRk
HIVEP2.p.422	3	6	143094612	C	T	P31629-1	NP_006725.3	1264	422	422	E	K	Y421-p	PNTNAKsyEEIIFGk
HK1.p.462	1	10	71142362	G	T	P19367-1	NP_000179.2	1385	462	462	R	L	Y461-p	AMVTAVAyRLAEQHR
HK2.p.462	3	2	75107510	C	T	P52789-1	NP_000180.2	1384	462	462	R	W	Y461-p	AMVtAVAyRLADQHR
HK2.p.462	3	2	75107511	G	A	P52789-1	NP_000180.2	1385	462	462	R	Q	Y461-p	AMVtAVAyRLADQHR
HLA-A.p.138	12	6	29911115	G	A	P04439-1	NP_002107.3	414	138	138	R	R	Y137-p	DWRFLrGyHQyAYDG
HLA-A.p.138	12	6	29911114	G	A	P04439-1	NP_002107.3	413	138	138	R	Q	Y137-p	DWRFLrGyHQyAYDG
HLA-A.p.138	12	6	29911115	G	C	P04439-1	NP_002107.3	414	138	138	R	R	Y137-p	DWRFLrGyHQyAYDG
HLA-A.p.138	12	6	29911114	G	T	P04439-1	NP_002107.3	413	138	138	R	L	Y137-p	DWRFLrGyHQyAYDG
HLA-B.p.84	1	6	31324558	A	G	P01889-1	NP_005505.2	250	84	84	W	R	Y83-p	IEQEGPEyWDRNTQI
HLA-C.p.59	2	6	31239544	G	T	P10321-1	NP_002108.4	175	59	59	R	R	Y58-p	VEQEGPEyWDRETQN
HLA-C.p.7	2	6	31239830	G	A	P10321-1	NP_002108.4	19	7	7	R	*	Y6-p	__SHSMRyFYTAVSR
HLA-C.p.7	2	6	31239829	C	T	P10321-1	NP_002108.4	20	7	7	R	Q	Y6-p	__SHSMRyFYTAVSR
HMG20B.p.144	6	19	3575618	G	A	Q9P0W2-1	NP_006330.2	432	144	144	K	K	Y143-p	AYQQSEAykMCTEkI
HMGB1.p.110	12	13	31036818	G	A	P09429-1	NP_001300821.1|NP_001300822.1|NP_002119.1	328	110	110	R	C	Y109-p	FFLFCsEyRPkIkGE
HMGB1.p.156	8	13	31036680	C	T	P09429-1	NP_001300821.1|NP_001300822.1|NP_002119.1	466	156	156	E	K	Y155-p	AAKLKEkyEkDIAAy
HMGB1.p.163	24	13	31035655	G	A	P09429-1	NP_001300821.1|NP_001300822.1|NP_002119.1	487	163	163	R	*	Y162-p	yEkDIAAyRAKGKPD
HMGB1.p.163	24	13	31035654	C	T	P09429-1	NP_001300821.1|NP_001300822.1|NP_002119.1	488	163	163	R	Q	Y162-p	yEkDIAAyRAKGKPD
HMGB2.p.156	12	4	174253977	C	T	P26583-1	NP_001124160.1|NP_001124161.1|NP_002120.1	466	156	156	E	K	Y155-p	AAkLKEkyEkDIAAy
HMMR.p.251	1	5	162900414	A	C	O75330-1	NP_036616.2	752	251	251	K	T	Y250-p	ASDQVEKykLDIAQL
HMOX2.p.203	6	16	4558116	C	T	P30519-1	NP_001120676.1|NP_001120677.1|NP_001120678.1|NP_001273197.1|NP_0	607	203	203	R	W	Y202-p	AQQFkQLyRARMNAL
HNRNPD.p.245	1	4	83278485	T	C	Q14103-1	NP_112738.1	734	245	245	H	R	Y244-p	KkIMEKkyHNVGLSk
HNRNPDL.p.418	2	4	83347223	G	T	O14979-1	NP_112740.1	1252	418	418	Q	K	Y417-p	GGNHQNNyQPy____
HNRNPF.p.402	10	10	43882129	C	T	P52597-1	NP_001091674.1|NP_001091675.1|NP_001091676.1|NP_001091677.1|NP_0	1204	402	402	G	R	Y401-p	SQSVSGCyGAGYSGQ
HNRNPH1.p.277	9	5	179044892	C	T	P31943-1	NP_001244222.1|NP_005511.1	829	277	277	G	R	Y276-p	sGMsDHRyGDGGSTF
HNRNPL.p.286	1	19	39334505	G	T	P14866-1	NP_001524.2	857	286	286	T	K	Y285-p	NDQDtWDyTNPNLsG
HNRNPL.p.341	3	19	39330948	C	T	P14866-1	NP_001524.2	1021	341	341	E	K	Y340-p	yGPPPPHyEGRrMGP
HNRNPR.p.230	6	1	23648144	C	T	O43390-1	NP_005817.1	688	230	230	E	K	Y229-p	AVkLCDsyEIRPGkH
HNRNPU.p.526	1	1	245020936	G	T	Q00839-1	NP_114032.2	1578	526	526	N	K	Y525-p	AAENPGkyNILGTNt
HNRNPU.p.821	1	1	245017768	T	C	Q00839-1	NP_114032.2	2462	821	821	H	R	Y820-p	QkPWsQHyHQGyy__
HNRNPUL1.p.125	4	19	41774205	G	A	Q9BUJ2-1	NP_008971.2	373	125	125	E	K	Y124-p	kQENESGyERRPLEM
HNRNPUL1.p.138	2	19	41774245	G	A	Q9BUJ2-1	NP_008971.2	413	138	138	R	H	Y137-p	EMEQQQAyRPEMkTE
HNRNPUL1.p.138	2	19	41774245	G	C	Q9BUJ2-1	NP_008971.2	413	138	138	R	P	Y137-p	EMEQQQAyRPEMkTE
HOXC6.p.138	1	12	54423450	G	A	P09630-1	NP_004494.1	412	138	138	G	R	Y137-p	NsHSGVGyGADRRRG
HOXD13.p.128	1	2	176958000	G	C	P35453-1	NP_000514.2	382	128	128	G	R	Y127-p	PSAPALGyGYHFGNG
HRAS.p.138	3	11	533491	C	G	P01112-1	NP_001123914.1|NP_005334.1	412	138	138	G	R	Y137-p	AQDLARSyGIPYIEt
HRAS.p.41	6	11	533934	C	T	P01112-1	NP_001123914.1|NP_005334.1	122	41	41	R	Q	Y40-p	DPtIEDsyRKQVVID
HRNR.p.2215	1	1	152187462	C	T	Q86YZ3-1	NP_001009931.1	6643	2215	2215	E	K	Y2214-p	RSSSRGPyEsRSGHS
HS2ST1.p.184	4	1	87558316	A	G	Q7LGA3-1	NP_036394.1	552	184	184	R	R	Y183-p	FLRFGDDyRPGLRRR
HSDL1.p.67	1	16	84164728	C	T	Q3SXM5-1	NP_113651.4	199	67	67	G	R	Y66-p	RADLIkQyGRWAVVS
HSP90AA1.p.310	2	14	102551071	C	T	P07900-1	NP_005339.3	928	310	310	G	R	Y309-p	DDItNEEyGEFyksL
HSP90AA1.p.310	2	14	102551071	C	G	P07900-1	NP_005339.3	928	310	310	G	R	Y309-p	DDItNEEyGEFyksL
HSP90AA1.p.727	1	14	102548068	C	T	P07900-1	NP_005339.3	2180	727	727	R	H	Y726-p	CCIVTSTyGWTANME
HSPA8.p.135	3	11	122931308	A	C	P11142-1	NP_006588.1	404	135	135	L	R	Y134-p	MkEIAEAyLGktVtN
HSPD1.p.91	4	2	198362018	T	C	P10809-1	NP_002147.2|NP_955472.1	273	91	91	K	K	Y90-p	sIDLkDKykNIGAkL
HTR1F.p.123	2	3	88040266	C	T	P30939-1	NP_000857.1|NP_001309137.1|NP_001309138.1|NP_001309139.1	367	123	123	R	*	Y122-p	SAIALDRyRAItDAV
HTR1F.p.206	3	3	88040516	G	C	P30939-1	NP_000857.1|NP_001309137.1|NP_001309138.1|NP_001309139.1	617	206	206	R	T	Y205-p	LILyyKIyRAAKTLY
HTR1F.p.206	3	3	88040516	G	T	P30939-1	NP_000857.1|NP_001309137.1|NP_001309138.1|NP_001309139.1	617	206	206	R	I	Y205-p	LILyyKIyRAAKTLY
HTRA1.p.239	3	10	124249080	G	A	Q92743-1	NP_002766.1	715	239	239	E	K	Y238-p	ELKNGAtyEAKIKDV
HUWE1.p.1477	6	X	53616539	G	A	Q7Z6Z7-1	NP_113584.3	4429	1477	1477	R	C	Y1476-p	IkRNGADyRDMILkQ
HUWE1.p.1477	6	X	53616539	G	T	Q7Z6Z7-1	NP_113584.3	4429	1477	1477	R	S	Y1476-p	IkRNGADyRDMILkQ
HUWE1.p.1659	2	X	53611997	G	T	Q7Z6Z7-1	NP_113584.3	4976	1659	1659	T	K	Y1658-p	FTAGRRRyTVQFTTM
HUWE1.p.1992	10	X	53602659	G	T	Q7Z6Z7-1	NP_113584.3	5974	1992	1992	R	R	Y1991-p	GDDVyQQyRSLtRQs
HUWE1.p.1992	10	X	53602658	C	T	Q7Z6Z7-1	NP_113584.3	5975	1992	1992	R	Q	Y1991-p	GDDVyQQyRSLtRQs
HVCN1.p.43	4	12	111099146	C	A	Q96D96-1	NP_001035196.1|NP_115745.2	129	43	43	K	N	Y42-p	yHAWNINyKKWENEE
HVCN1.p.43	4	12	111099146	C	G	Q96D96-1	NP_001035196.1|NP_115745.2	129	43	43	K	N	Y42-p	yHAWNINyKKWENEE
HYDIN.p.1073	1	16	71054190	G	T	Q4G0P3-1	NP_001257903.1	3217	1073	1073	Q	K	Y1072-p	NSILKPDyQPLAIKN
HYDIN.p.1509	1	16	71012930	C	T	Q4G0P3-1	NP_001257903.1	4525	1509	1509	E	K	Y1508-p	NLTANEKyEMFLNQA
HYDIN.p.670	2	16	71101260	C	T	Q4G0P3-1	NP_001257903.1	2008	670	670	E	K	Y669-p	CSNTVQKyELALVVD
IARS.p.334	8	9	95033928	G	A	P41252-1	NP_002152.2|NP_038203.2	1000	334	334	R	W	Y333-p	PYFGAEDyRVCMDFN
IARS.p.334	8	9	95033927	C	T	P41252-1	NP_002152.2|NP_038203.2	1001	334	334	R	Q	Y333-p	PYFGAEDyRVCMDFN
IARS2.p.238	7	1	220275717	C	A	Q9NSE4-1	NP_060530.3	712	238	238	R	R	Y237-p	MyDkGLVyRSYkPVF
IARS2.p.238	7	1	220275718	G	A	Q9NSE4-1	NP_060530.3	713	238	238	R	Q	Y237-p	MyDkGLVyRSYkPVF
IFI16.p.335	5	1	158990161	G	A	Q16666-1	-	1003	335	335	E	K	Y334-p	VNQkTtIyEIQDDRG
IFIH1.p.386	2	2	163139026	G	A	Q9BYX4-1	NP_071451.2	1156	386	386	R	C	Y385-p	QPFLKKWyRVIGLsG
IFIH1.p.897	6	2	163124713	C	G	Q9BYX4-1	NP_071451.2	2691	897	897	K	N	Y896-p	KRNIAKHyKNNPSLI
IFIH1.p.897	6	2	163124713	C	A	Q9BYX4-1	NP_071451.2	2691	897	897	K	N	Y896-p	KRNIAKHyKNNPSLI
IFIH1.p.897	6	2	163124714	T	A	Q9BYX4-1	NP_071451.2	2690	897	897	K	M	Y896-p	KRNIAKHyKNNPSLI
IFIT3.p.55	2	10	91098577	C	G	O14879-1	NP_001026853.1|NP_001540.2	165	55	55	N	K	Y54-p	TEFKATMyNLLAyIK
IFITM2.p.20	2	11	308250	G	A	Q01629-1	NP_006426.2	58	20	20	E	K	Y19-p	NSGQPPNyEMLKEEQ
IFNGR1.p.480	5	6	137519199	C	G	P15260-1	NP_000407.1	1439	480	480	R	T	Y479-p	GKESLIGyRPTEDSK
IFNGR1.p.480	5	6	137519200	T	A	P15260-1	NP_000407.1	1438	480	480	R	*	Y479-p	GKESLIGyRPTEDSK
IFNGR1.p.480	5	6	137519199	C	A	P15260-1	NP_000407.1	1439	480	480	R	I	Y479-p	GKESLIGyRPTEDSK
IFNLR1.p.210	1	1	24486004	G	T	Q8IU57-1	NP_734464.1	630	210	210	S	R	Y209-p	YTFsVPKysKFSKPT
IFT172.p.150	1	2	27706481	C	G	Q9UG01-1	NP_056477.1	448	150	150	G	R	Y149-p	TNKSsTIyGtESYVV
IFT172.p.323	1	2	27702412	C	A	Q9UG01-1	NP_056477.1	969	323	323	K	N	Y322-p	CCLRRSIyKNKFELT
IFT172.p.94	1	2	27707899	C	G	Q9UG01-1	NP_056477.1	282	94	94	K	N	Y93-p	TDNIIyVyKIGEDWG
IFT43.p.133	8	14	76548989	G	A	Q96FT9-1	NP_001096034.1	398	133	133	R	H	Y132-p	QIKRVMtyRDLDNDL
IFT43.p.133	8	14	76548988	C	T	Q96FT9-1	NP_001096034.1	397	133	133	R	C	Y132-p	QIKRVMtyRDLDNDL
IGF1R.p.1167	1	15	99486194	G	A	P08069-1	NP_000866.1	3500	1167	1167	R	Q	Y1166-p	DIyEtDyyRkGGkGL
IGF2R.p.1593	1	6	160494333	G	T	P11717-1	NP_000867.2	4779	1593	1593	K	N	Y1592-p	DQVLQLVyKDGSPCP
IGF2R.p.710	1	6	160468267	A	G	P11717-1	NP_000867.2	2128	710	710	R	G	Y709-p	DGMIQLNyrGGTPYN
IGFBP3.p.247	2	7	45956157	T	G	P17936-1	NP_000589.2	740	247	247	K	T	Y246-p	NCDKKGFyKKKQCRP
IGFBP3.p.247	2	7	45956158	T	C	P17936-1	NP_000589.2	739	247	247	K	E	Y246-p	NCDKKGFyKKKQCRP
IGLL1.p.193	3	22	23915516	G	T	P15814-1	NP_064455.1	579	193	193	S	R	Y192-p	QWRsRRsySCQVMHE
IGSF10.p.2410	1	3	151155120	C	T	Q6WRI0-1	NP_849144.2	7229	2410	2410	R	H	Y2409-p	TREDAGKyRCAARNK
IGSF8.p.137	2	1	160064691	A	C	Q969P0-1	NP_001193594.1|NP_001307176.1|NP_443100.1	410	137	137	L	R	Y136-p	TPSTDTRyLGSYSGk
IKZF1.p.300	2	7	50467663	G	A	Q13422-1	NP_006051.1	898	300	300	E	K	Y299-p	PyDssAsyEkENEMM
IKZF4.p.253	2	12	56426386	T	C	Q9H2S9-1	NP_071910.3	757	253	253	C	R	Y252-p	GKPYKCNyCGRSYKQ
IL2RG.p.304	1	X	70328140	T	C	P31785-1	NP_000197.1	911	304	304	H	R	Y303-p	LEDLVtEyHGNFsAW
IL4R.p.576	3	16	27374400	A	G	P24394-1	NP_000409.1|NP_001244335.1	1727	576	576	Q	R	Y575-p	VSAPTSGyQEFVHAV
ILF3.p.894	2	19	10799984	G	T	Q12906-1	NP_036350.2	2681	894	894	R	I	Y893-p	DHsMNyQyr______
IMMT.p.359	1	2	86385801	T	C	Q16891-1	NP_006830.2	1076	359	359	H	R	Y358-p	EAKVVsQyHELVVQA
IMP4.p.76	1	2	131102979	G	A	Q96G21-1	NP_219484.1	227	76	76	R	Q	Y75-p	TSHVDDEyRWAGVED
IMPDH2.p.412	9	3	49062388	G	A	P12268-1	NP_000875.2	1236	412	412	R	R	Y411-p	DGIRLKKyrGMGsLD
IMPDH2.p.412	9	3	49062390	G	A	P12268-1	NP_000875.2	1234	412	412	R	C	Y411-p	DGIRLKKyrGMGsLD
IMPDH2.p.412	9	3	49062390	G	T	P12268-1	NP_000875.2	1234	412	412	R	S	Y411-p	DGIRLKKyrGMGsLD
IMPDH2.p.412	9	3	49062389	C	T	P12268-1	NP_000875.2	1235	412	412	R	H	Y411-p	DGIRLKKyrGMGsLD
INA.p.397	2	10	105048117	G	A	Q16352-1	NP_116116.1	1191	397	397	R	R	Y396-p	LDIEIAAyRKLLEGE
INCENP.p.914	2	11	61919433	C	A	Q9NQS7-1	NP_001035784.1	2742	914	914	S	R	Y913-p	RVPssLAysLkkH__
INO80.p.1140	4	15	41297869	C	A	Q9ULG1-1	NP_060023.1	3419	1140	1140	R	M	Y1139-p	LLEEyMVyRKHTYMR
INPP4A.p.966	6	2	99204034	G	T	Q96PE3-1	NP_001127696.1	2897	966	966	R	M	Y965-p	LkAFPkHyRPPEGTy
INPPL1.p.887	1	11	71946495	G	A	O15357-1	NP_001558.3	2659	887	887	E	K	Y886-p	LGtRERLyEWIsIDK
INSR.p.1179	1	19	7120755	C	T	P06213-1	NP_000199.2	3535	1179	1179	G	R	Y1178-p	DIyETDyyRKGGKGL
INSR.p.1191	1	19	7120718	C	T	P06213-1	NP_000199.2	3572	1191	1191	R	Q	Y1190-p	DIyEtDyyRkGGkGL
INSR.p.1356	1	19	7117150	C	T	P06213-1	NP_000199.2	4066	1356	1356	E	K	Y1355-p	sLGFkRsyEEHIPyt
INSR.p.819	1	19	7142914	G	T	P06213-1	NP_000199.2	2455	819	819	R	S	Y818-p	GLRHFTGyRIELQAC
INTS4.p.246	3	11	77669853	C	T	Q96HW7-1	NP_291025.3	736	246	246	E	K	Y245-p	CKLLSDDyEQVRSAA
INTS7.p.528	3	1	212149950	G	A	Q9NVH2-1	NP_056249.1	1582	528	528	R	C	Y527-p	VSNGWTVyRIARQAs
IQGAP1.p.1656	3	15	91043332	G	A	P46940-1	NP_003861.1	4966	1656	1656	G	R	Y1655-p	FLLNKKFyGK_____
IQGAP1.p.856	1	15	91017357	A	T	P46940-1	NP_003861.1	2567	856	856	K	M	Y855-p	ANKARDDyktLINAE
IQGAP2.p.1107	5	5	75970327	G	C	Q13576-1	NP_001272389.1	3320	1107	1107	R	P	Y1106-p	IVGNLLYyRYMNPAI
IQGAP2.p.1107	5	5	75970328	G	T	Q13576-1	NP_001272389.1	3321	1107	1107	R	R	Y1106-p	IVGNLLYyRYMNPAI
IQGAP2.p.1107	5	5	75970326	C	T	Q13576-1	NP_001272389.1	3319	1107	1107	R	W	Y1106-p	IVGNLLYyRYMNPAI
IQGAP2.p.39	3	5	75757463	G	A	Q13576-1	-	115	39	39	E	K	Y38-p	RRRQNIAyEYLCHLE
IQGAP2.p.631	1	5	75932970	A	C	Q13576-1	NP_001272389.1	1892	631	631	K	T	Y630-p	VtPESCLykESWLTG
IQGAP2.p.771	1	5	75950821	A	T	Q13576-1	NP_001272389.1	2313	771	771	K	N	Y770-p	ANKARDDyktLVGSE
IREB2.p.785	2	15	78786279	G	A	P48200-1	NP_004127.1	2353	785	785	G	R	Y784-p	TPREFNSyGARRGND
IRF1.p.110	14	5	131822682	G	T	P10914-1	NP_002189.1	328	110	110	R	R	Y109-p	GSSAVRVyRMLPPLT
IRF1.p.110	14	5	131822681	C	T	P10914-1	NP_002189.1	329	110	110	R	Q	Y109-p	GSSAVRVyRMLPPLT
IRF1.p.66	4	5	131822813	T	C	P10914-1	NP_002189.1	197	66	66	K	R	Y65-p	WAIHTGRyKAGEKEP
IRF2BP1.p.269	1	19	46388228	C	T	Q8IU81-1	NP_056464.1	805	269	269	E	K	Y268-p	ATARPPGyEFELKLF
IRF4.p.123	1	6	394973	A	C	Q15306-1	NP_002451.2	369	123	123	K	N	Y122-p	QLDISDPykVyRIVP
IRF4.p.38	1	6	393265	C	G	Q15306-1	NP_002451.2	113	38	38	P	R	Y37-p	DQIDSGkyPGLVWEN
IRF8.p.111	4	16	85942753	G	A	Q02556-1	NP_002154.1	332	111	111	R	Q	Y110-p	ISEPyKVyRIVPEEE
IRS1.p.184	2	2	227662903	G	A	P35568-1	NP_005535.1	552	184	184	R	R	Y183-p	TKNLIGIyRLCLTSK
IRS1.p.48	2	2	227663313	C	T	P35568-1	NP_005535.1	142	48	48	E	K	Y47-p	GPARLEyyENEKkWR
IRS2.p.633	3	13	110436504	C	T	Q9Y4H2-1	NP_003740.2	1897	633	633	G	R	Y632-p	yHPyPEDyGDIEIGs
ISOC1.p.161	1	5	128440930	C	G	Q96CN7-1	NP_057132.2	482	161	161	P	R	Y160-p	PVIVtEQyPkGLGST
ISPD.p.267	2	7	16341081	T	C	A4D126-1	NP_001094896.1	800	267	267	K	R	Y266-p	PDLWKVTyKRDLYAA
ISY1.p.100	2	3	128864606	C	T	Q9ULR0-3	NP_065752.1	298	100	100	G	R	Y99-p	KELGGPDyGKVGPKM
ITGA11.p.954	3	15	68606139	C	T	Q9UKX5-1	NP_001004439.1	2860	954	954	E	K	Y953-p	PLRFHLKyEADVLFt
ITGA2B.p.480	3	17	42457968	C	A	P08514-1	NP_000410.2	1439	480	480	R	I	Y479-p	GANQVAVyRAQPVVK
ITGA3.p.1029	1	17	48165628	G	A	P26006-2	NP_002195.1	3085	1029	1029	E	K	Y1028-p	RARTRALyEAkRQKA
ITGA8.p.482	2	10	15658514	T	A	P53708-1	NP_003629.2	1444	482	482	R	*	Y481-p	GTGKVAVyRARPVVT
ITGAE.p.552	3	17	3656598	G	A	P38570-1	NP_002199.3	1654	552	552	R	C	Y551-p	EEGRVyVyRLSEQDG
ITGAE.p.552	3	17	3656597	C	T	P38570-1	NP_002199.3	1655	552	552	R	H	Y551-p	EEGRVyVyRLSEQDG
ITGAV.p.592	5	2	187523819	C	T	P06756-1	NP_002201.1	1774	592	592	R	W	Y591-p	PItIFMEyRLDYRTA
ITGB2.p.736	10	21	46306690	C	T	P05107-1	-	2208	736	736	R	R	Y735-p	HLSDLREyRRFEkEK
ITGB3.p.786	4	17	45387560	G	A	P05106-1	NP_000203.2	2357	786	786	R	Q	Y785-p	stFTNItyRGT____
ITGB3.p.786	4	17	45387560	G	T	P05106-1	NP_000203.2	2357	786	786	R	L	Y785-p	stFTNItyRGT____
ITGB4.p.1200	3	17	73746884	G	A	P16144-1	NP_000204.3	3598	1200	1200	G	R	Y1199-p	YEMKVCAyGAQGEGP
ITGB4.p.1691	3	17	73753041	C	T	P16144-1	NP_000204.3	5071	1691	1691	R	W	Y1690-p	QHPLQSEySSITTTH
ITGB5.p.775	1	3	124482547	T	C	P18084-1	NP_002204.2	2323	775	775	R	G	Y774-p	EMAsNPLyRkPIstH
ITIH1.p.505	3	3	52819165	G	A	P19827-1	NP_002206.2	1513	505	505	E	K	Y504-p	QNHHKQYyEGSEIVV
ITIH3.p.168	1	3	52831236	G	A	Q06033-1	NP_002208.3	502	168	168	E	K	Y167-p	LKRHKGKyEMyLKVQ
ITK.p.354	1	5	156668730	G	A	Q08881-1	NP_005537.3	1060	354	354	G	R	Y353-p	PVTAGLRyGKWVIDP
ITPKB.p.855	6	1	226825442	G	A	P27987-1	NP_002212.3	2563	855	855	R	W	Y854-p	NHNILIAyRDRLKAI
ITSN2.p.249	2	2	24531532	C	T	Q9NZM3-1	NP_006268.2	747	249	249	R	R	Y248-p	PQPtRLKyRQKFNTL
ITSN2.p.666	3	2	24498665	C	T	Q9NZM3-1	NP_006268.2	1998	666	666	K	K	Y665-p	QLALEQLyKIKRDKL
ITSN2.p.666	3	2	24498665	C	A	Q9NZM3-1	NP_006268.2	1998	666	666	K	N	Y665-p	QLALEQLyKIKRDKL
IVD.p.278	2	15	40707135	A	C	P26440-1	NP_002216.2	832	278	278	S	R	Y277-p	GHENKGVyVLMSGLD
JAK3.p.507	2	19	17949121	T	C	P52333-1	NP_000206.2	1520	507	507	Q	R	Y506-p	LVQPQSQyQLSQMTF
JAK3.p.887	4	19	17943349	G	A	P52333-1	NP_000206.2	2659	887	887	R	C	Y886-p	HsDFIVKyRGVSYGP
JAKMIP3.p.729	4	10	133967467	G	A	Q5VZ66-1	NP_001098991.1|NP_001310019.1	2187	729	729	R	R	Y728-p	yLDEELDyRKQALDQ
JMJD7.p.43	2	15	42127000	C	T	P0C870-1	NP_001108104.1	127	43	43	R	W	Y42-p	PPtPLHFyRDWVCPN
JPH1.p.551	1	8	75157017	T	C	Q9HDC5-1	NP_001304759.1|NP_065698.1	1652	551	551	H	R	Y550-p	NGELHsQyHGyyVKL
JPH2.p.142	1	20	42789003	C	T	Q9BR39-1	NP_065166.2	424	142	142	G	R	Y141-p	TNGMRHGyGVRQSVP
JPH3.p.339	1	16	87678496	A	G	Q8WXH2-1	NP_065706.2	1015	339	339	K	E	Y338-p	GTKEEGKyKQNILVG
JPH3.p.612	1	16	87723801	G	A	Q8WXH2-1	NP_065706.2	1835	612	612	R	Q	Y611-p	QEEKLSNyRMEMKPL
JUNB.p.48	1	19	12902728	G	A	P17275-1	NP_002220.1	143	48	48	R	Q	Y47-p	AVNLADPyRsLkAPG
JUP.p.702	3	17	39912129	C	T	P14923-1	NP_002221.1|NP_068831.1	2105	702	702	R	H	Y701-p	GDDMDATyRPMYSSD
KAT2B.p.302	1	3	20153140	G	A	Q92831-1	NP_003875.3	904	302	302	E	K	Y301-p	FCDSLPRyETTQVFG
KAT5.p.295	7	11	65482335	G	A	Q92993-1	NP_006379.2	884	295	295	R	H	Y294-p	HPPGNEIyRkGTISF
KAT5.p.295	7	11	65482336	C	G	Q92993-1	NP_006379.2	885	295	295	R	R	Y294-p	HPPGNEIyRkGTISF
KAT6A.p.438	9	8	41834576	C	T	Q92794-1	NP_006757.2	1313	438	438	R	Q	Y437-p	VVDySEQyRIRKRGN
KAT6A.p.438	9	8	41834577	G	A	Q92794-1	NP_006757.2	1312	438	438	R	*	Y437-p	VVDySEQyRIRKRGN
KAT6B.p.729	3	10	76739051	G	A	Q8WYB5-1	NP_036462.2	2185	729	729	E	K	Y728-p	SVIEFGKyEIQTWYS
KAT7.p.400	6	17	47898741	C	G	O95251-1	NP_008998.1	1198	400	400	R	G	Y399-p	HPPGDEIyRKGsISV
KAT7.p.400	6	17	47898742	G	A	O95251-1	NP_008998.1	1199	400	400	R	H	Y399-p	HPPGDEIyRKGsISV
KAT8.p.242	4	16	31139413	C	T	Q9H7Z6-1	NP_115564.2	724	242	242	R	C	Y241-p	QPPGkEIyRkSNISV
KATNA1.p.30	2	6	149959596	G	T	O75449-1	NP_008975.1	88	30	30	Q	K	Y29-p	yDSAMVYyQGVLDQM
KATNB1.p.572	1	16	57789974	G	A	Q9BVA0-1	NP_005877.2	1714	572	572	E	K	Y571-p	EkLLQSkyEsyVQtG
KBTBD12.p.484	4	3	127649086	A	T	Q3ZCT8-1	NP_997218.2	1452	484	484	R	R	Y483-p	APMKySKyRFStAVV
KBTBD4.p.352	8	11	47594984	C	T	Q9NVX7-1	NP_001305650.1|NP_001305651.1|NP_001305652.1|NP_001305653.1|NP_0	1055	352	352	R	H	Y351-p	LSNAVIyyRVGDNVW
KBTBD4.p.352	8	11	47594985	G	T	Q9NVX7-1	NP_001305650.1|NP_001305651.1|NP_001305652.1|NP_001305653.1|NP_0	1054	352	352	R	S	Y351-p	LSNAVIyyRVGDNVW
KCNB1.p.100	8	20	48098719	C	T	Q14721-1	NP_004966.1	299	100	100	R	H	Y99-p	FtSILNFyRTGRLHM
KCNB1.p.100	8	20	48098720	G	A	Q14721-1	NP_004966.1	298	100	100	R	C	Y99-p	FtSILNFyRTGRLHM
KCNB2.p.104	13	8	73480279	C	T	Q92953-1	NP_004761.2	310	104	104	R	W	Y103-p	FtSILNFyRtGKLHM
KCNB2.p.104	13	8	73480281	G	A	Q92953-1	NP_004761.2	312	104	104	R	R	Y103-p	FtSILNFyRtGKLHM
KCNB2.p.104	13	8	73480280	G	A	Q92953-1	NP_004761.2	311	104	104	R	Q	Y103-p	FtSILNFyRtGKLHM
KCNB2.p.104	13	8	73480280	G	C	Q92953-1	NP_004761.2	311	104	104	R	P	Y103-p	FtSILNFyRtGKLHM
KCND2.p.135	2	7	119915089	G	A	Q9NZV8-1	NP_036413.1	403	135	135	E	K	Y134-p	EIIGDCCyEEYKDRR
KCNIP2.p.112	3	10	103588846	G	T	Q9NS61-1	NP_775283.1	334	112	112	R	R	Y111-p	RKELQVLyRGFKNEC
KCNIP2.p.112	3	10	103588846	G	A	Q9NS61-1	NP_775283.1	334	112	112	R	W	Y111-p	RKELQVLyRGFKNEC
KCNIP4.p.92	1	4	20852178	T	A	Q6PIL6-1	NP_079497.2	276	92	92	R	S	Y91-p	KKELQILyRGFKNEC
KCNK9.p.60	6	8	140715058	G	T	Q9NPC2-1	NP_001269463.1	178	60	60	R	R	Y59-p	YNISsEDyRQLELVI
KCNMB2.p.14	8	3	178525238	G	A	Q9Y691-1	NP_001265840.1|NP_005823.1|NP_852006.1	41	14	14	R	K	Y13-p	SGRTSSSyRHDEKRN
KCNQ3.p.503	1	8	133152384	C	T	O43525-1	NP_004510.1	1507	503	503	G	R	Y502-p	PMAEDRGyGNDFPIE
KCTD7.p.164	2	7	66103415	A	G	Q96MP8-1	NP_694578.1	490	164	164	K	E	Y163-p	FLGLMPyyKDHLERI
KDELC1.p.108	1	13	103449219	T	G	Q6UW63-1	NP_076994.2	323	108	108	K	T	Y107-p	RyRMyASyKNLkVEI
KDM3A.p.480	12	2	86693925	C	T	Q9Y4C1-1	NP_001140160.1|NP_060903.2	1438	480	480	R	*	Y479-p	GFLTPNKyDSEAIGL
KDM3A.p.480	12	2	86693926	G	T	Q9Y4C1-1	NP_001140160.1|NP_060903.2	1439	480	480	R	L	Y479-p	GFLTPNKyDSEAIGL
KDM4B.p.35	3	19	5033005	T	A	O94953-1	NP_055830.1	104	35	35	I	K	Y34-p	DFNkyVAyIEsQGAH
KDR.p.1055	1	4	55956151	T	G	P35968-1	NP_002244.1	3164	1055	1055	K	T	Y1054-p	FGLARDIykDPDyVR
KDR.p.997	3	4	55958864	T	C	P35968-1	NP_002244.1	2989	997	997	K	E	Y996-p	EEAPEDLyKDFLTLE
KERA.p.111	3	12	91449728	C	T	O60938-1	NP_008966.1	331	111	111	G	R	Y110-p	NkNkItNyGIEKGAL
KHDRBS1.p.436	3	1	32508200	G	C	Q07666-1	NP_006550.1	1307	436	436	R	T	Y435-p	ARPVkGAyREHPyGr
KIAA0391.p.366	2	14	35596746	G	A	O15091-1	NP_055487.2	1096	366	366	E	K	Y365-p	IQLSPEEyECLkGKI
KIAA1109.p.4273	2	4	123267862	G	T	Q2LD37-1	NP_056127.2	12818	4273	4273	R	I	Y4272-p	LAFPRAWyRRSIARR
KIAA1191.p.245	4	5	175774788	G	A	Q96A73-1	NP_001073153.1|NP_065177.2	733	245	245	R	*	Y244-p	GSFATQAyrGAQKPs
KIAA1191.p.28	8	5	175782699	G	A	Q96A73-1	NP_001073153.1|NP_065177.2	82	28	28	R	C	Y27-p	MSLPIGIyRRAVSYD
KIAA1191.p.28	8	5	175782697	G	A	Q96A73-1	NP_001073153.1|NP_065177.2	84	28	28	R	R	Y27-p	MSLPIGIyRRAVSYD
KIAA1210.p.1616	2	X	118219348	C	T	Q9ULL0-1	NP_065772.1	4846	1616	1616	E	K	Y1615-p	AETKEPKyEGAGsAN
KIAA1217.p.1195	2	10	24831670	G	A	Q5T5P2-1	NP_062536.2	3583	1195	1195	E	K	Y1194-p	VRKSDVEyENGPQME
KIAA1217.p.1777	2	10	24834027	C	T	Q5T5P2-1	NP_062536.2	5329	1777	1777	R	C	Y1776-p	KLQDPRQyRQANGsA
KIAA1217.p.1777	2	10	24834028	G	A	Q5T5P2-1	NP_062536.2	5330	1777	1777	R	H	Y1776-p	KLQDPRQyRQANGsA
KIAA1217.p.388	6	10	24762474	A	G	Q5T5P2-1	NP_062536.2	1164	388	388	R	R	Y387-p	sGKNIAMyRNEGFyA
KIAA1217.p.388	6	10	24762473	G	T	Q5T5P2-1	NP_062536.2	1163	388	388	R	I	Y387-p	sGKNIAMyRNEGFyA
KIAA1257.p.101	4	3	128707721	C	G	Q9ULG3-1	NP_065792.1	303	101	101	K	N	Y100-p	yASLIEKyKKHPkTD
KIAA1257.p.101	4	3	128707723	T	C	Q9ULG3-1	NP_065792.1	301	101	101	K	E	Y100-p	yASLIEKyKKHPkTD
KIAA1468.p.508	1	18	59898500	G	A	Q9P260-1	NP_065905.2	1522	508	508	E	K	Y507-p	SADSRLGyEVSRIAD
KIAA1549.p.1629	6	7	138552764	C	T	Q9HCM3-1	NP_001158137.1	4886	1629	1629	R	K	Y1628-p	TtDsDGTyRRPPGVH
KIAA1549L.p.1405	2	11	33631339	G	A	Q6ZVL6-1	NP_036326.2	4215	1405	1405	R	R	Y1404-p	QKSDIEHyRNKLRLK
KIAA2026.p.570	1	9	5968523	C	T	Q5HYC2-1	NP_001017969.2	1708	570	570	E	K	Y569-p	EMGVKsNyEIRIRRP
KIF14.p.256	3	1	200587085	T	C	Q15058-1	NP_055690.1	767	256	256	H	R	Y255-p	VLGTGNLyHRsIGkE
KIF1C.p.727	2	17	4925555	C	A	O43896-1	NP_006603.2	2179	727	727	Q	K	Y726-p	RRAPRRVyQIPQRRR
KIF23.p.389	3	15	69728003	C	T	Q02241-1	NP_612565.1	1165	389	389	R	*	Y388-p	GTNkMVPyRDSKLTH
KIF26B.p.1899	1	1	245851980	G	A	Q2KJY2-1	NP_060482.2	5695	1899	1899	E	K	Y1898-p	HSGGSSGyESVMRDS
KIF26B.p.1993	1	1	245861560	G	A	Q2KJY2-1	NP_060482.2	5977	1993	1993	E	K	Y1992-p	EPFEIKVyEIDDVER
KIF2A.p.196	2	5	61651013	G	A	O00139-3	NP_004511.2	586	196	196	E	K	Y195-p	VDATNPNyEIMCMIR
KIF3A.p.625	1	5	132035960	G	T	Q9Y496-1	NP_008985.3	1874	625	625	T	K	Y624-p	WQLKCVAyTGNNMRK
KIF3B.p.676	3	20	30918001	G	A	O15066-1	NP_004789.1	2026	676	676	E	K	Y675-p	PSRTTRDyEGPAIAP
KIF4A.p.289	1	X	69549342	G	T	O95239-1	NP_036442.3	866	289	289	R	I	Y288-p	kkGGFVPyRDSkLtR
KIF5B.p.278	4	10	32324579	C	T	P33176-1	NP_004512.1	833	278	278	R	Q	Y277-p	EGSTYVPyRDSKMTR
KIF5B.p.278	4	10	32324580	G	A	P33176-1	NP_004512.1	832	278	278	R	*	Y277-p	EGSTYVPyRDSKMTR
KIRREL1.p.626	4	1	158064513	G	A	Q96J84-1	NP_060710.3	1877	626	626	R	H	Y625-p	RAVLyADyrAPGPAR
KIRREL1.p.685	1	1	158064689	G	A	Q96J84-1	NP_060710.3	2053	685	685	E	K	Y684-p	DTTSQLSyENyEkFN
KIRREL1.p.705	3	1	158064749	C	T	Q96J84-1	NP_060710.3	2113	705	705	R	*	Y704-p	GAAGyPTyRLGyPQA
KIRREL1.p.722	1	1	158064800	G	A	Q96J84-1	NP_060710.3	2164	722	722	E	K	Y721-p	SGLERTPyEAyDPIG
KIT.p.571	2	4	55593646	T	A	P10721-1	NP_000213.1	1712	571	571	I	K	Y570-p	INGNNyVyIDPTQLP
KLC2.p.193	3	11	66030332	G	A	Q9H0B6-1	NP_001128247.1|NP_001128248.1|NP_001305663.1|NP_073733.1	577	193	193	E	K	Y192-p	VSGQHGGyEIPARLR
KLC2.p.348	15	11	66031617	G	A	Q9H0B6-1	NP_001128247.1|NP_001128248.1|NP_001305663.1|NP_073733.1	1043	348	348	R	Q	Y347-p	AEEVEyyyRRALEIY
KLC2.p.348	15	11	66031616	C	T	Q9H0B6-1	NP_001128247.1|NP_001128248.1|NP_001305663.1|NP_073733.1	1042	348	348	R	W	Y347-p	AEEVEyyyRRALEIY
KLC2.p.460	6	11	66033170	G	A	Q9H0B6-1	NP_001128247.1|NP_001128248.1|NP_001305663.1|NP_073733.1	1379	460	460	R	Q	Y459-p	LRSLGALyRRQGKLE
KLHDC7B.p.497	5	22	50988085	G	A	Q96G42-1	NP_612442.2	1490	497	497	R	H	Y496-p	VALGGFLyRFDLLRG
KLHDC7B.p.497	5	22	50988084	C	T	Q96G42-1	NP_612442.2	1489	497	497	R	C	Y496-p	VALGGFLyRFDLLRG
KLHDC8A.p.128	9	1	205308930	C	T	Q8IYD2-1	NP_001258792.1|NP_001258793.1|NP_001258794.1|NP_060673.1	383	128	128	R	Q	Y127-p	ISVtAKDyRVYAAGG
KLK15.p.99	2	19	51330320	C	T	Q9H2R5-1	NP_059979.2	295	99	99	E	K	Y98-p	RVIPHPRyEARsHRN
KMT2C.p.1279	2	7	151904389	T	C	Q8NEZ4-1	NP_733751.2	3837	1279	1279	R	R	Y1278-p	KKRKRKPyRPGIGGF
KMT2C.p.1396	1	7	151896449	T	G	Q8NEZ4-1	NP_733751.2	4188	1396	1396	K	N	Y1395-p	EDGAQLLyKTNMNTG
KPNA1.p.494	2	3	122145968	T	C	P52294-1	NP_002255.3	1481	494	494	Q	R	Y493-p	SHENQEIyQKAFDLI
KPNA3.p.475	2	13	50276565	T	G	O00505-1	NP_002258.2	1424	475	475	K	T	Y474-p	QHENEDIyKLAFEII
KRAS.p.5	6	12	25398304	T	G	P01116-1	NP_203524.1	15	5	5	K	N	Y4-p	____MtEyKLVVVGA
KRAS.p.5	6	12	25398304	T	A	P01116-1	NP_203524.1	15	5	5	K	N	Y4-p	____MtEyKLVVVGA
KRAS.p.5	6	12	25398306	T	C	P01116-1	NP_203524.1	13	5	5	K	E	Y4-p	____MtEyKLVVVGA
KRIT1.p.432	12	7	91852253	G	A	O00522-1	NP_004903.2|NP_919436.1|NP_919437.1|NP_919438.1	1294	432	432	R	C	Y431-p	IYRMDGsyRSVELKH
KRR1.p.218	1	12	75898984	G	T	Q13601-1	NP_008974.5	654	218	218	N	K	Y217-p	MkNIHPIyNIkSLMI
KRT1.p.359	2	12	53071153	C	T	P04264-1	NP_006112.3	1075	359	359	E	K	Y358-p	IAEVkAQyEDIAQkS
KRT10.p.173	1	17	38978321	C	T	P13645-1	NP_000412.3	517	173	173	E	K	Y172-p	RALEEsNyELEGKIK
KRT13.p.406	1	17	39658654	G	A	P13646-1	NP_705694.2	1216	406	406	R	C	Y405-p	LEQEIAtyRSLLEGQ
KRT14.p.399	2	17	39739564	C	A	P02533-1	NP_000517.2	1197	399	399	K	N	Y398-p	MEQQNQEykILLDVk
KRT15.p.407	4	17	39671751	C	T	P19012-1	NP_002266.2	1220	407	407	R	H	Y406-p	LEQEIAtyRSLLEGQ
KRT15.p.407	4	17	39671751	C	T	P19012-1	-	1220	407	407	R	H	Y406-p	LEQEIAtyRSLLEGQ
KRT15.p.407	4	17	39671752	G	C	P19012-1	NP_002266.2	1219	407	407	R	G	Y406-p	LEQEIAtyRSLLEGQ
KRT15.p.407	4	17	39671752	G	C	P19012-1	-	1219	407	407	R	G	Y406-p	LEQEIAtyRSLLEGQ
KRT16.p.294	3	17	39767374	C	T	P08779-1	NP_005548.2	880	294	294	E	K	Y293-p	LNEMRDQyEQMAEKN
KRT16.p.418	1	17	39766610	C	T	P08779-1	NP_005548.2	1253	418	418	R	H	Y417-p	LEQEIAtyRRLLEGE
KRT16.p.47	2	17	39768802	C	T	P08779-1	NP_005548.2	139	47	47	G	R	Y46-p	sCRAPstyGGGLsVS
KRT17.p.385	2	17	39776938	C	T	Q04695-1	NP_000413.1	1154	385	385	R	H	Y384-p	LEQEIAtyRRLLEGE
KRT17.p.385	2	17	39776939	G	A	Q04695-1	NP_000413.1	1153	385	385	R	C	Y384-p	LEQEIAtyRRLLEGE
KRT18.p.381	10	12	53346096	G	A	P05783-1	NP_000215.1|NP_954657.1	1142	381	381	R	H	Y380-p	LEAEIAtyRRLLEDG
KRT18.p.381	10	12	53346095	C	T	P05783-1	NP_000215.1|NP_954657.1	1141	381	381	R	C	Y380-p	LEAEIAtyRRLLEDG
KRT19.p.381	6	17	39680055	G	A	P08727-1	NP_002267.2	1143	381	381	R	R	Y380-p	LEQEIAtyRsLLEGQ
KRT20.p.371	4	17	39034425	G	T	P35900-1	NP_061883.1	1111	371	371	R	S	Y370-p	LEQEIAtyRRLLEGE
KRT20.p.371	4	17	39034425	G	A	P35900-1	NP_061883.1	1111	371	371	R	C	Y370-p	LEQEIAtyRRLLEGE
KRT26.p.120	2	17	38928008	C	T	Q7Z3Y9-1	NP_853517.2	358	120	120	E	K	Y119-p	EQKIKGWyEKCEPGS
KRT28.p.180	2	17	38954639	C	T	Q7Z3Y7-1	NP_853513.2	538	180	180	E	K	Y179-p	ADDFRLKyENELTLH
KRT39.p.380	2	17	39116612	C	T	Q6A163-1	NP_998821.3	1138	380	380	E	K	Y379-p	LERQNQEyEILLDVK
KRT5.p.347	1	12	52911427	C	T	P13647-1	NP_000415.2	1039	347	347	E	K	Y346-p	IAEVKAQyEEIANRs
KRT6A.p.361	1	12	52883849	C	T	P02538-1	NP_005545.1	1081	361	361	E	K	Y360-p	ESWyQtKyEELQVtA
KRT6A.p.449	1	12	52882190	T	C	P02538-1	NP_005545.1	1346	449	449	Q	R	Y448-p	LARLLKEyQELMNVK
KRT6B.p.361	1	12	52842748	C	T	P04259-1	NP_005546.2	1081	361	361	E	K	Y360-p	ESWyQtKyEELQItA
KRT6C.p.342	2	12	52864969	C	T	P48668-1	NP_775109.2	1024	342	342	E	K	Y341-p	IAEVKAQyEEIAQRs
KRT7.p.269	2	12	52635367	G	A	P08729-1	NP_005547.3	805	269	269	E	K	Y268-p	IAEVkAQyEEMAkCs
KRT71.p.70	1	12	52946654	C	T	Q3SY84-1	NP_258259.1	208	70	70	G	R	Y69-p	GSGKSGGyGFGRGRA
KRT74.p.227	2	12	52966242	C	T	Q7RTS7-1	NP_778223.2	681	227	227	K	K	Y226-p	MRDLVEDyKKRYEVE
KRT75.p.328	1	12	52824378	C	T	O95678-1	NP_004684.2	982	328	328	E	K	Y327-p	IAEVkAQyEDIANRs
KRT77.p.467	5	12	53086233	G	A	Q7Z794-1	NP_778253.2	1399	467	467	R	C	Y466-p	LDVEIAtyRQLLEGE
KRT77.p.467	5	12	53086233	G	T	Q7Z794-1	NP_778253.2	1399	467	467	R	S	Y466-p	LDVEIAtyRQLLEGE
KRT77.p.467	5	12	53086232	C	A	Q7Z794-1	NP_778253.2	1400	467	467	R	L	Y466-p	LDVEIAtyRQLLEGE
KRT78.p.414	3	12	53233575	C	T	Q8N1N4-1	NP_775487.2	1241	414	414	R	H	Y413-p	LDVEIAtyRRLLEGE
KRT8.p.268	6	12	53293738	C	T	P05787-1	NP_001243222.1|NP_002264.1	802	268	268	E	K	Y267-p	IAEVkAQyEDIANRs
KRT81.p.298	1	12	52681776	G	T	Q14533-1	NP_002272.2	892	298	298	R	S	Y297-p	RAEAESWyRSkCEEM
KRT82.p.209	1	12	52795129	C	T	Q9NSB4-1	NP_149022.3	625	209	209	E	K	Y208-p	LEGYKKkyEEELSLR
KRT83.p.249	1	12	52711470	C	T	P78385-1	NP_002273.3	745	249	249	E	K	Y248-p	IDFLRRLyEEEIRIL
KRT83.p.303	2	12	52710651	G	A	P78385-1	NP_002273.3	907	303	303	R	C	Y302-p	RAEAESWyRSKCEEM
KRT83.p.303	2	12	52710650	C	T	P78385-1	NP_002273.3	908	303	303	R	H	Y302-p	RAEAESWyRSKCEEM
KRT86.p.244	3	12	52698806	G	A	O43790-1	NP_001307127.1	730	244	244	E	K	Y243-p	IDFLRRLyEEEIRVL
KRT86.p.298	9	12	52699180	C	G	O43790-1	NP_001307127.1	892	298	298	R	G	Y297-p	RAEAESWyRSkCEEM
KRT9.p.486	2	17	39723941	C	T	P35527-1	NP_000217.2	1456	486	486	G	R	Y485-p	RGGsGGsyGRGsRGG
KRTAP19-3.p.63	3	21	31864089	C	T	Q7Z4W3-1	NP_853640.1	187	63	63	G	R	Y62-p	yGSGFGGyGyGCyRP
KRTAP19-3.p.68	4	21	31864074	G	T	Q7Z4W3-1	NP_853640.1	202	68	68	R	S	Y67-p	GGyGyGCyRPSYYGG
KRTAP19-3.p.68	4	21	31864073	C	T	Q7Z4W3-1	NP_853640.1	203	68	68	R	H	Y67-p	GGyGyGCyRPSYYGG
KRTAP20-2.p.33	1	21	32007679	G	A	Q3LI61-1	NP_853647.1	97	33	33	G	R	Y32-p	GCGyGHGyGGLGCGy
KRTAP20-3.p.9	1	21	32015232	G	A	Q3LI60-1	NP_001121549.1	25	9	9	G	R	Y8-p	MSYYGNyyGGLGyGy
KRTAP6-2.p.21	4	21	31971133	C	T	Q3LI66-1	NP_853635.1	61	21	21	E	K	Y20-p	HGYGCCGyEGLGyGY
KRTAP6-2.p.7	1	21	31971175	C	T	Q3LI66-1	NP_853635.1	19	7	7	G	R	Y6-p	__MCGSYyGNyyGDH
LAMA3.p.2559	1	18	21495285	A	T	Q16787-2	-	7677	2559	2559	K	N	Y2558-p	SRLSFPPyKGCIELD
LAMA5.p.290	1	20	60926846	G	T	O15230-1	NP_005551.3	870	290	290	S	R	Y289-p	TVTRRyyySIKDISI
LAMC2.p.274	1	1	183192327	G	A	Q13753-1	NP_005553.2	821	274	274	R	H	Y273-p	GQSLSFDyRVDRGGR
LAMP3.p.414	1	3	182841880	G	T	Q9UQV4-1	NP_055213.2	1240	414	414	Q	K	Y413-p	LRCQSSGyQRI____
LAPTM5.p.240	1	1	31206746	C	T	Q13571-1	NP_006753.1	718	240	240	E	K	Y239-p	QkVVLPsyEEALSLP
LARGE1.p.603	2	22	33679257	C	T	O95461-1	NP_004728.1|NP_598397.1	1808	603	603	R	Q	Y602-p	PAFEtLRyRLSFPKS
LARGE2.p.683	15	11	45950277	C	T	Q8N3Y3-1	NP_001287650.1|NP_689525.3	2047	683	683	R	C	Y682-p	RFRSsPtyRDCLQAL
LARGE2.p.683	15	11	45950278	G	A	Q8N3Y3-1	NP_001287650.1|NP_689525.3	2048	683	683	R	H	Y682-p	RFRSsPtyRDCLQAL
LARP1B.p.177	1	4	129012528	C	A	Q659C4-1	NP_060548.2	529	177	177	Q	K	Y176-p	NFDySyGyQEHGERT
LARP1B.p.805	1	4	129127686	G	A	Q659C4-1	NP_060548.2	2413	805	805	E	K	Y804-p	QEETKKDyESGQLYG
LARP4B.p.502	3	10	866764	C	G	Q92615-1	NP_055970.1	1506	502	502	R	R	Y501-p	GrKNsFGyRKKREEK
LARP4B.p.502	3	10	866766	G	C	Q92615-1	NP_055970.1	1504	502	502	R	G	Y501-p	GrKNsFGyRKKREEK
LASP1.p.187	4	17	37071348	G	A	Q14847-1	NP_006139.1	561	187	187	K	K	Y186-p	VAQsyGGykEPAAPV
LATS2.p.1039	8	13	21549161	C	T	Q9NRM7-1	NP_055387.2	3115	1039	1039	E	K	Y1038-p	KHPEHAFyEFtFRRF
LBR.p.24	4	1	225611708	C	T	Q14739-1	NP_002287.2|NP_919424.1	70	24	24	E	K	Y23-p	WPGSsLyyEVEILSH
LCK.p.52	3	1	32740386	G	A	P06239-1	NP_001036236.1|NP_005347.3	154	52	52	E	K	Y51-p	VRDPLVtyEGSNPPA
LCLAT1.p.78	5	2	30748574	C	T	Q6UWP7-1	NP_872357.2	232	78	78	R	C	Y77-p	MFVNPSWyRWINNRL
LCLAT1.p.78	5	2	30748575	G	A	Q6UWP7-1	NP_872357.2	233	78	78	R	H	Y77-p	MFVNPSWyRWINNRL
LCP1.p.49	4	13	46733043	C	T	P13796-1	NP_002289.2	146	49	49	R	K	Y48-p	ACLPLPGyRVREItE
LCP2.p.30	1	5	169720365	C	A	Q13094-1	NP_005556.1	90	30	30	K	N	Y29-p	DYFKKLNykDCEKAV
LCP2.p.466	1	5	169677815	T	G	Q13094-1	NP_005556.1	1398	466	466	K	N	Y465-p	PyVLMVLyKDKVyNI
LCT.p.1304	2	2	136564959	C	T	P09848-1	NP_002290.2	3912	1304	1304	R	R	Y1303-p	INEALKAyRLDGIDL
LEMD3.p.168	1	12	65563879	G	T	Q9Y2U8-1	NP_055134.2	503	168	168	R	L	Y167-p	KDRAsLQyRGLKAPP
LENG1.p.97	1	19	54662043	C	T	Q96BZ8-1	-	289	97	97	E	K	Y96-p	VIRGNKEyEEEKRQE
LETM1.p.580	1	4	1821068	G	T	O95202-1	NP_036450.1	1740	580	580	S	R	Y579-p	LKEDVQDysEDLQEI
LEXM.p.374	4	1	55282732	G	A	Q3ZCV2-1	NP_001104003.1	1121	374	374	R	Q	Y373-p	TKDRRQRyRsLFLsG
LEXM.p.374	4	1	55282733	A	T	Q3ZCV2-1	NP_001104003.1	1122	374	374	R	R	Y373-p	TKDRRQRyRsLFLsG
LGALS1.p.106	3	22	38075664	G	A	P09382-1	NP_002296.1	316	106	106	E	K	Y105-p	TVKLPDGyEFkFPNR
LIG1.p.898	2	19	48618974	G	A	P18858-1	NP_000225.1	2692	898	898	R	W	Y897-p	SAQVACLyRKQSQIQ
LIG1.p.898	2	19	48618973	C	T	P18858-1	NP_000225.1	2693	898	898	R	Q	Y897-p	SAQVACLyRKQSQIQ
LILRA1.p.59	1	19	55106235	G	A	O75019-1	NP_006854.1	176	59	59	R	H	Y58-p	GILETQEyRLYREKK
LIMA1.p.275	1	12	50598376	G	T	Q9UHB6-1	NP_057441.1	823	275	275	Q	K	Y274-p	IkDRMAkyQAAVskQ
LIMCH1.p.121	4	4	41605910	G	C	Q9UPQ0-1	NP_055803.2	363	121	121	R	S	Y120-p	NKSNQTAyVPAPLRK
LIMCH1.p.121	4	4	41605908	A	C	Q9UPQ0-1	NP_055803.2	361	121	121	R	R	Y120-p	NKSNQTAyVPAPLRK
LINGO1.p.297	1	15	77907358	G	T	Q96FE5-1	NP_116197.4	891	297	297	N	K	Y296-p	LRFLNLsyNPIstIE
LINGO4.p.94	1	1	151774899	G	T	Q6UY18-1	NP_001004432.1	282	94	94	N	K	Y93-p	LQELDLsyNQLSTLE
LIPA.p.321	2	10	90975698	G	T	P38571-1	NP_000226.2|NP_001121077.1	963	321	321	N	K	Y320-p	SAKNyFHyNQSYPPT
LMCD1.p.153	3	3	8590323	C	T	Q9NZU5-1	NP_055398.1	457	153	153	R	C	Y152-p	tGtEGAFyRRRQLMH
LMNA.p.377	5	1	156105885	G	A	P02545-1	NP_733821.1	1130	377	377	R	H	Y376-p	LDMEIHAyRkLLEGE
LMNA.p.377	5	1	156105884	C	T	P02545-1	NP_733821.1	1129	377	377	R	C	Y376-p	LDMEIHAyRkLLEGE
LMNA.p.482	3	1	156106775	C	T	P02545-1	NP_733821.1	1444	482	482	R	W	Y481-p	GDDPLLTyRFPPkFt
LMNA.p.482	3	1	156106776	G	A	P02545-1	NP_733821.1	1445	482	482	R	Q	Y481-p	GDDPLLTyRFPPkFt
LMNB1.p.378	2	5	126154807	G	A	P20700-1	NP_005564.1	1133	378	378	R	K	Y377-p	LDMEIsAyRkLLEGE
LMTK2.p.1101	3	7	97823079	G	A	Q8IWU2-1	NP_055731.2	3302	1101	1101	R	Q	Y1100-p	TAGSQGSyRDSAYFs
LOXHD1.p.318	1	18	44159615	G	T	Q8IVV2-1	-	953	318	318	T	K	Y317-p	AGTKSKIyLVMYGAR
LPIN1.p.718	1	2	11955224	A	T	Q14693-1	NP_663731.1	2152	718	718	K	*	Y717-p	HkVsQNGyKFLYCSA
LPP.p.308	6	3	188327441	G	C	Q93052-1	NP_001161143.1|NP_005569.1	922	308	308	G	R	Y307-p	yyAAGPGyGGRNDsD
LPP.p.347	2	3	188327559	C	G	Q93052-1	NP_001161143.1|NP_005569.1	1040	347	347	P	R	Y346-p	NQNPPGMyPVtGPkk
LPP.p.568	2	3	188590544	G	A	Q93052-1	NP_001161143.1|NP_005569.1	1703	568	568	R	Q	Y567-p	RDFHVHCyRCEDCGG
LRCH2.p.627	2	X	114357726	C	T	Q5VUJ6-1	NP_065922.3	1879	627	627	G	R	Y626-p	SRSSRQEyGAADPGF
LRFN1.p.455	3	19	39804613	T	C	Q9P244-1	NP_065913.1	1364	455	455	Q	R	Y454-p	PVPGIRMyQVQyNSS
LRFN1.p.606	1	19	39798773	C	T	Q9P244-1	NP_065913.1	1816	606	606	E	K	Y605-p	ALPAQDHyEALREVE
LRGUK.p.541	1	7	133884047	G	A	Q96M69-1	NP_653249.1	1621	541	541	E	K	Y540-p	VPMNKEKyEGyLRRK
LRIG2.p.919	2	1	113661929	T	C	O94898-1	NP_055628.1	2755	919	919	C	R	Y918-p	IySRTREyCPYTyIA
LRP2.p.3022	1	2	170044742	G	T	P98164-1	NP_004516.2	9066	3022	3022	S	R	Y3021-p	RHNDCGDysDERGCL
LRP2.p.3030	1	2	170044720	G	T	P98164-1	NP_004516.2	9088	3030	3030	Q	K	Y3029-p	sDERGCLyQtCQQNQ
LRP4.p.1765	1	11	46884247	G	T	O75096-1	NP_002325.2	5295	1765	1765	S	R	Y1764-p	PGMGNLTySNPSYRT
LRP6.p.1523	3	12	12274335	G	A	O75581-1	NP_002327.2	4567	1523	1523	R	W	Y1522-p	ysyrPysyRHFAPPT
LRP8.p.867	2	1	53716438	C	T	Q14114-1	NP_004622.2	2600	867	867	R	K	Y866-p	MNFDNPVyRkTtEEE
LRRC37B.p.903	2	17	30377052	A	T	Q96QE4-1	NP_443120.2	2707	903	903	K	*	Y902-p	KEVPGDDyKNKLIFA
LRRC41.p.375	1	1	46751404	T	A	Q15345-2	NP_006360.3	1125	375	375	K	N	Y374-p	ASSSTSsykRAPASS
LRRC4B.p.675	4	19	51020945	G	T	Q9NT99-1	NP_001073926.1	2025	675	675	S	R	Y674-p	AAAFKAHySsNPSGG
LRRC6.p.132	2	8	133650215	C	A	Q86X45-1	NP_036604.2	395	132	132	R	M	Y131-p	PCASFDHyREFVVAT
LRRC7.p.573	3	1	70493891	C	G	Q96NW7-1	NP_065845.1	1718	573	573	P	R	Y572-p	LKRYPtPyPEDLKNM
LRRFIP2.p.185	6	3	37151154	T	A	Q9Y608-1	NP_006300.1	554	185	185	K	M	Y184-p	ySDPLATyKSDRAsP
LRRFIP2.p.399	2	3	37125210	G	T	Q9Y608-1	NP_006300.1	1195	399	399	Q	K	Y398-p	NEKNNLIyQVDTLKD
LRRK2.p.637	4	12	40668764	G	A	Q5S007-1	NP_940980.3	1910	637	637	R	Q	Y636-p	KILVssLyRFKDVAE
LRRK2.p.637	4	12	40668764	G	T	Q5S007-1	NP_940980.3	1910	637	637	R	L	Y636-p	KILVssLyRFKDVAE
LRRN1.p.477	2	3	3887755	A	G	Q6UXK5-1	NP_001311117.1|NP_001311118.1|NP_065924.3	1430	477	477	K	R	Y476-p	VEtLSDKyKLsSEGT
LRRN2.p.475	3	1	204587698	G	A	O75325-1	NP_006329.2|NP_963924.1	1423	475	475	R	W	Y474-p	PAHAGRRyRVYPEGT
LSM14A.p.410	2	19	34712504	G	A	Q8ND56-1	NP_001107565.1	1229	410	410	R	K	Y409-p	PNRGRGGyRGrGGLG
LSP1.p.126	3	11	1904668	G	A	P33241-1	NP_002330.1	376	126	126	E	K	Y125-p	DRPGLHAyEKEDsDE
LTA4H.p.418	1	12	96407582	C	G	P09960-1	NP_000886.1	1254	418	418	K	N	Y417-p	AYVEkFsykSITTDD
LTBP1.p.902	2	2	33498809	G	A	Q14766-1	-	2704	902	902	E	K	Y901-p	VRytCICyEGyRFSE
LTBP1.p.989	4	2	33500964	G	C	Q14766-1	-	2966	989	989	R	P	Y988-p	CEYCDSGyRMtQRGR
LTBP1.p.989	4	2	33500964	G	A	Q14766-1	-	2966	989	989	R	H	Y988-p	CEYCDSGyRMtQRGR
LTK.p.678	3	15	41797059	G	A	P29376-1	NP_002335.2	2032	678	678	R	C	Y677-p	DIyRASyyRRGDRAL
LTK.p.678	3	15	41797058	C	A	P29376-1	NP_002335.2	2033	678	678	R	L	Y677-p	DIyRASyyRRGDRAL
LTK.p.678	3	15	41797058	C	G	P29376-1	NP_002335.2	2033	678	678	R	P	Y677-p	DIyRASyyRRGDRAL
LY6G6F.p.282	1	6	31678170	G	A	Q5SQ64-1	NP_001003693.1	844	282	282	E	K	Y281-p	FKPEIQVyENIHLAR
LYN.p.398	2	8	56911047	C	A	P07948-1	NP_002341.1	1193	398	398	T	K	Y397-p	RVIEDNEytAREGAk
LYRM4.p.29	1	6	5216971	T	A	Q9HD34-1	NP_065141.3	87	29	29	R	S	Y28-p	KRFSAyNyRTyAVRR
LYST.p.3216	16	1	235878638	C	T	Q99698-1	NP_000072.2|NP_001288294.1	9647	3216	3216	R	H	Y3215-p	yKyLEEEyRKGARED
LYST.p.3216	16	1	235878639	G	A	Q99698-1	NP_000072.2|NP_001288294.1	9646	3216	3216	R	C	Y3215-p	yKyLEEEyRKGARED
LZTS1.p.296	8	8	20110556	C	T	Q9Y250-1	NP_066300.1	886	296	296	E	K	Y295-p	ELASSLAyEERPRRC
MACC1.p.804	3	7	20180717	C	G	Q6ZN28-1	NP_877439.3	2411	804	804	R	T	Y803-p	SAHYGNNyRDVLQDL
MACF1.p.237	2	1	39748046	G	A	Q9UPN3-1	-	710	237	237	R	Q	Y236-p	FNALIHRyRPDLVDM
MACF1.p.27	4	1	39549971	G	A	Q9UPN3-1	-	81	27	27	R	R	Y26-p	SCRSERsyRSERSGS
MAFA.p.315	3	8	144511634	C	T	Q8NHW3-1	NP_963883.2	943	315	315	E	K	Y314-p	RDLYKEKyEKLAGRG
MAGEA10.p.281	2	X	151303251	A	C	P43363-1	NP_001238757.1	842	281	281	L	R	Y280-p	QDWVQENyLEYRQVP
MAGEA10.p.281	2	X	151303251	A	C	P43363-1	NP_001011543.2	842	281	281	L	R	Y280-p	QDWVQENyLEYRQVP
MAGEA11.p.238	10	X	148797858	C	T	P43364-1	NP_005357.2	712	238	238	R	*	Y237-p	VHLLLRkyRVkGLIT
MAGEA11.p.238	10	X	148797858	C	A	P43364-1	NP_005357.2	712	238	238	R	R	Y237-p	VHLLLRkyRVkGLIT
MAGEA11.p.238	10	X	148797859	G	A	P43364-1	NP_005357.2	713	238	238	R	Q	Y237-p	VHLLLRkyRVkGLIT
MAGEA3.p.125	6	X	151935794	G	A	P43357-1	-	373	125	125	R	*	Y124-p	VHFLLLKyRAREPVT
MAGEA3.p.125	6	X	151935793	C	T	P43357-1	-	374	125	125	R	Q	Y124-p	VHFLLLKyRAREPVT
MAGEA3.p.259	10	X	151935390	C	A	P43357-1	-	777	259	259	R	R	Y258-p	VQENYLEyRQVPGSD
MAGEA3.p.259	10	X	151935391	C	T	P43357-1	-	776	259	259	R	Q	Y258-p	VQENYLEyRQVPGSD
MAGEA6.p.259	11	X	151870085	C	A	P43360-1	NP_005354.1|NP_787064.1	775	259	259	R	R	Y258-p	VQENyLEyRQVPGSD
MAGEA6.p.259	11	X	151870087	G	A	P43360-1	NP_005354.1|NP_787064.1	777	259	259	R	R	Y258-p	VQENyLEyRQVPGSD
MAGEA6.p.259	11	X	151870087	G	T	P43360-1	NP_005354.1|NP_787064.1	777	259	259	R	R	Y258-p	VQENyLEyRQVPGSD
MAGEA6.p.259	11	X	151870086	G	A	P43360-1	NP_005354.1|NP_787064.1	776	259	259	R	Q	Y258-p	VQENyLEyRQVPGSD
MAGEB10.p.125	4	X	27839796	A	T	Q96LZ2-1	NP_872312.2	373	125	125	K	*	Y124-p	ILVHyLLyKyQMKEP
MAGEB10.p.125	4	X	27839798	G	T	Q96LZ2-1	NP_872312.2	375	125	125	K	N	Y124-p	ILVHyLLyKyQMKEP
MAGEB2.p.125	1	X	30237072	G	T	O15479-1	NP_002355.2	375	125	125	K	N	Y124-p	sLVQFLLyKYKIKKs
MAGEB4.p.123	4	X	30260621	G	A	O15481-1	NP_002358.1	369	123	123	K	K	Y122-p	MLVQFLLyKYKMKEP
MAGEC2.p.175	1	X	141291250	T	A	Q9UBF1-1	NP_057333.1	524	175	175	K	I	Y174-p	MLMIVIKyKDyFPVI
MAGED2.p.450	15	X	54841170	G	A	Q9UNF1-1	NP_055414.2|NP_803182.1|NP_957516.1	1348	450	450	E	K	Y449-p	FWGLRSyyETSkMKV
MAGEE1.p.526	7	X	75649900	G	A	Q9HCI5-1	NP_065983.1	1577	526	526	R	H	Y525-p	REyIVkEyRNQFPEI
MAGEE1.p.526	7	X	75649899	C	T	Q9HCI5-1	NP_065983.1	1576	526	526	R	C	Y525-p	REyIVkEyRNQFPEI
MAGEF1.p.274	2	3	184428789	C	G	Q9HAY2-1	NP_071432.2	821	274	274	R	P	Y273-p	PQHWPVQyREALADE
MAK16.p.101	1	8	33346566	T	C	Q9BXY0-1	NP_115898.2	301	101	101	W	R	Y100-p	QIDENLIyWPRFIRH
MAK16.p.34	1	8	33346074	C	A	Q9BXY0-1	NP_115898.2	102	34	34	S	R	Y33-p	QsFCRNEySLTGLCN
MAN2A1.p.408	1	5	109110515	G	A	Q16706-1	NP_002363.2	1223	408	408	R	Q	Y407-p	ARMLLDQyRKKSKLF
MAP1A.p.1697	3	15	43818760	T	A	P78559-1	NP_002364.5	5089	1697	1697	W	R	Y1696-p	VALEQDtyWRELsCE
MAP1A.p.178	5	15	43814204	G	A	P78559-1	NP_002364.5	533	178	178	R	H	Y177-p	GIQAEPLyRVVSNTI
MAP1A.p.178	5	15	43814203	C	T	P78559-1	NP_002364.5	532	178	178	R	C	Y177-p	GIQAEPLyRVVSNTI
MAP1A.p.1910	2	15	43819399	C	T	P78559-1	NP_002364.5	5728	1910	1910	R	C	Y1909-p	ysPLGKDyRKAEGER
MAP1A.p.1910	2	15	43819400	G	A	P78559-1	NP_002364.5	5729	1910	1910	R	H	Y1909-p	ysPLGKDyRKAEGER
MAP1B.p.1893	2	5	71494859	G	A	P46821-1	NP_005900.2	5677	1893	1893	E	K	Y1892-p	EDyDyEsyEkTTRTs
MAP1B.p.2043	2	5	71495309	G	A	P46821-1	NP_005900.2	6127	2043	2043	E	K	Y2042-p	PDtsTyCyETAEkIT
MAP1B.p.2060	2	5	71495360	G	A	P46821-1	NP_005900.2	6178	2060	2060	E	K	Y2059-p	PQAsTYSyETsDLCY
MAP2.p.51	1	2	210518046	G	T	P11137-1	NP_002365.3	152	51	51	R	M	Y50-p	RSANGFPyREDEEGA
MAP3K15.p.1202	2	X	19380930	T	C	Q6ZN16-1	NP_001001671.3	3605	1202	1202	Q	R	Y1201-p	LVEKEREyQNLLRQT
MAP3K4.p.139	2	6	161469721	C	A	Q9Y6R4-1	NP_005913.2	417	139	139	S	R	Y138-p	TVENVEEySyKQEKK
MAP3K8.p.137	3	10	30736784	G	T	P41279-1	NP_001231063.1|NP_001307890.1|NP_005195.2	410	137	137	R	M	Y136-p	LIPWKLTyRNIGsDF
MAP4K3.p.32	2	2	39664035	T	C	Q8IVH8-1	NP_003609.2	94	32	32	K	E	Y31-p	sGtyGDVykARNVNT
MAP6.p.365	1	11	75319178	G	T	Q96JE9-1	NP_149052.1	1095	365	365	S	R	Y364-p	RRRIRSLySEPFkEP
MAP7D2.p.320	3	X	20043997	G	A	Q96T17-1	NP_689993.2	958	320	320	R	C	Y319-p	YPGsPVKyRLPALSG
MAP7D3.p.148	1	X	135323411	C	T	Q8IWC1-1	NP_078873.2	443	148	148	R	H	Y147-p	EKFTAILyRtLERRR
MAPK3.p.211	2	16	30129397	G	A	P27361-1	NP_002737.2	631	211	211	R	W	Y210-p	EyVAtRWyrAPEIML
MAPK3.p.211	2	16	30129396	C	T	P27361-1	NP_002737.2	632	211	211	R	Q	Y210-p	EyVAtRWyrAPEIML
MARC2.p.333	7	1	220955233	G	A	Q969Z3-1	NP_001304267.1|NP_060368.2	998	333	333	R	Q	Y332-p	LRVGDPVyRMV____
MARC2.p.333	7	1	220955232	C	A	Q969Z3-1	NP_001304267.1|NP_060368.2	997	333	333	R	R	Y332-p	LRVGDPVyRMV____
MARCH7.p.38	6	2	160585646	A	G	Q9H992-1	NP_001269734.1|NP_073737.1	113	38	38	H	R	Y37-p	GsSLNDtyHSRDSSF
MARS.p.345	2	12	57892349	G	A	P56192-1	NP_004981.2	1034	345	345	R	H	Y344-p	HIIHADIyRWFNISF
MARVELD2.p.470	6	5	68728826	A	G	Q8N4S9-1	NP_001033692.2	1409	470	470	K	R	Y469-p	FQDQFsEyKELSAEV
MAST1.p.183	1	19	12958486	G	T	Q9Y2H9-1	NP_055790.1	549	183	183	K	N	Y182-p	IVMMNHVyKERFPkA
MAST3.p.177	1	19	18234448	C	T	O60307-1	NP_055831.1	529	177	177	R	W	Y176-p	IVMMNHVyRERFPKA
MASTL.p.721	4	10	27462084	G	A	Q96GX5-1	NP_001165774.1	2162	721	721	R	Q	Y720-p	QIkSGtPyRtPKsVR
MASTL.p.721	4	10	27462083	C	T	Q96GX5-1	NP_001165774.1	2161	721	721	R	*	Y720-p	QIkSGtPyRtPKsVR
MATK.p.88	7	19	3784220	G	T	P42679-1	NP_647612.1	264	88	88	R	R	Y87-p	ACENKsWyRVKHHTS
MATK.p.88	7	19	3784220	G	A	P42679-1	NP_647612.1	264	88	88	R	R	Y87-p	ACENKsWyRVKHHTS
MATK.p.88	7	19	3784221	C	A	P42679-1	NP_647612.1	263	88	88	R	L	Y87-p	ACENKsWyRVKHHTS
MATK.p.88	7	19	3784222	G	A	P42679-1	NP_647612.1	262	88	88	R	C	Y87-p	ACENKsWyRVKHHTS
MAVS.p.10	6	20	3835301	G	A	Q7Z434-1	NP_065797.2	30	10	10	K	K	Y9-p	PFAEDkTykyICRNF
MBD1.p.404	9	18	47800169	C	T	Q9UIS9-1	NP_001191068.1|NP_056671.2	1211	404	404	R	H	Y403-p	GAGsPPPyRRRKRPS
MBNL1.p.189	6	3	152163087	A	G	Q9NR56-1	NP_997176.1	566	189	189	Q	R	Y188-p	RLEVCREyQRGNCNR
MBP.p.262	8	18	74696817	C	T	P02686-1	NP_001020272.1	784	262	262	G	R	Y261-p	GQRPGFGyGGRAsDY
MC4R.p.42	1	18	58039459	C	T	P32245-1	NP_005903.2	124	42	42	E	K	Y41-p	GysDGGCyEQLFVsP
MCAM.p.127	1	11	119185563	C	T	P43121-1	NP_006491.2	380	127	127	R	H	Y126-p	KRPRsQEyRIQLRVY
MCM2.p.235	1	3	127324990	G	A	P49736-1	NP_004517.2	703	235	235	E	K	Y234-p	REsLVVNyEDLAARE
MCM2.p.82	8	3	127323460	C	T	P49736-1	NP_004517.2	246	82	82	R	R	Y81-p	GDGMERDyRAIPELD
MCM2.p.91	1	3	127323485	G	A	P49736-1	NP_004517.2	271	91	91	E	K	Y90-p	AIPELDAyEAEGLAL
MCM3.p.46	6	6	52148145	C	T	P25205-1	-	138	46	46	R	R	Y45-p	ELISDNQyRLIVNVN
MCM4.p.395	6	8	48882366	C	T	P33991-1	NP_005905.2|NP_877423.1	1183	395	395	R	*	Y394-p	rVNVTGIyRAVPIRV
MCM7.p.334	3	7	99695354	C	T	P33993-1	NP_005907.3	1000	334	334	E	K	Y333-p	QIAEEDFyEkLAASI
MCMBP.p.408	3	10	121600381	G	A	Q9BTE3-1	NP_079110.1	1222	408	408	R	*	Y407-p	STFTEHLyRIIQHLV
MCRIP1.p.12	8	17	79782254	G	T	C9JLW8-1	NP_001087236.1|NP_997251.2	36	12	12	N	K	Y11-p	sPVSRVVyNGkRtss
MDGA1.p.636	2	6	37615087	G	C	Q8NFP4-1	NP_705691.1	1908	636	636	S	R	Y635-p	FQVSAKAysPEFyFD
MDGA2.p.514	1	14	47504285	C	A	Q7Z553-1	NP_001106970.3	1541	514	514	R	I	Y513-p	sREMSGMyRCQTSQY
MDN1.p.1243	4	6	90458977	A	G	Q9NU22-1	NP_055426.1	3727	1243	1243	C	R	Y1242-p	RCsLPPSyCSKLVkV
MDN1.p.3554	2	6	90400481	T	A	Q9NU22-1	NP_055426.1	10660	3554	3554	R	*	Y3553-p	AEQEsGLyRYRSRNS
ME2.p.270	1	18	48446899	C	T	P23368-1	NP_002387.1	808	270	270	R	*	Y269-p	AFRFLRKyREkYCTF
MED13.p.562	1	17	60088194	G	T	Q9UHV7-1	NP_005112.2	1684	562	562	Q	K	Y561-p	tPQSQHFyQMPtPDP
MED13L.p.1159	4	12	116429283	C	T	Q71F56-1	NP_056150.1	3476	1159	1159	R	H	Y1158-p	DSSNEDQyRCtCGFs
MED13L.p.1159	4	12	116429284	G	T	Q71F56-1	NP_056150.1	3475	1159	1159	R	S	Y1158-p	DSSNEDQyRCtCGFs
MED27.p.223	1	9	134769285	G	T	Q6P2C8-1	NP_004260.2	668	223	223	T	K	Y222-p	kGYNENVyTEDGkLD
MEGF10.p.1076	2	5	126791293	G	A	Q96KG7-1	NP_001243474.1|NP_115822.1	3226	1076	1076	E	K	Y1075-p	TSANRNVyEVEPTVS
MEGF10.p.752	4	5	126776451	G	A	Q96KG7-1	NP_001243474.1|NP_115822.1	2254	752	752	G	R	Y751-p	QRCPLGFyGKDCALI
MELTF.p.211	1	3	196749839	G	T	P08582-1	NP_005920.2	633	211	211	S	R	Y210-p	PLERyyDysGAFRCL
MEPCE.p.317	1	7	100028590	G	A	Q7L2J0-1	NP_062552.2	949	317	317	E	K	Y316-p	NRDAPQPyELNTAIN
MET.p.1004	4	7	116412025	C	A	P08581-1	NP_000236.2	3010	1004	1004	R	R	Y1003-p	VsNEsVDyRAtFPED
MET.p.1004	4	7	116412026	G	A	P08581-1	NP_000236.2	3011	1004	1004	R	Q	Y1003-p	VsNEsVDyRAtFPED
MET.p.1004	4	7	116412026	G	T	P08581-1	NP_000236.2	3011	1004	1004	R	L	Y1003-p	VsNEsVDyRAtFPED
MET.p.1094	1	7	116417464	A	G	P08581-1	NP_000236.2	3281	1094	1094	H	R	Y1093-p	RGHFGCVyHGtLLDN
MET.p.1236	3	7	116423433	T	A	P08581-1	NP_000236.2	3708	1236	1236	S	R	Y1235-p	DMyDkEyysVHNktG
METRNL.p.234	1	17	81052084	C	T	Q641Q3-1	NP_001004431.1	700	234	234	R	W	Y233-p	HLRVsRLyRQKSRVF
METTL4.p.378	3	18	2544701	C	T	Q8N3J2-1	NP_073751.3	1132	378	378	E	K	Y377-p	DsPHKKPyEGLILGR
MFHAS1.p.849	2	8	8748022	C	T	Q9Y4C4-1	NP_004216.2	2547	849	849	K	K	Y848-p	LNGSTAWyKFPCYVQ
MGA.p.2386	6	15	42052603	G	A	Q8IWI9-1	-	7157	2386	2386	R	H	Y2385-p	EAEAFAyyRRTHTAN
MGA.p.2386	6	15	42052602	C	T	Q8IWI9-1	-	7156	2386	2386	R	C	Y2385-p	EAEAFAyyRRTHTAN
MGAM.p.386	3	7	141727470	G	A	O43451-1	NP_004659.2	1156	386	386	E	K	Y385-p	LGFHLSRyEYGtLDN
MGAT4C.p.88	35	12	86377334	G	A	Q9UBM8-1	NP_037376.2	262	88	88	R	C	Y87-p	sGAINVTyRyLAAtP
MGAT4C.p.88	35	12	86377333	C	T	Q9UBM8-1	NP_037376.2	263	88	88	R	H	Y87-p	sGAINVTyRyLAAtP
MGRN1.p.412	1	16	4731653	G	A	O60291-1	NP_001135762.1	1234	412	412	E	K	Y411-p	AIPsAPLyEEItysG
MGST1.p.38	4	12	16507299	G	T	P10620-1	NP_001247440.1|NP_064696.1|NP_665707.1|NP_665734.1|NP_665735.1	113	38	38	R	I	Y37-p	MsTATAFyRLtRkVF
MICAL3.p.215	1	22	18384692	C	T	Q7RTP6-1	NP_056056.2	643	215	215	E	K	Y214-p	KtHPVsEyEFEVIIG
MIER1.p.259	1	1	67437347	G	A	Q8N108-11	NP_001071169.1	775	259	259	E	K	Y258-p	kDNEQALyELVkCNF
MINK1.p.87	1	17	4784505	G	A	Q8N4C8-1	NP_722549.2	259	87	87	G	R	Y86-p	HRNIATYyGAFIKKS
MIS18BP1.p.220	2	14	45711964	C	T	Q6P0N0-1	NP_060823.3	658	220	220	E	K	Y219-p	APLHNLtyELPtLNQ
MISP.p.125	2	19	757320	G	A	Q8IVT2-1	NP_775752.1	374	125	125	R	H	Y124-p	EDKEMKTyRLDAGDA
MISP.p.96	4	19	757232	C	T	Q8IVT2-1	NP_775752.1	286	96	96	R	C	Y95-p	EDEGWQVyRLGARDA
MISP.p.96	4	19	757233	G	A	Q8IVT2-1	NP_775752.1	287	96	96	R	H	Y95-p	EDEGWQVyRLGARDA
MKI67.p.1738	3	10	129904891	C	A	P46013-1	NP_002408.3	5213	1738	1738	R	I	Y1737-p	EKTTkVsyRAsQPDL
MKRN1.p.412	4	7	140154895	C	T	Q9UHC7-1	NP_038474.2	1236	412	412	R	R	Y411-p	kVGTSsRyRAQRRNH
MKX.p.278	10	10	28023391	G	A	Q8IYA7-1	NP_001229631.1|NP_775847.2	832	278	278	R	C	Y277-p	ETEGNFVyRTDTLEN
MKX.p.278	10	10	28023391	G	T	Q8IYA7-1	NP_001229631.1|NP_775847.2	832	278	278	R	S	Y277-p	ETEGNFVyRTDTLEN
MKX.p.278	10	10	28023390	C	T	Q8IYA7-1	NP_001229631.1|NP_775847.2	833	278	278	R	H	Y277-p	ETEGNFVyRTDTLEN
MLEC.p.112	1	12	121131992	G	A	Q14165-1	NP_055545.1	334	112	112	E	K	Y111-p	YNEETFGyEVPIKEE
MLLT11.p.39	2	1	151039815	A	C	Q13015-1	NP_006809.1	115	39	39	K	Q	Y38-p	GLSDTATykVkDSsV
MLPH.p.572	2	2	238461019	G	A	Q9BV36-1	NP_077006.1	1715	572	572	R	Q	Y571-p	SFDRKsVyRGsLTQR
MLX.p.34	1	17	40719243	G	T	Q9UH92-1	NP_733752.1	101	34	34	R	M	Y33-p	PDDEDsDyHQEAykE
MME.p.388	25	3	154860095	G	T	P08473-1	NP_000893.2|NP_009218.2|NP_009219.2|NP_009220.2	1164	388	388	K	N	Y387-p	VSSLSRTyKESRNAF
MME.p.388	25	3	154860094	A	T	P08473-1	NP_000893.2|NP_009218.2|NP_009219.2|NP_009220.2	1163	388	388	K	M	Y387-p	VSSLSRTyKESRNAF
MMP16.p.378	1	8	89086922	G	C	P51512-1	NP_005932.2	1133	378	378	P	R	Y377-p	NNRVMDGyPMQItYF
MMP20.p.50	1	11	102487768	G	T	O60882-1	NP_004762.2	149	50	50	T	K	Y49-p	QAYLDKyyTNKEGHQ
MMP27.p.334	1	11	102565731	C	T	Q9H306-1	NP_071405.2	1000	334	334	E	K	Y333-p	PADLQAAyENPRDKI
MMP3.p.117	6	11	102713310	C	T	P08254-1	NP_002413.1	351	117	117	R	R	Y116-p	WRKTHLTyRIVNyTP
MNDA.p.340	2	1	158817548	G	A	P41218-1	NP_002423.1	1018	340	340	E	K	Y339-p	VHKKNtIyEIQDNTG
MOCS2.p.171	3	5	52394488	C	T	O96007-1	NP_004522.1	511	171	171	E	K	Y170-p	PIWKKEIyEESSTWK
MORC3.p.314	2	21	37717264	G	A	Q14149-1	NP_056173.1	940	314	314	G	R	Y313-p	NCRNkDHyGIMMyHR
MORF4L1.p.240	1	15	79185943	G	T	Q9UBU8-1	NP_996670.1	720	240	240	K	N	Y239-p	ILEDyANykkSRGNT
MORF4L2.p.242	6	X	102931231	G	T	Q15014-1	NP_001135890.1|NP_001135891.1|NP_001135892.1|NP_001135893.1|NP_0	725	242	242	T	K	Y241-p	RIGAMLAytPLDEKS
MOV10.p.733	3	1	113239467	A	G	Q9HCE1-1	NP_001123551.1|NP_001308253.1|NP_066014.1	2197	733	733	R	G	Y732-p	ITkLLRNyRSHPTIL
MOV10.p.748	9	1	113240659	G	A	Q9HCE1-1	NP_001123551.1|NP_001308253.1|NP_066014.1	2242	748	748	E	K	Y747-p	DIPNQLyyEGELQAC
MPL.p.592	1	1	43818309	C	T	P40238-1	NP_005364.1	1774	592	592	R	*	Y591-p	SSQAQMDyRRLQPSC
MPP2.p.140	1	17	41960378	C	T	Q14168-1	NP_001265301.1	418	140	140	E	K	Y139-p	DSVASKtyEtPPPsP
MPP2.p.447	1	17	41957236	C	T	Q14168-1	NP_001265301.1	1339	447	447	E	K	Y446-p	RYLEHGEyEGNLYGT
MPP6.p.388	2	7	24718798	A	C	Q9NZW5-1	NP_001289966.1|NP_057531.2	1163	388	388	K	T	Y387-p	DEKDGQAyKFVsRsE
MPP7.p.355	12	10	28378660	C	T	Q5T2T1-1	NP_001305099.1|NP_775767.2	1063	355	355	E	K	Y354-p	DTADVPTyEEVTPYR
MPV17L2.p.188	3	19	18305895	G	T	Q567V2-1	NP_116072.2	563	188	188	R	L	Y187-p	TYLSYLKyRsPVPLt
MPV17L2.p.188	3	19	18305895	G	A	Q567V2-1	NP_116072.2	563	188	188	R	Q	Y187-p	TYLSYLKyRsPVPLt
MPZ.p.155	4	1	161276240	C	T	P25189-1	NP_000521.2	463	155	155	G	R	Y154-p	FEKVPTRyGVVLGAV
MPZL1.p.207	1	1	167745314	G	A	O95297-1	NP_003944.1	619	207	207	E	K	Y206-p	DyTGAQsyMHs____
MRE11.p.191	1	11	94209542	C	T	P49959-1	NP_005582.1	572	191	191	R	Q	Y190-p	sIPDERLyRMFVNkk
MRGPRX1.p.131	11	11	18955941	G	T	Q96LB2-1	NP_671732.3	391	131	131	R	S	Y130-p	SVLWPIWyRCHRPTH
MRGPRX1.p.131	11	11	18955940	C	G	Q96LB2-1	NP_671732.3	392	131	131	R	P	Y130-p	SVLWPIWyRCHRPTH
MRGPRX1.p.131	11	11	18955941	G	A	Q96LB2-1	NP_671732.3	391	131	131	R	C	Y130-p	SVLWPIWyRCHRPTH
MRGPRX1.p.131	11	11	18955940	C	T	Q96LB2-1	NP_671732.3	392	131	131	R	H	Y130-p	SVLWPIWyRCHRPTH
MRGPRX1.p.131	11	11	18955940	C	A	Q96LB2-1	NP_671732.3	392	131	131	R	L	Y130-p	SVLWPIWyRCHRPTH
MROH2A.p.689	2	2	234716082	G	A	A6NES4-1	NP_001274324.1	2066	689	689	R	Q	Y688-p	sLEKGFLyRALGFTL
MRPL13.p.159	1	8	121426269	G	T	Q9BYD1-1	NP_054797.2	476	159	159	T	K	Y158-p	IPkRLDEytQEEIDA
MRPL15.p.94	1	8	55049845	A	C	Q9P015-1	NP_054894.1	281	94	94	K	T	Y93-p	GHSFRRQyKPLsLNR
MRPL20.p.40	6	1	1342368	C	T	Q9BYC9-1	NP_060441.2	119	40	40	R	K	Y39-p	RGRKNRCyRLAVRtV
MRPL23.p.62	6	11	1973402	C	A	Q16540-1	NP_066957.3	186	62	62	N	K	Y61-p	rNyLEGIyNVPVAAV
MRPL24.p.105	8	1	156707892	C	T	Q96A35-1	NP_078816.2|NP_663781.1	314	105	105	R	Q	Y104-p	yIGktMDyRGTMIPS
MRPL24.p.105	8	1	156707893	G	A	Q96A35-1	NP_078816.2|NP_663781.1	313	105	105	R	W	Y104-p	yIGktMDyRGTMIPS
MRPL3.p.266	8	3	131188558	C	T	P09001-1	NP_009139.1	798	266	266	R	R	Y265-p	PGkMGNIyRTEYGLK
MRPL3.p.266	8	3	131188559	C	A	P09001-1	NP_009139.1	797	266	266	R	M	Y265-p	PGkMGNIyRTEYGLK
MRPS7.p.169	1	17	73259586	C	A	Q9Y2R9-1	NP_057055.2	505	169	169	Q	K	Y168-p	ILkGGRFyQVPVPLP
MRPS7.p.240	2	17	73261994	G	A	Q9Y2R9-1	NP_057055.2	719	240	240	R	H	Y239-p	ANRALAHyRWW____
MS4A14.p.29	1	11	60164137	G	T	Q96JA4-1	NP_115986.3	86	29	29	R	I	Y28-p	TVLTAFPyRPHssLL
MSH6.p.9	1	2	48010399	C	A	P52701-1	NP_000170.1	27	9	9	S	R	Y8-p	MSRQSTLysFFPKsP
MSL2.p.110	1	3	135871394	A	T	Q9HCI7-1	NP_060603.2	329	110	110	I	K	Y109-p	CYkkLCEyITQTtLA
MSN.p.557	9	X	64959692	G	A	P26038-1	NP_002435.1	1671	557	557	K	K	Y556-p	MRLGRDKyKtLRQIR
MSN.p.557	9	X	64959692	G	T	P26038-1	NP_002435.1	1671	557	557	K	N	Y556-p	MRLGRDKyKtLRQIR
MSRB3.p.60	1	12	65720687	A	G	Q8IXL7-1	NP_932346.1	179	60	60	H	R	Y59-p	KRLTPLQyHVTQEKG
MSTO1.p.279	4	1	155582230	C	T	Q9BUK6-1	NP_060586.2	835	279	279	R	C	Y278-p	GEAQRNIyRLLNTAF
MTFR1.p.287	5	8	66620173	G	A	Q15390-1	NP_055452.3	860	287	287	R	Q	Y286-p	KKKFAYRyRsDsQDE
MTFR1.p.287	5	8	66620172	C	T	Q15390-1	NP_055452.3	859	287	287	R	*	Y286-p	KKKFAYRyRsDsQDE
MTHFS.p.84	1	15	80181563	C	A	P49914-1	NP_006432.1	251	84	84	R	L	Y83-p	kICFIPRyRFQSNHM
MTMR10.p.138	1	15	31266579	A	G	Q9NXD2-1	NP_060232.2	412	138	138	C	R	Y137-p	NPTELIIyCKDFRIV
MTMR6.p.615	1	13	25823393	C	G	Q9Y217-1	NP_004676.3	1843	615	615	G	R	Y614-p	PAVVsLEyGVARMTC
MTO1.p.489	2	6	74191892	C	T	Q9Y2Z2-1	NP_598400.1	1465	489	489	R	C	Y488-p	tLGtSEPyRMFTSRV
MTO1.p.489	2	6	74191893	G	A	Q9Y2Z2-1	NP_598400.1	1466	489	489	R	H	Y488-p	tLGtSEPyRMFTSRV
MTOR.p.1233	1	1	11269473	G	T	P42345-1	NP_004949.1	3697	1233	1233	Q	K	Y1232-p	EEEDPLIyQHRMLRS
MTUS1.p.826	1	8	17573384	C	T	Q9ULD2-1	NP_001001924.1	2476	826	826	E	K	Y825-p	GNAAVIKyEEKPPKP
MUC16.p.11570	2	19	9046923	C	T	Q8WXI7-1	NP_078966.2	34708	11570	11570	E	K	Y11569-p	PTLSEtPyEPETTAT
MUC16.p.8656	2	19	9061479	T	A	Q8WXI7-1	NP_078966.2	25967	8656	8656	K	I	Y8655-p	VNVGtVIykHLSPSS
MUC17.p.4333	3	7	100695137	C	A	Q685J3-1	NP_001035194.1	12997	4333	4333	R	R	Y4332-p	GDYFVVEyRDQKPYC
MUC17.p.4333	3	7	100695138	G	A	Q685J3-1	NP_001035194.1	12998	4333	4333	R	Q	Y4332-p	GDYFVVEyRDQKPYC
MVB12B.p.190	4	9	129157882	C	T	Q9H7P6-1	NP_258257.1	568	190	190	R	*	Y189-p	LNSMGIWyRMGRVPR
MVB12B.p.242	3	9	129184194	G	A	Q9H7P6-1	NP_258257.1	724	242	242	E	K	Y241-p	RNSTRTDyEyQHSNL
MVP.p.461	2	16	29853106	C	A	Q14764-1	NP_005106.2|NP_059447.2	1381	461	461	R	S	Y460-p	NKTRVVSyRVPHNAA
MX1.p.452	6	21	42821146	G	T	P20591-1	NP_001138397.1|NP_001171517.1|NP_002453.2	1356	452	452	R	S	Y451-p	ELPGFVNyRTFETIV
MX2.p.698	3	21	42780105	G	A	P20592-1	NP_002454.1	2093	698	698	R	Q	Y697-p	RILKERIyRLTQARH
MX2.p.698	3	21	42780104	C	A	P20592-1	NP_002454.1	2092	698	698	R	R	Y697-p	RILKERIyRLTQARH
MXRA5.p.2615	2	X	3228400	C	A	Q9NR99-1	NP_056234.2	7844	2615	2615	R	L	Y2614-p	SSVDAGAyRCVARNA
MXRA8.p.235	1	1	1290308	C	T	Q9BRK3-1	NP_001269511.1|NP_115724.1	703	235	235	G	R	Y234-p	AsGERRAyGPLFLRD
MXRA8.p.371	1	1	1289607	C	T	Q9BRK3-1	NP_001269511.1|NP_115724.1	1111	371	371	E	K	Y370-p	ARRRRGGyEYSDQKs
MYBPC2.p.473	4	19	50951594	G	A	Q14324-1	NP_004524.3	1419	473	473	K	K	Y472-p	EKVTGKWyKNGVEVR
MYBPC3.p.1173	4	11	47354225	C	T	Q14896-1	NP_000247.2	3519	1173	1173	K	K	Y1172-p	ITyEPPNyKALDFSE
MYBPC3.p.374	1	11	47365146	G	T	Q14896-1	NP_000247.2	1120	374	374	Q	K	Y373-p	QKKLEPAyQVSKGHK
MYCBP2.p.1316	2	13	77765823	G	T	O75592-1	-	3947	1316	1316	T	K	Y1315-p	DCAAREKyAMMFDEP
MYCT1.p.226	1	6	153043356	G	A	Q8N699-1	NP_079383.2	676	226	226	E	K	Y225-p	StPPPPAyEsIIKAF
MYEF2.p.318	1	15	48450222	C	T	Q9P2K5-1	NP_057216.2	953	318	318	R	H	Y317-p	kSVPHEEyRSHDGkT
MYH1.p.1648	4	17	10399579	C	T	P12882-1	NP_005954.3	4944	1648	1648	R	R	Y1647-p	AAEALRNyRNTQAIL
MYH1.p.557	1	17	10411908	C	T	P12882-1	NP_005954.3	1669	557	557	E	K	Y556-p	TSFKNKLyEQHLGKS
MYH10.p.762	1	17	8422074	T	G	P35580-1	NP_005955.3	2286	762	762	R	S	Y761-p	LELDPNLyRIGQskI
MYH11.p.163	2	16	15917125	C	A	P35749-1	NP_002465.1	489	163	163	R	R	Y162-p	yAIADTAyRSMLQDR
MYH14.p.779	4	19	50764766	G	T	Q7Z406-1	NP_079005.3	2336	779	779	R	L	Y778-p	LELDPNLyRVGQsKI
MYH14.p.779	4	19	50764767	C	T	Q7Z406-1	NP_079005.3	2337	779	779	R	R	Y778-p	LELDPNLyRVGQsKI
MYH2.p.1382	4	17	10429959	C	T	Q9UKX2-1	NP_001093582.1|NP_060004.3	4144	1382	1382	E	K	Y1381-p	VAQWRtKyEtDAIQR
MYH2.p.164	6	17	10448678	G	T	Q9UKX2-1	NP_001093582.1|NP_060004.3	490	164	164	Q	K	Y163-p	FSISDNAyQFMLtDR
MYH2.p.1650	8	17	10428095	C	T	Q9UKX2-1	NP_001093582.1|NP_060004.3	4950	1650	1650	R	R	Y1649-p	AAEALRNyRNtQGIL
MYH3.p.1377	6	17	10538727	C	T	P11055-1	NP_002461.2	4129	1377	1377	E	K	Y1376-p	VAQWRtKyEtDAIQR
MYH3.p.268	6	17	10550594	A	C	P11055-1	NP_002461.2	803	268	268	L	R	Y267-p	AsADIETyLLEkSRV
MYH3.p.724	12	17	10543998	C	T	P11055-1	NP_002461.2	2171	724	724	R	Q	Y723-p	yGDFKQRyRVLNAsA
MYH3.p.724	12	17	10543999	G	T	P11055-1	NP_002461.2	2170	724	724	R	R	Y723-p	yGDFKQRyRVLNAsA
MYH3.p.724	12	17	10543998	C	A	P11055-1	NP_002461.2	2171	724	724	R	L	Y723-p	yGDFKQRyRVLNAsA
MYH3.p.818	2	17	10543541	G	T	P11055-1	NP_002461.2	2454	818	818	N	K	Y817-p	ESIFCIQyNIRSFMN
MYH4.p.1380	2	17	10353813	C	T	Q9Y623-1	NP_060003.2	4138	1380	1380	E	K	Y1379-p	VAQWRtKyEtDAIQR
MYH4.p.557	1	17	10360965	C	T	Q9Y623-1	NP_060003.2	1669	557	557	E	K	Y556-p	TSFKNKLyEQHLGKS
MYH6.p.1262	8	14	23858877	G	A	P13533-1	NP_002462.2	3784	1262	1262	R	C	Y1261-p	LEDQANEyRVKLEEA
MYH6.p.1262	8	14	23858875	G	A	P13533-1	NP_002462.2	3786	1262	1262	R	R	Y1261-p	LEDQANEyRVKLEEA
MYH6.p.1262	8	14	23858877	G	T	P13533-1	NP_002462.2	3784	1262	1262	R	S	Y1261-p	LEDQANEyRVKLEEA
MYH6.p.1378	4	14	23858111	C	T	P13533-1	NP_002462.2	4132	1378	1378	E	K	Y1377-p	VAQWRtKyEtDAIQR
MYH6.p.361	6	14	23871733	C	T	P13533-1	NP_002462.2	1081	361	361	G	R	Y360-p	LtGAIMHyGNMKFKQ
MYH6.p.759	2	14	23865919	T	G	P13533-1	NP_002462.2	2276	759	759	K	T	Y758-p	LDIDHNQykFGHTKV
MYH7.p.1348	2	14	23887546	C	T	P12883-1	NP_000248.2	4042	1348	1348	E	K	Y1347-p	CDLLREQyEEEtEAK
MYH7.p.1853	1	14	23884206	G	T	P12883-1	NP_000248.2	5557	1853	1853	Q	K	Y1852-p	RRIkELtyQtEEDRk
MYH7.p.716	1	14	23895189	C	T	P12883-1	NP_000248.2	2146	716	716	G	R	Y715-p	GFPNRILyGDFRQRY
MYH8.p.1379	2	17	10301804	C	T	P13535-1	NP_002463.2	4135	1379	1379	E	K	Y1378-p	VAQWRtKyEtDAIQR
MYH8.p.1647	4	17	10298471	C	T	P13535-1	NP_002463.2	4941	1647	1647	R	R	Y1646-p	AAESLRNyRNtQGIL
MYH8.p.1856	1	17	10295860	T	C	P13535-1	NP_002463.2	5567	1856	1856	Q	R	Y1855-p	RRVKELtyQTEEDRk
MYH8.p.405	1	17	10315979	G	C	P13535-1	NP_002463.2	1214	405	405	P	R	Y404-p	DLLKALCyPRVKVGN
MYL12A.p.143	16	18	3255828	G	A	P19105-1	NP_001289976.1|NP_001289977.1|NP_006462.1	428	143	143	R	K	Y142-p	DEEVDELyREAPIDk
MYL12B.p.144	12	18	3277847	G	A	O14950-1	NP_001138416.1|NP_001138417.1|NP_291024.1	431	144	144	R	K	Y143-p	DEEVDELyREAPIDk
MYL12B.p.144	12	18	3277847	G	T	O14950-1	NP_001138416.1|NP_001138417.1|NP_291024.1	431	144	144	R	I	Y143-p	DEEVDELyREAPIDk
MYL3.p.186	4	3	46899877	C	T	P08590-1	NP_000249.1	556	186	186	E	K	Y185-p	DsNGCINyEAFVKHI
MYL9.p.144	1	20	35177563	C	T	P24844-1	NP_006088.2	430	144	144	R	W	Y143-p	DEEVDEMyREAPIDk
MYO10.p.1122	2	5	16701140	G	A	Q9HD67-1	NP_036466.2	3364	1122	1122	R	C	Y1121-p	GSQWsPDyRCsVGTy
MYO10.p.1135	2	5	16701100	C	T	Q9HD67-1	NP_036466.2	3404	1135	1135	R	Q	Y1134-p	TyNssGAyRFSSEGA
MYO10.p.1470	3	5	16680190	C	T	Q9HD67-1	NP_036466.2	4408	1470	1470	G	R	Y1469-p	GYWNVTVyGRKHCYR
MYO1E.p.10	2	15	59564623	T	C	Q12965-1	NP_004989.2	29	10	10	H	R	Y9-p	GSKGVyQyHWQSHNV
MYO3A.p.1126	1	10	26459448	G	T	Q8NEV4-1	NP_059129.3	3378	1126	1126	K	N	Y1125-p	TSDQEFDyKKNFENT
MYO5A.p.919	1	15	52664381	C	A	Q9Y4I1-1	NP_000250.3	2757	919	919	K	N	Y918-p	EARSVERyKKLHIGM
MYO5B.p.1334	1	18	47383204	T	C	Q9ULV0-1	NP_001073936.1	4001	1334	1334	Q	R	Y1333-p	DGELGLAyQGLKQVA
MYOF.p.102	4	10	95191205	T	C	Q9NZM1-1	NP_038479.1	305	102	102	K	R	Y101-p	DQSRsLPykLIsLLN
MYOF.p.1836	3	10	95079720	C	G	Q9NZM1-1	NP_038479.1	5507	1836	1836	R	T	Y1835-p	kQKTDVHyRSLDGEG
MYOM1.p.373	2	18	3173992	T	G	P52179-1	NP_003794.3	1118	373	373	K	T	Y372-p	ASVVVKRyKGEFDET
MYOM1.p.445	1	18	3168821	T	C	P52179-1	NP_003794.3	1333	445	445	R	G	Y444-p	FQPEIQWyRNGVPLS
MYOM1.p.47	1	18	3215081	G	T	P52179-1	NP_003794.3	141	47	47	S	R	Y46-p	yTQGSTAySSRSSAA
MYOM2.p.1048	2	8	2057285	G	A	P54296-1	-	3143	1048	1048	R	Q	Y1047-p	HLSPDASyRFIINDR
MYOM2.p.21	2	8	1998942	G	A	P54296-1	-	62	21	21	R	H	Y20-p	HRHFDQsyRNIQTRY
MYOM2.p.948	1	8	2054139	G	A	P54296-1	-	2842	948	948	E	K	Y947-p	QFTWCKsyEEIsDDE
MYOM3.p.211	1	1	24426195	C	T	Q5VTT5-1	NP_689585.3	631	211	211	G	R	Y210-p	KYRITNNyGLLSLEI
MYOM3.p.324	1	1	24419556	G	T	Q5VTT5-1	NP_689585.3	971	324	324	T	K	Y323-p	SRRRKILyTDRQASL
MYOM3.p.670	1	1	24409167	C	T	Q5VTT5-1	NP_689585.3	2008	670	670	E	K	Y669-p	GLRTGKEyEFCVRSV
MYOZ1.p.219	1	10	75393671	T	A	Q9NP98-1	NP_067068.1	655	219	219	K	*	Y218-p	AKAELPKyKSFNRtA
MYT1L.p.870	1	2	1891293	G	C	Q9UL68-1	NP_001289981.1|NP_001316773.1|NP_001316774.1	2609	870	870	P	R	Y869-p	IPsPKPKyPQCKEsK
N4BP2L2.p.536	3	13	33092085	C	T	Q92802-1	NP_055702.1	1606	536	536	E	K	Y535-p	IAQMLDRyEYQMSIS
N4BP3.p.516	1	5	177548913	C	T	O15049-1	NP_055926.1	1546	516	516	R	C	Y515-p	QGGyMDMyRRNQALE
NAA40.p.184	1	11	63721499	C	A	Q86UY6-1	NP_079047.2	550	184	184	Q	K	Y183-p	FKHNHGAyQFFREAL
NAALAD2.p.44	3	11	89868775	A	G	Q9Y3Q0-1	NP_005458.1	131	44	44	H	R	Y43-p	ETTTSVRyHQSIRWK
NAE1.p.347	1	16	66844670	C	T	Q13564-1	NP_003896.1	1040	347	347	R	H	Y346-p	yIkLQNVyREkAKkD
NALCN.p.1363	2	13	101726881	C	T	Q8IZF0-1	NP_443099.1	4087	1363	1363	G	R	Y1362-p	VLFGTVKyGENINRH
NALCN.p.498	2	13	101881876	C	A	Q8IZF0-1	NP_443099.1	1494	498	498	K	N	Y497-p	PALEDFVyKIFGPGK
NAP1L2.p.160	2	X	72433851	C	T	Q9ULW6-1	NP_068798.1	478	160	160	E	K	Y159-p	RQIINAIyEPTEEEC
NAT6.p.272	3	3	50334081	G	T	Q93015-1	NP_001186945.1|NP_001186947.1	814	272	272	Q	K	Y271-p	KSLLETQyQNVRGRP
NBEAL1.p.2689	1	2	204082059	T	A	Q6ZS30-2	NP_001107604.1	8067	2689	2689	N	K	Y2688-p	IsAGETEyNTQDSK_
NBEAL2.p.730	6	3	47037798	G	A	Q6ZNJ1-1	NP_055990.1	2189	730	730	R	H	Y729-p	CCIGSAGyRTTtTTT
NBEAL2.p.730	6	3	47037797	C	T	Q6ZNJ1-1	NP_055990.1	2188	730	730	R	C	Y729-p	CCIGSAGyRTTtTTT
NBN.p.17	1	8	90995071	C	G	O60934-1	NP_002476.2	50	17	17	R	T	Y16-p	GPAGGEPyRLLTGVE
NBN.p.430	1	8	90967619	T	C	O60934-1	NP_002476.2	1289	430	430	Q	R	Y429-p	AkMRIPNyQLsPtKL
NCALD.p.130	20	8	102705114	T	C	P61601-1	NP_001035714.1|NP_001035715.1|NP_001035716.1|NP_001035717.1|NP_0	389	130	130	K	R	Y129-p	LEIVQAIyKMVSSVM
NCAM2.p.92	4	21	22656657	C	G	O15394-1	NP_004531.2	274	92	92	R	G	Y91-p	NIEDAGIyRCQATDA
NCAM2.p.92	4	21	22656658	G	A	O15394-1	NP_004531.2	275	92	92	R	H	Y91-p	NIEDAGIyRCQATDA
NCAM2.p.92	4	21	22656657	C	T	O15394-1	NP_004531.2	274	92	92	R	C	Y91-p	NIEDAGIyRCQATDA
NCAPH.p.178	2	2	97008980	G	A	Q15003-1	NP_056156.2	533	178	178	R	K	Y177-p	DAVHADVyRVLGGLG
NCBP2L.p.20	1	X	107037509	G	A	A6PVI3-1	-	59	20	20	R	Q	Y19-p	PALELsCyRDHQFsG
NCF1.p.42	2	7	74191664	C	T	P14598-1	NP_000256.4	124	42	42	R	W	Y41-p	DLSEKVVyRRFtEIy
NCF1.p.49	3	7	74191685	G	A	P14598-1	NP_000256.4	145	49	49	E	K	Y48-p	yRRFtEIyEFHKTLK
NCF4.p.246	2	22	37271803	G	A	Q15080-1	NP_000622.2	736	246	246	E	K	Y245-p	NWLRCyYyEDTISTI
NCKIPSD.p.86	1	3	48720359	G	T	Q9NZQ3-1	NP_057537.1	258	86	86	S	R	Y85-p	AMRDGGkySLEQRGV
NCL.p.403	2	2	232323058	T	C	P19338-1	NP_005372.2	1208	403	403	K	R	Y402-p	LLAkNLPykVtQDEL
NCL.p.474	1	2	232322380	C	A	P19338-1	NP_005372.2	1421	474	474	R	I	Y473-p	EkGQNQDyrGGkNSt
NCOR1.p.1561	1	17	15971267	C	T	O75376-1	NP_006302.2	4682	1561	1561	R	Q	Y1560-p	GSTAGEVyrSHLPTH
NCOR1.p.90	3	17	16075284	C	T	O75376-1	NP_006302.2	268	90	90	E	K	Y89-p	PQERRtsyEPFHPGP
NCR2.p.255	8	6	41318535	G	A	O95944-1	NP_004819.2	764	255	255	R	K	Y254-p	HRAPGGtyGGKP___
NDN.p.133	4	15	23931967	T	C	Q99608-1	NP_002478.1	398	133	133	K	R	Y132-p	VkDVIGSyKKWCRSI
NDN.p.133	4	15	23931966	C	A	Q99608-1	NP_002478.1	399	133	133	K	N	Y132-p	VkDVIGSyKKWCRSI
NDUFAF5.p.291	4	20	13797531	A	C	Q5TEU4-1	NP_077025.2	873	291	291	R	S	Y290-p	AAVyREMyRNEDGSV
NDUFAF5.p.291	4	20	13797530	G	T	Q5TEU4-1	NP_077025.2	872	291	291	R	I	Y290-p	AAVyREMyRNEDGSV
NDUFAF7.p.78	3	2	37463254	C	T	Q7L592-1	NP_653337.1	232	78	78	R	C	Y77-p	PAKGYyVyRDMLGEK
NDUFAF7.p.78	3	2	37463255	G	A	Q7L592-1	NP_653337.1	233	78	78	R	H	Y77-p	PAKGYyVyRDMLGEK
NDUFB11.p.129	3	X	47001792	C	T	Q9NX14-1	NP_001129470.1	386	129	129	R	Q	Y128-p	EAERLVKyREANGLP
NDUFB9.p.74	1	8	125555446	C	T	Q9Y6M9-1	NP_004996.1	220	74	74	R	C	Y73-p	EAEEEFWyRQHPQPy
NEB.p.1018	2	2	152536527	T	C	P20929-1	-	3052	1018	1018	K	E	Y1017-p	AQRsDIAyKAKGEEI
NEB.p.1018	2	2	152536526	T	A	P20929-1	-	3053	1018	1018	K	I	Y1017-p	AQRsDIAyKAKGEEI
NEB.p.1229	3	2	152534166	C	T	P20929-1	-	3687	1229	1229	R	R	Y1228-p	DALNEKKyRQHPDTL
NEB.p.1229	3	2	152534168	T	C	P20929-1	-	3685	1229	1229	R	G	Y1228-p	DALNEKKyRQHPDTL
NEB.p.1581	4	2	152522894	C	T	P20929-1	-	4741	1581	1581	E	K	Y1580-p	DCKYKEAyEKAKGKQ
NEB.p.1819	4	2	152520369	T	C	P20929-1	-	5456	1819	1819	K	R	Y1818-p	SRDIASDyKYKKAYE
NEB.p.1863	2	2	152520238	C	T	P20929-1	-	5587	1863	1863	E	K	Y1862-p	DREYKKGyEKsKTSF
NEB.p.2516	4	2	152501079	C	A	P20929-1	-	7547	2516	2516	R	L	Y2515-p	INTSDKLyRMGyEEL
NEB.p.2516	4	2	152501079	C	T	P20929-1	-	7547	2516	2516	R	Q	Y2515-p	INTSDKLyRMGyEEL
NEB.p.3036	2	2	152484345	T	G	P20929-1	-	9106	3036	3036	K	Q	Y3035-p	SRDVISDyKyKDGYR
NEB.p.3036	2	2	152484345	T	C	P20929-1	-	9106	3036	3036	K	E	Y3035-p	SRDVISDyKyKDGYR
NEB.p.3385	2	2	152474982	T	A	P20929-1	-	10154	3385	3385	K	M	Y3384-p	DLQSDNLyKSDLEWM
NEB.p.3385	2	2	152474982	T	G	P20929-1	-	10154	3385	3385	K	T	Y3384-p	DLQSDNLyKSDLEWM
NEB.p.3522	1	2	152471097	T	G	P20929-1	-	10565	3522	3522	K	T	Y3521-p	SRDIASDyKYKEGYR
NEB.p.3562	4	2	152470976	C	A	P20929-1	-	10686	3562	3562	K	N	Y3561-p	KIQsDREyKKEFEKW
NEB.p.3765	1	2	152466630	T	G	P20929-1	-	11294	3765	3765	K	T	Y3764-p	sRDIASDyKYKEAYE
NEB.p.4737	1	2	152417107	T	C	P20929-1	-	14210	4737	4737	H	R	Y4736-p	SREIAsEyKYKEGYR
NEB.p.4814	6	2	152410424	C	T	P20929-1	-	14441	4814	4814	R	H	Y4813-p	KKVsEIDyRLRLHEW
NEB.p.4814	6	2	152410425	G	T	P20929-1	-	14440	4814	4814	R	S	Y4813-p	KKVsEIDyRLRLHEW
NEB.p.4814	6	2	152410425	G	A	P20929-1	-	14440	4814	4814	R	C	Y4813-p	KKVsEIDyRLRLHEW
NEB.p.5162	2	2	152398055	C	T	P20929-1	-	15485	5162	5162	R	K	Y5161-p	tHLsELVyRAAGKKQ
NEB.p.5761	2	2	152380919	C	A	P20929-1	-	17282	5761	5761	R	I	Y5760-p	KQAsEVEyRAKHRKE
NEB.p.6279	2	2	152352872	T	C	P20929-1	-	18836	6279	6279	K	R	Y6278-p	ENFSSVLyKENMGKG
NEBL.p.198	2	10	21157683	C	A	O76041-1	NP_006384.1	594	198	198	K	N	Y197-p	KIIsNAEyKKGQGIM
NECAP2.p.20	6	1	16767315	G	T	Q9NVZ3-1	NP_060560.1	59	20	20	R	L	Y19-p	VKPDVHVyRIPPRAT
NEDD4.p.558	2	15	56161868	C	A	P46934-1	NP_001271267.1	1673	558	558	R	I	Y557-p	ATVLEDSyRRIMGVK
NEDD9.p.167	5	6	11193886	C	T	Q14511-1	NP_006394.1	499	167	167	E	K	Y166-p	RtGHGyVyEyPSRyQ
NEIL3.p.234	1	4	178261010	G	T	Q8TAT5-1	NP_060718.2	701	234	234	R	M	Y233-p	RDFsILFyRCRkAGL
NEIL3.p.247	2	4	178262667	A	C	Q8TAT5-1	NP_060718.2	740	247	247	K	T	Y246-p	GLALSkHykVYkRPN
NEK4.p.217	4	3	52799920	G	A	P51957-1	NP_003148.2	649	217	217	R	W	Y216-p	kDMNSLVyRIIEGkL
NEK4.p.217	4	3	52799919	C	T	P51957-1	NP_003148.2	650	217	217	R	Q	Y216-p	kDMNSLVyRIIEGkL
NELFA.p.522	2	4	1985069	T	A	Q9H3P2-1	NP_005654.3	1564	522	522	K	*	Y521-p	QWTRFKKyKPMTNVs
NEO1.p.220	2	15	73415076	G	A	Q92859-1	NP_002490.2	659	220	220	R	H	Y219-p	TEGDGGLyRCVVEsG
NEPRO.p.199	2	3	112730210	C	T	Q6NW34-1	NP_056227.2	595	199	199	E	K	Y198-p	LKRLILLyEPLFGLL
NEU3.p.25	3	11	74705632	G	A	Q9UQ49-1	-	74	25	25	R	Q	Y24-p	EDDRGItyRIPALLy
NEU3.p.25	3	11	74705631	C	T	Q9UQ49-1	-	73	25	25	R	W	Y24-p	EDDRGItyRIPALLy
NF1.p.2193	1	17	29664535	G	A	P21359-1	NP_001035957.1	6577	2193	2193	E	K	Y2192-p	RSFsPGSyERETFAL
NFATC2.p.753	1	20	50049068	T	C	Q13469-1	NP_775114.1	2258	753	753	Q	R	Y752-p	QNPAAVLyQRsKsLs
NFKBIZ.p.662	3	3	101576185	G	A	Q9BYH8-1	NP_113607.1	1985	662	662	R	Q	Y661-p	HVAASLQyRLTQLDA
NGEF.p.538	2	2	233748166	G	T	Q8N5V2-1	NP_062824.2	1612	538	538	Q	K	Y537-p	RQIPGDKyQVFDSAP
NHLH1.p.77	4	1	160340750	C	T	Q02575-1	NP_005589.1	229	77	77	R	C	Y76-p	RRRAtAKyRtAHATR
NHLH1.p.77	4	1	160340752	C	A	Q02575-1	NP_005589.1	231	77	77	R	R	Y76-p	RRRAtAKyRtAHATR
NHSL2.p.70	2	X	71358706	G	T	Q5HYW2-1	-	210	70	70	K	N	Y69-p	GRRtDsLyRRTVRLR
NIPBL.p.1147	5	5	37000610	G	A	Q6KC79-1	NP_597677.2	3440	1147	1147	R	Q	Y1146-p	RSSGGGRyRNRsPsD
NIT1.p.144	1	1	161089377	T	G	Q86X76-1	NP_005591.1	432	144	144	N	K	Y143-p	WEQTQkIyNCHVLLN
NKAP.p.250	2	X	119066167	C	T	Q8N5F7-1	NP_078804.2	750	250	250	K	K	Y249-p	KKHRSKKyKKKRSKK
NKAPL.p.95	5	6	28227433	G	A	Q5M9Q1-1	NP_001007532.1	284	95	95	R	H	Y94-p	WSTSysGyRYHRHCY
NKAPL.p.95	5	6	28227432	C	A	Q5M9Q1-1	NP_001007532.1	283	95	95	R	S	Y94-p	WSTSysGyRYHRHCY
NKAPL.p.95	5	6	28227432	C	T	Q5M9Q1-1	NP_001007532.1	283	95	95	R	C	Y94-p	WSTSysGyRYHRHCY
NKRF.p.502	2	X	118723884	C	T	O15226-1	NP_001166959.1|NP_060014.2	1504	502	502	E	K	Y501-p	GVKKTVkyEAAGEAV
NKRF.p.683	6	X	118723341	C	T	O15226-1	NP_001166959.1|NP_060014.2	2047	683	683	E	K	Y682-p	QEGQVGHyELVMPQA
NLRC3.p.417	1	16	3613689	C	T	Q7RTR2-1	NP_849172.2	1249	417	417	E	K	Y416-p	LKKKYVFyEQDMKAF
NLRP14.p.444	2	11	7064588	G	A	Q86W24-1	NP_789792.1	1331	444	444	R	K	Y443-p	WTMTYVFyrENLRRL
NLRP2.p.190	14	19	55493635	A	T	Q9NX02-1	NP_001167552.1|NP_060322.1	569	190	190	K	M	Y189-p	VQVMAERyKMLIPFS
NLRP2.p.190	14	19	55493636	G	A	Q9NX02-1	NP_001167552.1|NP_060322.1	570	190	190	K	K	Y189-p	VQVMAERyKMLIPFS
NLRP7.p.811	6	19	55445895	C	A	Q8WX94-1	NP_996611.2	2433	811	811	K	N	Y810-p	DEGAMLLyKTMTRPk
NLRP7.p.811	6	19	55445895	C	T	Q8WX94-1	NP_996611.2	2433	811	811	K	K	Y810-p	DEGAMLLyKTMTRPk
NMBR.p.289	4	6	142397093	G	A	P28336-1	NP_002502.2	865	289	289	R	W	Y288-p	PNHILyMyRSFNYNE
NMBR.p.289	4	6	142397092	C	T	P28336-1	NP_002502.2	866	289	289	R	Q	Y288-p	PNHILyMyRSFNYNE
NNMT.p.26	8	11	114167355	A	G	P40261-1	NP_006160.1	77	26	26	K	R	Y25-p	RDYLEkyykFGSRHS
NOL11.p.47	5	17	65714204	G	A	Q9H8H0-1	NP_056277.2	141	47	47	K	K	Y46-p	SGRtVILyKVsDQkP
NOL11.p.47	5	17	65714204	G	T	Q9H8H0-1	NP_056277.2	141	47	47	K	N	Y46-p	SGRtVILyKVsDQkP
NOL4.p.34	1	18	31803118	C	T	O94818-1	NP_003778.2	100	34	34	E	K	Y33-p	KTVTRKKyERIVQLL
NOP16.p.131	4	5	175812222	C	T	Q9Y3C1-1	NP_057475.2	393	131	131	K	K	Y130-p	VENHGEDyKAMARDE
NOP56.p.278	2	20	2636316	G	A	O00567-1	NP_006383.2	833	278	278	R	H	Y277-p	RVVSLSEyRQSLHTY
NOS1AP.p.115	4	1	162270496	G	A	O75052-1	NP_055512.1	344	115	115	R	K	Y114-p	LVMQDPIyRIFYVSH
NOS2.p.1135	1	17	26084331	C	T	P35228-1	NP_000616.3	3403	1135	1135	E	K	Y1134-p	IFGAVFPyEAKKDRV
NOX1.p.471	1	X	100104301	G	T	Q9Y5S8-1	NP_008983.2	1411	471	471	R	S	Y470-p	GKVGFLNyRLFLTGW
NPHP1.p.47	1	2	110959002	G	T	O15259-1	NP_997064.2	139	47	47	Q	K	Y46-p	PNKRQHIyQRCIQLK
NPHS1.p.639	1	19	36336285	G	C	O60500-1	NP_004637.1	1915	639	639	R	G	Y638-p	RETVSSFyRLNVLYR
NPHS2.p.196	2	1	179526313	C	T	Q9NP85-1	NP_055440.1	587	196	196	R	Q	Y195-p	EIDAICyyRMENASL
NPM1.p.68	4	5	170818372	G	A	P06748-1	NP_002511.1	202	68	68	E	K	Y67-p	VEAEAMNyEGsPIkV
NRAP.p.374	1	10	115402786	C	G	Q86VF7-1	NP_932326.2	1122	374	374	K	N	Y373-p	KLVSENKyKENYQNH
NRAP.p.54	1	10	115423118	A	G	Q86VF7-1	NP_932326.2	160	54	54	C	R	Y53-p	VSHQKKPyCHAHNPK
NRCAM.p.319	12	7	107849983	C	T	Q92823-1	NP_001032209.1	957	319	319	K	K	Y318-p	LPKNRtVyKNFEKTL
NRCAM.p.882	2	7	107822267	C	A	Q92823-1	NP_001032209.1	2645	882	882	R	L	Y881-p	IRGHLQGyRIYYWKT
NRK.p.1017	4	X	105168761	G	A	Q7Z2Y5-1	NP_940867.2	3050	1017	1017	R	K	Y1016-p	SRGKEEAyRGYGSHT
NSD1.p.937	1	5	176638210	G	A	Q96L73-1	NP_071900.2	2810	937	937	R	Q	Y936-p	TAQNLVSyRsPGRGD
NSD3.p.1074	1	8	38146922	T	C	Q9BZ95-1	NP_075447.1	3220	1074	1074	K	E	Y1073-p	NSRKPPPykHIkANk
NSF.p.725	1	17	44832696	G	A	P46459-1	NP_006169.2	2174	725	725	R	H	Y724-p	sLQMDPEyRVRKFLA
NSFL1C.p.156	1	20	1434928	C	T	Q9UNZ2-1	NP_057227.2	467	156	156	R	H	Y155-p	RPFAGGGyRLGAAPE
NSMAF.p.627	1	8	59508131	T	G	Q92636-1	NP_003571.2	1880	627	627	K	T	Y626-p	KLQLHEHyKIHKEAV
NSMCE3.p.247	1	15	29561171	C	T	Q96MG7-1	NP_619649.1	739	247	247	E	K	Y246-p	PHTDPVDyEFQWGPR
NSRP1.p.74	2	17	28505137	G	A	Q9H0G5-1	NP_115517.1	220	74	74	E	K	Y73-p	LAEDATVyEYDSIyD
NSUN2.p.84	2	5	6632715	T	C	Q08J23-1	NP_060225.4	251	84	84	K	R	Y83-p	AtLRItGyksHAkEI
NTM.p.200	1	11	132177654	G	A	Q9P121-1	NP_057606.1	598	200	200	E	K	Y199-p	TREQSGDyECSASND
NTN1.p.389	6	17	9066277	G	A	O95631-1	NP_004813.2	1166	389	389	R	H	Y388-p	HYCKEGyyRDMGKPI
NTN1.p.389	6	17	9066277	G	T	O95631-1	NP_004813.2	1166	389	389	R	L	Y388-p	HYCKEGyyRDMGKPI
NTRK1.p.682	3	1	156849153	G	A	P04629-1	NP_002520.2	2045	682	682	R	H	Y681-p	DIySTDyyRVGGRTM
NTRK1.p.702	5	1	156849848	C	T	P04629-1	NP_002520.2	2104	702	702	R	C	Y701-p	MPPESILyRKFTTES
NTRK1.p.702	5	1	156849849	G	A	P04629-1	NP_002520.2	2105	702	702	R	H	Y701-p	MPPESILyRKFTTES
NTRK2.p.708	2	9	87570430	A	T	Q16620-1	NP_001018074.1	2122	708	708	R	W	Y707-p	DVySTDyyRVGGHTM
NUDT2.p.115	12	9	34343338	G	A	P50583-1	NP_001152.1|NP_001231319.1|NP_671701.1|NP_671702.1	344	115	115	R	H	Y114-p	LSHEHQAyRWLGLEE
NUDT4.p.69	1	12	93788490	G	A	Q9NZJ9-1	NP_061967.3	205	69	69	E	K	Y68-p	GAAVREVyEEAGVkG
NUP155.p.1086	1	5	37303423	C	T	O75694-1	NP_705618.1	3256	1086	1086	E	K	Y1085-p	MDLLWRyyEKNRsFs
NUP205.p.582	8	7	135277854	C	T	Q92621-1	NP_055950.1	1744	582	582	R	C	Y581-p	PsADSVQyRHLPSRG
NUP205.p.582	8	7	135277855	G	A	Q92621-1	NP_055950.1	1745	582	582	R	H	Y581-p	PsADSVQyRHLPSRG
NUP205.p.582	8	7	135277855	G	T	Q92621-1	NP_055950.1	1745	582	582	R	L	Y581-p	PsADSVQyRHLPSRG
NUP88.p.689	1	17	5290124	T	C	Q99567-1	NP_002523.2	2066	689	689	Q	R	Y688-p	QVTMKKDyQQQkMEk
NXF3.p.125	1	X	102338597	A	T	Q9H4D5-1	NP_071335.1	375	125	125	N	K	Y124-p	TVPFGIKyNEKWLLN
NYAP2.p.496	2	2	226447619	G	A	Q9P242-1	NP_065915.1	1486	496	496	G	R	Y495-p	VNAAVNtyGAAPGGS
OAS1.p.363	1	12	113357243	A	G	P00973-1	NP_058132.2	1088	363	363	Q	R	Y362-p	ETDDPRRyQKYGyIG
OBSCN.p.6143	2	1	228539030	A	G	Q5VST9-1	NP_001092093.2	18428	6143	6143	K	R	Y6142-p	PYPQIRWyKDGALLT
OBSCN.p.66	1	1	228399681	G	A	Q5VST9-1	NP_001092093.2	197	66	66	R	H	Y65-p	LAQDGDLyRLTILDL
ODF1.p.79	1	8	103564192	G	T	Q14990-1	NP_077721.2	237	79	79	K	N	Y78-p	yPCCLCDyKLYCLRP
ODF3L2.p.216	3	19	464068	G	T	Q3SX64-1	NP_872383.1	646	216	216	R	S	Y215-p	DSPDANTyRQRLPAF
ODF3L2.p.216	3	19	464067	C	T	Q3SX64-1	NP_872383.1	647	216	216	R	H	Y215-p	DSPDANTyRQRLPAF
[truncated: 1,432 more rows]
